# Supplementary material for: Uncovering the balance of forces driving microtubule aster migration in C. elegans zygotes
Source: Nat Commun. 2018 Mar 5;9:938. doi: 10.1038/s41467-018-03118-x (PMC5838244; doi:10.1038/s41467-018-03118-x)
Supplement: Supplementary file 8 — Supplementary Data 1 [file 41467_2018_3118_MOESM8_ESM.xlsx]

## Sheet: GFP-TAC-1
time	male_x	male_y	male_z	female_x	female_y	female_z	centrosome1_x	centrosome1_y	centrosome1_z	centrosome2_x	centrosome2_y	centrosome2_z
--------------------------
Embryo	number	1
-462	41.6812	-4.92835	6.20863	NaN	NaN	NaN	NaN	NaN	NaN	NaN	NaN	NaN
-456	41.6384	-5.35553	6.1437	NaN	NaN	NaN	NaN	NaN	NaN	NaN	NaN	NaN
-450	NaN	NaN	NaN	NaN	NaN	NaN	NaN	NaN	NaN	NaN	NaN	NaN
-444	42.4133	-5.83158	7.11377	NaN	NaN	NaN	NaN	NaN	NaN	NaN	NaN	NaN
-438	43.4387	-6.70105	7.10588	NaN	NaN	NaN	NaN	NaN	NaN	NaN	NaN	NaN
-432	44.7282	-7.78241	6.97172	NaN	NaN	NaN	NaN	NaN	NaN	NaN	NaN	NaN
-426	NaN	NaN	NaN	NaN	NaN	NaN	NaN	NaN	NaN	NaN	NaN	NaN
-420	44.9319	-7.72483	6.52663	7.53269	-0.4422	1.61426	NaN	NaN	NaN	NaN	NaN	NaN
-414	45.3092	-7.77614	6.22972	7.94438	-0.161859	2.15473	NaN	NaN	NaN	NaN	NaN	NaN
-408	46.4254	-8.09847	5.81025	8.33498	-0.28288	2.46711	NaN	NaN	NaN	NaN	NaN	NaN
-402	47.2248	-7.84374	4.32215	7.97487	-0.461629	2.51375	NaN	NaN	NaN	NaN	NaN	NaN
-396	47.9995	-6.96187	4.18848	8.28949	-0.832158	2.66665	NaN	NaN	NaN	NaN	NaN	NaN
-390	48.369	-7.0302	5.89512	8.74112	-0.437538	4.39448	NaN	NaN	NaN	NaN	NaN	NaN
-384	48.4282	-6.74524	8.60698	9.35084	-0.300002	7.02696	NaN	NaN	NaN	NaN	NaN	NaN
-378	48.819	-6.26008	10.0137	9.21604	0.279132	8.99202	NaN	NaN	NaN	NaN	NaN	NaN
-372	48.8875	-6.19698	9.49695	9.67037	0.276177	9.13168	NaN	NaN	NaN	NaN	NaN	NaN
-366	48.8561	-6.03393	7.90568	9.87646	0.721914	7.15486	NaN	NaN	NaN	NaN	NaN	NaN
-360	49.7957	-4.80106	7.71959	10.0259	-0.084191	6.76185	NaN	NaN	NaN	NaN	NaN	NaN
-354	51.0813	-4.47143	7.55524	10.2866	-0.201749	5.72827	NaN	NaN	NaN	NaN	NaN	NaN
-348	48.9192	-4.28607	6.49766	10.2592	0.41038	5.34488	NaN	NaN	NaN	NaN	NaN	NaN
-342	48.8064	-3.95748	6.32865	10.1759	0.511737	5.63098	NaN	NaN	NaN	NaN	NaN	NaN
-336	49.9552	-3.07761	6.48538	10.4652	0.605048	5.31348	NaN	NaN	NaN	NaN	NaN	NaN
-330	49.1146	-3.76255	6.35188	10.6994	0.298426	5.5381	NaN	NaN	NaN	NaN	NaN	NaN
-324	49.0412	-4.16281	6.53993	10.8351	0.454049	5.54113	NaN	NaN	NaN	NaN	NaN	NaN
-318	49.0557	-4.64888	7.21376	10.9845	0.556469	5.42265	NaN	NaN	NaN	NaN	NaN	NaN
-312	49.0809	-4.75444	7.57115	11.0626	0.70795	5.44897	NaN	NaN	NaN	NaN	NaN	NaN
-306	48.9492	-4.98559	7.8071	11.4325	0.293365	5.08299	NaN	NaN	NaN	NaN	NaN	NaN
-300	48.7149	-4.98104	7.25213	11.3793	0.528457	4.92173	NaN	NaN	NaN	NaN	NaN	NaN
-294	48.8165	-4.54106	6.93078	11.4231	0.554437	5.10818	NaN	NaN	NaN	NaN	NaN	NaN
-288	48.7721	-4.43218	6.64445	11.5346	0.323814	5.26923	NaN	NaN	NaN	49.0956	-7.50972	8.92897
-282	48.8053	-4.27853	6.64306	11.393	0.369564	5.17024	NaN	NaN	NaN	49.1414	-7.82502	9.08011
-276	48.8682	-4.19842	6.94411	11.2662	0.306099	5.10538	NaN	NaN	NaN	NaN	NaN	NaN
-270	48.7251	-3.89113	7.28022	11.1941	0.159651	4.90283	NaN	NaN	NaN	NaN	NaN	NaN
-264	48.6861	-3.95108	6.87541	11.143	0.0679512	5.12397	NaN	NaN	NaN	NaN	NaN	NaN
-258	49.4546	-3.81453	7.19318	11.437	-0.126146	5.61175	49.112	-0.250318	7.44868	48.3727	-7.13512	10.5
-252	48.6872	-3.77124	6.85065	11.3377	-0.149841	5.25508	48.9818	0.367182	7.30231	47.939	-6.85262	10.5
-246	48.4415	-3.60023	7.09427	11.2619	-0.335638	5.26004	47.8328	0.469982	7.64244	47.6355	-6.41452	10.5
-240	48.4365	-3.06897	7.04722	11.4377	-0.526563	5.10378	NaN	NaN	NaN	47.9229	-6.96262	9.39291
-234	48.4047	-2.98153	6.79142	11.7624	-0.132412	5.15237	NaN	NaN	NaN	48.1128	-6.71642	9.16177
-228	49.0058	-3.27555	6.68325	11.8636	-0.871218	4.82055	47.7755	0.594082	7.27404	48.1548	-6.82082	10.5
-222	49.0327	-3.00787	6.62791	12.2047	-1.20161	5.09086	47.6104	1.03948	7.2942	NaN	NaN	NaN
-216	48.6165	-3.03993	6.41683	12.3069	-1.24413	4.90135	47.6752	0.842182	7.43714	47.6204	-7.11432	9.13335
-210	48.1111	-2.82289	6.51082	12.0041	-1.18805	4.802	47.1125	1.40258	7.58473	47.323	-6.80462	8.90729
-204	48.5704	-2.80775	6.87335	12.1765	-1.44872	4.94272	NaN	NaN	NaN	47.0538	-7.51092	8.87174
-198	47.9158	-3.4285	6.74297	12.1402	-1.22396	5.39753	46.3831	0.943382	7.11933	46.8592	-7.79912	9.06999
-192	47.8396	-3.12075	6.76378	12.4918	-1.32297	5.39334	46.1233	1.48768	7.12809	47.0148	-7.28582	8.80068
-186	47.7302	-2.50356	6.61423	12.8575	-1.117	5.75434	45.6663	1.89388	7.49775	47.2178	-6.65102	8.95586
-180	47.6728	-2.20664	6.67406	12.8811	-1.30054	5.81818	45.2763	2.27708	7.82722	47.0655	-6.41092	8.57188
-174	47.638	-2.1577	7.40227	13.7224	-1.29727	5.62075	45.0961	1.54918	9.09495	46.593	-7.16202	7.75845
-168	47.4294	-2.88238	7.42621	13.8836	-1.11364	5.71224	45.48	1.22888	9.082	45.6676	-7.18972	7.48026
-162	47.4235	-2.61742	7.36745	13.8593	-0.872191	5.94977	45.3776	2.20208	8.84837	45.8607	-6.60562	7.50926
-156	47.3348	-2.01249	7.37899	13.5995	-1.21854	6.19878	44.3969	2.52278	9.16008	45.7483	-6.44012	7.50654
-150	46.9317	-1.57678	7.79618	14.0198	-1.00743	6.06968	43.2836	2.60278	10.5	45.4604	-5.94862	5.97023
-144	46.6588	-1.47576	7.42482	14.2515	-1.09853	5.81699	43.6064	2.49148	9.28795	44.6672	-5.42832	6.3595
-138	46.6247	-1.33252	7.15556	14.3354	-0.957578	6.13657	43.6344	2.70898	7.7889	44.5479	-5.89332	6.3904
-132	46.4481	-1.142	7.39141	14.3069	-0.906039	6.18742	43.576	3.52398	9.07777	44.5322	-5.09812	7.36626
-126	46.0255	-1.38586	7.25561	14.7488	-1.45092	6.26595	43.3478	2.88828	9.06384	43.2278	-5.81142	5.77868
-120	45.7844	-1.32146	7.24699	14.7159	-1.33968	6.66346	42.4255	3.48138	7.81784	44.2911	-5.59122	7.37709
-114	45.5752	-0.889487	7.31373	14.8032	-1.40543	6.64929	42.9327	3.21988	8.49059	44.1473	-5.82652	6.28262
-108	45.212	-1.37071	7.0935	14.9176	-1.3602	6.63686	43.0425	3.28418	7.77531	43.0116	-6.00052	6.05974
-102	45.0061	-1.99528	6.32328	15.2704	-1.39971	6.73981	42.8233	2.30358	6.15119	42.966	-6.97792	5.78787
-96	44.5626	-1.44849	6.45499	15.381	-1.06871	6.69549	41.6829	3.34518	7.36731	42.5281	-5.60512	5.71718
-90	44.686	-1.34223	6.41157	15.6103	-1.33305	6.66239	42.3882	2.90578	7.2493	42.3722	-6.32562	5.95098
-84	44.5486	-1.6341	6.43904	16.3266	-1.94535	7.87312	41.8101	3.84178	6.99952	42.1318	-6.13602	5.94357
-78	44.2205	-1.09782	6.38003	16.9153	-2.19201	7.0348	40.5183	3.30818	7.28179	42.0019	-6.02792	5.95286
-72	44.1348	-1.06878	7.53662	17.5134	-2.48311	6.77365	40.1914	3.31388	8.55703	42.0077	-6.01912	8.79493
-66	43.7256	-0.774694	7.9186	17.7672	-2.70048	6.92422	40.5803	2.92398	9.01753	41.7061	-6.13272	6.15772
-60	43.7727	-1.42893	7.83666	18.3749	-3.52669	6.47294	40.403	2.85998	8.99355	40.9604	-6.17872	7.6504
-54	43.5956	-1.44041	7.77836	18.5667	-2.96668	6.32068	39.4364	3.43398	7.99032	41.0406	-5.69422	7.30046
-48	42.9662	-0.752505	7.58538	19.2194	-2.80471	6.18704	39.4492	3.36728	8.77785	40.3494	-5.65052	7.41486
-42	42.3519	-1.49962	7.76677	19.8009	-2.37298	6.6114	38.689	2.60948	8.99469	39.9539	-6.35582	7.35511
-36	41.8931	-0.822191	7.94679	20.9144	-2.25101	7.14382	37.8936	3.74068	9.47015	39.2569	-4.98762	7.85023
-30	41.2678	-0.84425	7.97859	21.932	-2.56077	7.33875	37.7543	2.80958	9.46642	38.7772	-6.62052	8.9833
-24	40.7459	-1.45195	8.5372	23.0831	-1.92315	7.44209	36.6459	2.61068	8.81595	38.4667	-6.18832	9.23477
-18	40.0848	-1.30374	8.61042	25.1956	-1.64223	7.17428	35.9937	3.02758	10.5	37.5934	-5.77922	9.21975
-12	39.9282	-1.59548	8.62394	28.384	-1.16791	7.50501	34.9243	2.01998	9.19455	37.3083	-6.70392	10.5
-6	40.0602	-1.67853	8.76411	30.4602	-1.2118	8.3242	34.9875	2.08518	9.57866	37.2368	-6.55792	10.5
0	NaN	NaN	NaN	NaN	NaN	NaN	34.7433	2.82688	10.5	36.2359	-6.13412	10.5
6	NaN	NaN	NaN	NaN	NaN	NaN	34.2837	1.93168	10.5	37.0726	-6.55212	10.5
12	NaN	NaN	NaN	NaN	NaN	NaN	35.0064	2.49098	10.5	37.0513	-6.16022	10.5
18	NaN	NaN	NaN	NaN	NaN	NaN	34.2519	2.38478	10.5	36.9018	-5.88812	10.5
24	NaN	NaN	NaN	NaN	NaN	NaN	33.3234	2.75528	10.5	36.0768	-5.90692	10.5
30	NaN	NaN	NaN	NaN	NaN	NaN	31.8619	2.13418	10.5	36.4138	-5.57282	10.5
36	NaN	NaN	NaN	NaN	NaN	NaN	30.964	2.24458	10.5	36.0442	-5.54672	10.5
42	NaN	NaN	NaN	NaN	NaN	NaN	29.9141	1.70718	10.5	35.9157	-5.36602	10.5
48	NaN	NaN	NaN	NaN	NaN	NaN	29.4406	1.70698	10.5	35.8758	-5.54362	10.5
54	NaN	NaN	NaN	NaN	NaN	NaN	28.8067	1.57998	10.5	36.0303	-5.35552	10.5
60	NaN	NaN	NaN	NaN	NaN	NaN	27.8698	1.35698	10.5	35.6922	-4.79722	10.5
66	NaN	NaN	NaN	NaN	NaN	NaN	26.7388	0.986482	10.5	34.6731	-5.11072	10.5
72	NaN	NaN	NaN	NaN	NaN	NaN	26.4567	0.257682	10.5	35.4952	-4.42802	10.5
78	NaN	NaN	NaN	NaN	NaN	NaN	25.9407	0.304782	10.5	35.1942	-4.39702	10.5
84	NaN	NaN	NaN	NaN	NaN	NaN	24.897	-0.175018	10.5	34.9732	-3.98752	10.5
90	NaN	NaN	NaN	NaN	NaN	NaN	24.0648	-0.888118	9.28245	34.3169	-3.82202	10.5
96	NaN	NaN	NaN	NaN	NaN	NaN	24.43	-1.22732	10.5	35.1844	-3.50602	10.5
102	NaN	NaN	NaN	NaN	NaN	NaN	23.7155	-1.33742	9.12217	34.2981	-3.64252	10.5
108	NaN	NaN	NaN	NaN	NaN	NaN	23.2671	-1.28142	10.5	34.1947	-3.53172	10.5
114	NaN	NaN	NaN	NaN	NaN	NaN	23.2444	-1.65792	10.5	34.2033	-2.85852	10.5
120	NaN	NaN	NaN	NaN	NaN	NaN	22.7912	-1.51432	10.5	34.3435	-2.73702	10.5
126	NaN	NaN	NaN	NaN	NaN	NaN	22.1685	-1.69672	10.5	33.9787	-2.61372	10.5
132	NaN	NaN	NaN	NaN	NaN	NaN	22.5263	-2.06972	10.5	33.8484	-2.50012	10.5
138	NaN	NaN	NaN	NaN	NaN	NaN	22.6555	-2.14992	10.5	34.4942	-2.42792	10.5
144	NaN	NaN	NaN	NaN	NaN	NaN	22.549	-2.12322	10.5	33.8833	-2.64472	10.5
150	NaN	NaN	NaN	NaN	NaN	NaN	22.1444	-1.65542	10.5	33.9839	-2.99592	10.5
156	NaN	NaN	NaN	NaN	NaN	NaN	21.9837	-2.24232	10.5	33.7742	-2.60472	10.5
162	NaN	NaN	NaN	NaN	NaN	NaN	22.0629	-1.95292	10.5	34.4602	-2.45152	10.5
168	NaN	NaN	NaN	NaN	NaN	NaN	22.1304	-2.17132	10.5	34.0121	-2.81372	10.5
174	NaN	NaN	NaN	NaN	NaN	NaN	22.3666	-2.00422	10.5	34.3573	-2.82682	10.5
180	NaN	NaN	NaN	NaN	NaN	NaN	22.1112	-1.71212	10.5	33.9217	-2.69012	10.5
186	NaN	NaN	NaN	NaN	NaN	NaN	22.1789	-1.58252	10.5	33.9825	-2.60732	10.5
192	NaN	NaN	NaN	NaN	NaN	NaN	22.0654	-1.52052	10.5	33.8984	-2.78312	10.5
198	NaN	NaN	NaN	NaN	NaN	NaN	22.1625	-1.37532	10.5	34.0881	-2.78472	10.5
204	NaN	NaN	NaN	NaN	NaN	NaN	22.1317	-1.27762	10.5	34.3486	-2.76842	10.5
210	NaN	NaN	NaN	NaN	NaN	NaN	22.0776	-1.66602	10.5	34.2572	-2.51062	10.5
216	NaN	NaN	NaN	NaN	NaN	NaN	22.5634	-1.47072	10.5	34.0373	-2.44892	10.5
222	NaN	NaN	NaN	NaN	NaN	NaN	22.7891	-1.60562	10.5	34.5976	-2.25522	10.5
--------------------------
Embryo	number	2
-456	45.1396	8.22339	5.82907	NaN	NaN	NaN	NaN	NaN	NaN	NaN	NaN	NaN
-450	45.7982	7.93393	6.06649	NaN	NaN	NaN	NaN	NaN	NaN	NaN	NaN	NaN
-444	46.1267	7.53666	6.17974	NaN	NaN	NaN	NaN	NaN	NaN	NaN	NaN	NaN
-438	47.4025	6.59364	6.36749	NaN	NaN	NaN	NaN	NaN	NaN	NaN	NaN	NaN
-432	47.5834	6.16153	6.43204	NaN	NaN	NaN	NaN	NaN	NaN	NaN	NaN	NaN
-426	47.9934	5.6539	6.69386	NaN	NaN	NaN	NaN	NaN	NaN	NaN	NaN	NaN
-420	48.4731	5.29034	5.90014	NaN	NaN	NaN	NaN	NaN	NaN	NaN	NaN	NaN
-414	49.0165	4.54455	5.95819	NaN	NaN	NaN	NaN	NaN	NaN	NaN	NaN	NaN
-408	48.9644	3.74607	6.2321	NaN	NaN	NaN	NaN	NaN	NaN	NaN	NaN	NaN
-402	49.2193	3.21311	6.34625	NaN	NaN	NaN	NaN	NaN	NaN	NaN	NaN	NaN
-396	49.2611	2.70112	6.43852	7.75649	-3.2653	8.21149	NaN	NaN	NaN	NaN	NaN	NaN
-390	49.4952	2.91333	6.4655	7.31629	-3.2751	8.63207	NaN	NaN	NaN	NaN	NaN	NaN
-384	49.5903	2.6077	4.81227	7.38087	-3.19807	6.64557	NaN	NaN	NaN	NaN	NaN	NaN
-378	49.524	1.91744	4.67931	6.97893	-3.20225	7.29536	NaN	NaN	NaN	NaN	NaN	NaN
-372	49.6517	1.56977	5.47676	NaN	NaN	NaN	NaN	NaN	NaN	NaN	NaN	NaN
-366	49.5921	1.20781	5.52604	NaN	NaN	NaN	NaN	NaN	NaN	NaN	NaN	NaN
-360	49.5296	1.47878	5.42986	NaN	NaN	NaN	52.8675	1.61906	6.08612	NaN	NaN	NaN
-354	49.5248	1.60149	4.3354	6.93737	-3.94961	6.86912	52.9833	1.31377	4.54279	NaN	NaN	NaN
-348	49.5557	1.37743	4.0124	6.4614	-4.04946	6.35154	52.751	0.894665	4.82999	51.8824	1.52246	6
-342	49.2556	0.873954	3.82175	6.29291	-3.79496	6.2213	52.8879	0.126065	4.5021	52.1794	0.645665	5.95758
-336	49.3483	0.259036	1.85859	6.56921	-3.78087	4.3012	52.8954	-0.232435	3.09738	52.3106	0.0783651	4.2993
-330	49.3388	0.0444522	0.69778	6.66906	-3.67862	3.58121	52.9348	-0.478035	1.5	NaN	NaN	NaN
-324	49.1971	-0.00791151	0.340369	6.63571	-3.9533	3.73087	52.1927	-0.095335	2.97924	52.9659	-0.760235	1.5
-318	49.3473	0.0975338	2.85814	6.75245	-4.03163	5.17439	NaN	NaN	NaN	52.901	-0.529035	3.15063
-312	49.1823	0.365108	4.69539	6.41008	-4.10068	7.07373	51.863	0.780065	7.45958	52.7537	-0.676935	5.96427
-306	49.3158	0.167836	4.6706	6.43837	-4.26689	6.79779	51.7099	1.13306	7.38811	52.8925	-0.288435	5.95429
-300	49.5264	0.549406	6.65441	6.35487	-3.94571	8.47548	51.9139	1.09146	9.01399	52.9743	-0.150635	7.49722
-294	49.3687	0.309847	6.70187	6.32665	-3.60304	8.38255	NaN	NaN	NaN	52.8874	-1.14034	7.38288
-288	49.3519	0.539985	4.73923	6.23382	-3.05203	6.43148	NaN	NaN	NaN	52.8651	0.054165	6.1425
-282	49.4706	0.935705	3.76674	6.52632	-2.80687	5.2798	50.2773	2.44347	7.56075	52.8924	-0.161335	6.00734
-276	49.5029	0.903656	3.42137	6.48704	-3.27898	4.6925	NaN	NaN	NaN	52.7663	-1.39684	5.98587
-270	49.3301	0.715159	3.46903	6.36168	-3.44631	4.93763	50.5549	2.74236	6.40123	52.5798	-1.39733	4.6661
-264	49.3079	0.967754	3.22788	6.62543	-3.11972	4.97472	50.0524	2.50617	6.49608	52.3199	-1.94173	4.55957
-258	49.3807	0.818459	3.27693	6.34108	-2.73063	5.14487	50.346	2.46986	6.53969	52.3804	-2.35503	4.48481
-252	49.2704	0.993692	3.2014	6.35228	-2.65089	4.79062	49.8909	2.93886	6.23205	52.2599	-2.21474	4.79743
-246	49.3437	1.374	3.4083	7.03491	-3.0764	4.6607	49.7309	3.87216	6.22012	52.1732	-1.49823	4.71454
-240	49.0706	2.37696	3.30932	6.89988	-2.92404	5.16847	49.0169	5.21526	6.01865	51.561	-0.560335	5.94322
-234	48.9203	2.89952	3.49196	6.5464	-2.98993	5.17203	48.4439	4.93506	6.89118	51.3258	-0.716335	5.60251
-228	48.9008	3.17881	3.6616	6.53656	-2.75129	5.08345	48.064	6.23397	6.0688	50.7595	-0.145735	6.16782
-222	48.8201	3.43544	3.79696	6.57795	-2.57295	4.83839	47.6475	6.27377	6.05415	50.173	0.132765	7.02791
-216	48.8132	3.68306	4.12596	6.85977	-2.42828	4.80592	47.3279	6.24467	6.28018	50.2775	-0.109935	6.97877
-210	48.7198	3.74751	4.39976	7.12572	-2.3099	4.79468	47.1956	5.70406	7.23688	49.6111	-0.881635	7.24825
-204	48.7475	3.02148	4.57189	7.21185	-2.03538	5.05867	47.4802	5.30026	7.32493	49.104	-0.920235	7.40332
-198	48.5676	3.22289	4.57364	7.52768	-1.48096	5.42593	46.887	5.34056	7.53181	48.9278	-1.31903	7.25001
-192	48.47	3.29278	4.73423	7.73656	-0.995079	5.42023	46.6765	5.05896	7.67039	48.7303	-1.11044	7.37154
-186	48.3939	3.08819	4.55613	8.31682	-0.837183	5.54574	46.5057	5.10877	7.4121	48.5716	-1.68453	6.11467
-180	48.2585	2.90079	4.75106	8.20786	-0.758349	5.90005	46.417	5.27346	7.39476	48.5601	-1.73893	5.98679
-174	48.0348	2.76294	4.56391	8.74814	-0.657538	6.14154	45.9462	5.48207	7.3571	48.3971	-1.50223	6.02434
-168	47.8112	3.08565	4.70941	8.7845	-0.375709	6.39645	46.0334	5.49906	6.19738	47.9829	-2.31853	6.05932
-162	47.7738	2.30584	4.47139	9.19563	0.121983	6.36964	46.2664	4.96816	7.24716	47.4968	-2.59593	4.97881
-156	47.4998	3.11794	4.43666	9.93383	0.0115985	6.78627	45.3777	5.49897	7.29852	47.2399	-1.65133	3.0342
-150	47.6325	2.78698	4.23593	10.6121	-0.298501	7.1739	45.8426	5.15247	6.16045	46.7157	-1.64813	4.26278
-144	47.5748	2.32291	4.35501	10.79	0.0247074	7.41804	45.6514	5.35546	6.05101	46.3125	-2.52773	3.14381
-138	47.3082	2.19173	4.23101	11.4505	0.482367	7.59624	45.2958	5.13826	5.9033	46.7421	-2.57093	4.55333
-132	47.0027	2.64605	4.34104	11.6354	0.50378	8.15655	45.0516	5.96056	6.55368	46.3073	-1.89664	4.4793
-126	46.7661	2.39066	4.34751	11.7532	0.311756	8.13233	45.2848	4.56527	6.35361	45.8389	-2.83183	4.42462
-120	46.5469	1.38188	4.37153	11.6376	0.570661	7.64169	44.8466	4.91057	6.22474	45.6839	-3.31194	4.23437
-114	45.8	1.72213	4.30927	11.8153	0.816244	7.24009	44.3942	4.93107	7.32284	45.4424	-3.51254	4.83583
-108	45.7582	1.40602	4.88898	12.1491	0.754863	7.3402	44.1338	4.99137	7.79233	45.4226	-3.09944	4.85618
-102	45.5056	1.44487	4.95443	12.1919	0.963487	7.54911	44.7851	4.52546	7.31664	44.4198	-3.43234	5.8694
-96	45.4565	1.03039	4.89422	12.4523	1.31691	7.46257	44.8696	4.48297	7.1944	44.9713	-3.95023	5.83002
-90	45.5649	1.32366	4.93412	13.2939	0.97878	7.33747	43.8105	5.45307	6.14336	45.0297	-3.21273	6.12505
-84	45.1274	1.53428	4.91912	13.6892	0.861733	7.60486	44.1957	5.01267	7.66528	44.6082	-3.82983	6.52188
-78	44.7995	1.30319	5.83736	13.9265	0.649366	7.50213	44.3223	4.43487	8.86636	44.8949	-4.21313	7.60644
-72	44.7494	0.958202	5.99125	14.674	1.06283	6.7741	44.2945	5.60517	8.75467	44.1282	-3.20133	6.07496
-66	44.4839	1.49705	5.7295	14.7585	1.40292	6.98163	44.4215	4.23967	9.18096	43.5722	-4.03413	6.01889
-60	43.9518	0.364522	6.24183	14.9381	1.06863	7.09193	44.0396	3.53897	10.5	42.7428	-4.27213	5.97583
-54	43.8212	1.43515	5.84824	15.3686	0.44801	6.95643	43.5879	5.45657	8.72577	42.8844	-3.34133	5.82302
-48	43.5561	1.38498	6.61537	16.2973	0.969473	7.10217	43.7985	4.18487	10.5	42.4924	-4.47653	7.32517
-42	43.3684	0.980217	6.36886	16.4952	0.787178	7.40943	43.1309	5.03697	8.70409	42.3369	-4.46823	7.2871
-36	42.6044	1.47763	7.03371	17.0722	0.703786	7.32137	42.3184	4.88527	10.5	41.7013	-3.55253	7.94187
-30	42.294	1.48849	7.57371	17.1324	0.89797	7.3057	42.5725	5.18957	10.5	41.477	-4.14443	8.56825
-24	41.6255	1.90936	7.40516	18.5272	-0.00465501	7.47856	41.3042	6.23557	9.30097	41.4792	-3.61843	8.77269
-18	41.6234	1.36214	7.29371	19.6123	-0.165601	7.60004	41.5702	4.79667	9.20002	40.4021	-4.70703	7.65305
-12	41.4091	1.34657	7.92165	21.4071	-0.0743704	7.48922	41.574	5.85687	10.5	40.4646	-3.06653	8.93728
-6	40.6947	2.27077	7.53843	24.495	-0.481566	7.42756	41.3402	6.61377	10.5	39.6156	-3.21973	8.12339
0	NaN	NaN	NaN	NaN	NaN	NaN	40.9142	6.56517	10.5	37.5653	-2.52664	8.84307
6	NaN	NaN	NaN	NaN	NaN	NaN	39.9739	6.22046	9.27735	37.2034	-2.81974	8.80195
12	NaN	NaN	NaN	NaN	NaN	NaN	38.3559	5.66577	10.5	37.4346	-3.50384	8.77989
18	NaN	NaN	NaN	NaN	NaN	NaN	37.5769	5.32386	10.5	36.4591	-3.37594	9.27556
24	NaN	NaN	NaN	NaN	NaN	NaN	37.6478	4.59896	10.5	36.2723	-3.93084	9.55952
30	NaN	NaN	NaN	NaN	NaN	NaN	37.6091	5.31027	9.07906	36.31	-3.56013	9.56992
36	NaN	NaN	NaN	NaN	NaN	NaN	36.7228	5.05347	9.04656	37.2575	-4.00493	10.5
42	NaN	NaN	NaN	NaN	NaN	NaN	35.5211	4.51776	8.95725	36.7589	-4.09743	9.73579
48	NaN	NaN	NaN	NaN	NaN	NaN	35.6158	4.35346	8.51005	35.5232	-4.07003	9.07068
54	NaN	NaN	NaN	NaN	NaN	NaN	36.0262	4.18706	8.78349	34.9179	-4.55164	10.5
60	NaN	NaN	NaN	NaN	NaN	NaN	34.6006	4.01546	7.92117	36.4316	-4.44914	9.2606
66	NaN	NaN	NaN	NaN	NaN	NaN	32.602	4.31306	7.90437	34.5204	-4.22983	10.5
72	NaN	NaN	NaN	NaN	NaN	NaN	31.275	4.23097	7.65858	31.9424	-4.22684	10.5
78	NaN	NaN	NaN	NaN	NaN	NaN	30.5726	4.00847	7.79106	32.0584	-4.25603	10.5
84	NaN	NaN	NaN	NaN	NaN	NaN	28.86	3.76917	7.70829	31.3577	-4.67394	10.5
90	NaN	NaN	NaN	NaN	NaN	NaN	28.135	4.42387	8.8247	29.6097	-4.42544	10.5
96	NaN	NaN	NaN	NaN	NaN	NaN	27.1945	4.24327	7.56464	28.8281	-4.29723	10.5
102	NaN	NaN	NaN	NaN	NaN	NaN	27.0232	4.06886	7.66296	28.0582	-4.88913	9.4208
108	NaN	NaN	NaN	NaN	NaN	NaN	25.6497	3.52196	7.42453	28.4399	-5.13474	10.5
114	NaN	NaN	NaN	NaN	NaN	NaN	24.3393	3.38436	7.0977	27.3166	-5.08554	10.5
120	NaN	NaN	NaN	NaN	NaN	NaN	24.0461	3.79887	6.28609	26.2733	-4.72494	10.5
126	NaN	NaN	NaN	NaN	NaN	NaN	23.1732	3.60046	7.29762	27.17	-4.60123	9.43863
132	NaN	NaN	NaN	NaN	NaN	NaN	22.9608	3.04337	6.19538	27.33	-4.81414	10.5
138	NaN	NaN	NaN	NaN	NaN	NaN	24.0334	3.94317	7.51872	25.7399	-5.21084	10.5
144	NaN	NaN	NaN	NaN	NaN	NaN	22.5963	3.14187	7.43049	26.1835	-5.07794	10.5
150	NaN	NaN	NaN	NaN	NaN	NaN	22.3765	3.25816	7.94736	27.1784	-4.91944	10.5
156	NaN	NaN	NaN	NaN	NaN	NaN	22.8584	3.57307	8.70241	27.1296	-4.33103	10.5
162	NaN	NaN	NaN	NaN	NaN	NaN	22.7612	3.68926	8.34509	27.0553	-4.47884	10.5
168	NaN	NaN	NaN	NaN	NaN	NaN	22.3	3.63776	8.81141	27.5945	-4.48144	10.5
174	NaN	NaN	NaN	NaN	NaN	NaN	22.3789	3.62927	8.64908	27.3331	-4.62674	10.5
180	NaN	NaN	NaN	NaN	NaN	NaN	21.9857	3.63586	9.03739	28.0078	-4.12153	10.5
186	NaN	NaN	NaN	NaN	NaN	NaN	21.7904	3.47457	9.47624	28.3037	-3.96443	10.5
192	NaN	NaN	NaN	NaN	NaN	NaN	21.9897	3.32226	10.5	28.8071	-3.88794	10.5
198	NaN	NaN	NaN	NaN	NaN	NaN	21.5039	3.32027	10.5	29.0683	-3.53363	10.5
204	NaN	NaN	NaN	NaN	NaN	NaN	21.1447	3.16616	10.5	29.721	-3.24184	10.5
210	NaN	NaN	NaN	NaN	NaN	NaN	21.2624	2.95066	9.56977	29.5633	-3.39154	10.5
216	NaN	NaN	NaN	NaN	NaN	NaN	21.4599	3.12297	10.5	29.2554	-3.32884	10.5
222	NaN	NaN	NaN	NaN	NaN	NaN	21.5536	3.10326	10.5	29.0454	-3.15973	10.5
228	NaN	NaN	NaN	NaN	NaN	NaN	21.4708	2.72307	10.5	29.4949	-2.98793	10.5
234	NaN	NaN	NaN	NaN	NaN	NaN	21.7573	2.40646	10.5	30.2717	-2.70453	10.5
240	NaN	NaN	NaN	NaN	NaN	NaN	21.7987	2.56337	10.5	30.2073	-2.40993	10.5
246	NaN	NaN	NaN	NaN	NaN	NaN	21.8948	2.58446	10.5	30.2618	-2.47433	10.5
252	NaN	NaN	NaN	NaN	NaN	NaN	22.6238	2.92637	10.5	30.4691	-2.40584	10.5
258	NaN	NaN	NaN	NaN	NaN	NaN	22.6728	2.95026	10.5	30.7196	-2.76723	10.5
--------------------------
Embryo	number	3
-300	48.8269	1.08713	5.6816	8.28544	3.32824	3.67874	NaN	NaN	NaN	NaN	NaN	NaN
-294	48.8797	0.964411	5.98701	8.37395	3.47253	4.31139	NaN	NaN	NaN	NaN	NaN	NaN
-288	49.1703	0.688674	2.46411	8.54425	3.27907	1.36037	NaN	NaN	NaN	NaN	NaN	NaN
-282	49.3145	0.554253	3.21692	8.64536	3.48428	1.79327	NaN	NaN	NaN	NaN	NaN	NaN
-276	49.2744	0.563433	3.23274	8.72272	3.51999	1.77877	NaN	NaN	NaN	NaN	NaN	NaN
-270	49.0588	0.310651	4.82709	8.74398	3.90406	3.27721	NaN	NaN	NaN	NaN	NaN	NaN
-264	49.1339	0.122822	4.97557	9.02035	3.54779	3.49336	NaN	NaN	NaN	NaN	NaN	NaN
-258	49.2624	-0.0327123	3.51993	9.66735	3.64225	1.68081	NaN	NaN	NaN	NaN	NaN	NaN
-252	49.235	0.114043	3.66984	9.53096	3.47548	1.82577	NaN	NaN	NaN	NaN	NaN	NaN
-246	49.0939	0.140105	6.06249	8.94518	3.84363	3.77656	NaN	NaN	NaN	NaN	NaN	NaN
-240	49.0927	-0.0433849	5.85575	9.48081	3.98974	3.74042	NaN	NaN	NaN	NaN	NaN	NaN
-234	49.1629	0.443731	3.89963	9.87622	3.67422	2.07219	NaN	NaN	NaN	NaN	NaN	NaN
-228	49.2779	0.236974	4.18476	10.4692	3.76897	2.44522	NaN	NaN	NaN	NaN	NaN	NaN
-222	49.1198	-0.222593	4.16988	10.5674	3.70774	2.56839	NaN	NaN	NaN	NaN	NaN	NaN
-216	49.2512	-0.0606044	4.16457	10.5056	3.33969	2.3897	NaN	NaN	NaN	NaN	NaN	NaN
-210	49.375	0.0337586	4.24695	10.6896	3.01252	2.50455	NaN	NaN	NaN	NaN	NaN	NaN
-204	49.4457	-0.0143525	5.67179	10.7411	3.56715	4.05038	51.277	0.73079	1.5	NaN	NaN	NaN
-198	49.5035	-0.00823135	5.50805	11.2847	3.53954	4.02326	50.6827	1.08769	1.5	NaN	NaN	NaN
-192	49.452	0.153766	5.74944	11.5184	3.60256	3.94403	50.8821	1.12959	1.5	NaN	NaN	NaN
-186	49.6438	0.518069	6.42195	11.5137	3.10481	4.49693	51.3248	1.41649	2.84765	NaN	NaN	NaN
-180	49.6975	0.42658	6.6319	12.1089	3.00073	4.52219	50.9029	2.49479	2.83342	NaN	NaN	NaN
-174	49.8263	0.607617	5.65076	12.5682	2.19357	3.32223	50.6892	2.46999	1.5	NaN	NaN	NaN
-168	49.7397	0.267887	4.74944	12.505	2.46637	3.50465	NaN	NaN	NaN	NaN	NaN	NaN
-162	49.8124	0.570137	5.82858	12.6098	2.90295	4.27715	50.268	1.99719	1.5	NaN	NaN	NaN
-156	49.8853	0.491864	6.41514	12.6771	3.03558	4.43914	50.4942	0.67589	1.5	NaN	NaN	NaN
-150	49.7493	0.459698	5.17777	12.9559	3.00537	3.48257	NaN	NaN	NaN	NaN	NaN	NaN
-144	49.649	0.197168	5.39108	13.8252	2.6594	4.22754	49.7391	0.29099	1.5	NaN	NaN	NaN
-138	49.6615	0.0804496	5.44946	14.02	2.19606	4.27777	50.0224	1.65459	1.5	NaN	NaN	NaN
-132	49.4701	0.261562	5.71999	13.8756	1.80143	4.44896	NaN	NaN	NaN	NaN	NaN	NaN
-126	49.4234	0.240944	4.67259	14.4949	1.85454	4.24439	NaN	NaN	NaN	50.1895	-1.14521	10.5
-120	49.2544	0.327226	4.82903	14.6456	2.0831	4.39563	NaN	NaN	NaN	NaN	NaN	NaN
-114	49.17	0.731192	5.68217	15.1671	2.72637	5.53571	49.4201	1.79499	1.5	NaN	NaN	NaN
-108	49.11	1.14031	5.22719	15.3568	2.73126	5.96738	NaN	NaN	NaN	49.3547	0.34439	10.5
-102	48.7605	1.04132	4.72748	15.5719	2.29017	5.88864	NaN	NaN	NaN	49.3389	1.16169	10.5
-96	48.467	0.778897	4.22207	15.6892	2.40607	5.48	NaN	NaN	NaN	48.8133	0.14109	10.5
-90	48.3274	1.19804	4.55795	15.6792	2.26883	5.1024	48.2408	3.92609	1.5	NaN	NaN	NaN
-84	47.7631	1.28287	4.59362	16.1768	1.76614	4.88351	47.8071	3.43779	1.5	NaN	NaN	NaN
-78	47.8831	1.56062	3.71227	16.2972	1.84428	3.92415	NaN	NaN	NaN	48.8401	0.98709	9.11979
-72	47.8336	1.4479	4.45048	16.6217	1.73625	5.03935	47.6169	4.26839	1.5	NaN	NaN	NaN
-66	47.4025	2.05146	5.22216	16.4758	1.8929	4.9417	46.8101	4.26339	1.5	NaN	NaN	NaN
-60	47.5678	2.01522	4.5398	17.2369	1.48287	4.66119	46.7753	4.57809	1.5	47.7537	0.71379	10.5
-54	47.287	2.29741	4.44059	18.0622	1.11258	5.1164	45.7151	4.90649	1.5	47.4653	1.63199	10.5
-48	47.4212	1.74777	4.33186	18.7149	0.589203	5.3247	45.8591	4.41549	1.5	47.0938	0.0667901	10.5
-42	46.8353	1.8445	4.94899	19.8741	0.417485	5.81658	45.3926	4.98689	1.5	47.1153	1.25689	10.5
-36	46.6605	2.06262	4.6786	21.5888	0.615447	6.04669	44.7192	3.80209	1.5	46.7557	0.53349	10.5
-30	46.3088	1.20073	3.85339	23.57	1.5996	4.95176	44.0264	3.57229	1.5	45.7855	-0.40791	9.56277
-24	45.5032	1.69168	4.22699	26.4717	1.32874	4.8541	42.1992	2.96629	1.5	44.4925	0.63559	10.5
-18	44.9296	0.883761	3.88608	28.4675	1.62361	4.12269	41.8138	2.53189	1.5	44.5672	-2.53571	9.19235
-12	44.4678	1.01965	4.08091	30.6767	1.56494	4.04404	40.0639	2.54549	1.5	44.0654	0.17639	10.5
-6	43.9217	1.1974	3.7971	33.7252	1.15357	3.94232	40.1815	1.19519	1.5	43.7397	-2.36501	8.91349
0	NaN	NaN	NaN	NaN	NaN	NaN	39.4154	1.86729	1.5	42.1443	-0.95611	9.02566
6	NaN	NaN	NaN	NaN	NaN	NaN	39.3651	1.56259	1.5	41.6603	-1.99161	8.53714
12	NaN	NaN	NaN	NaN	NaN	NaN	38.2004	1.25639	1.5	41.4573	-1.97031	8.66266
18	NaN	NaN	NaN	NaN	NaN	NaN	37.9161	1.91489	1.5	42.261	-2.09231	8.75778
24	NaN	NaN	NaN	NaN	NaN	NaN	36.767	1.60569	1.5	41.0728	-2.61281	8.13576
30	NaN	NaN	NaN	NaN	NaN	NaN	35.0909	2.92609	1.5	40.1508	-2.35361	7.41935
36	NaN	NaN	NaN	NaN	NaN	NaN	33.8319	2.38679	1.5	40.2695	-2.13291	7.40086
42	NaN	NaN	NaN	NaN	NaN	NaN	32.9613	2.62029	2.57527	39.7482	-2.39161	7.84178
48	NaN	NaN	NaN	NaN	NaN	NaN	31.3351	2.35219	2.7352	39.8912	-1.74591	7.09893
54	NaN	NaN	NaN	NaN	NaN	NaN	30.6278	2.10329	2.83996	39.206	-1.67581	7.31876
60	NaN	NaN	NaN	NaN	NaN	NaN	28.978	1.24419	2.57636	38.8997	-1.20981	6.53093
66	NaN	NaN	NaN	NaN	NaN	NaN	28.4495	1.70269	3.92735	39.0104	-0.99441	6.31953
72	NaN	NaN	NaN	NaN	NaN	NaN	28.4999	1.45799	2.97059	38.5009	-1.46191	6.8094
78	NaN	NaN	NaN	NaN	NaN	NaN	27.6734	0.76979	4.39867	38.4107	-1.11161	5.94667
84	NaN	NaN	NaN	NaN	NaN	NaN	27.4444	1.39119	3.39833	39.0392	-0.63221	5.61352
90	NaN	NaN	NaN	NaN	NaN	NaN	27.5068	1.21329	4.7266	38.9045	-0.12761	5.67699
96	NaN	NaN	NaN	NaN	NaN	NaN	26.8897	1.64139	4.47896	38.956	-0.04871	5.79914
102	NaN	NaN	NaN	NaN	NaN	NaN	26.4905	1.22909	4.68185	38.9562	-0.11861	5.53953
108	NaN	NaN	NaN	NaN	NaN	NaN	26.3495	0.86699	5.52151	38.0348	-0.21521	5.88948
114	NaN	NaN	NaN	NaN	NaN	NaN	25.879	0.71849	5.82814	38.0523	-0.18441	6.15522
120	NaN	NaN	NaN	NaN	NaN	NaN	26.082	-0.05621	5.85161	38.1292	0.13069	6.20566
126	NaN	NaN	NaN	NaN	NaN	NaN	25.6641	0.15449	6.32512	37.7381	-0.0124099	6.38592
132	NaN	NaN	NaN	NaN	NaN	NaN	25.64	0.28089	5.32784	37.8959	0.09379	6.11782
138	NaN	NaN	NaN	NaN	NaN	NaN	25.6774	0.0627901	5.73413	37.821	-0.00940995	6.53032
144	NaN	NaN	NaN	NaN	NaN	NaN	25.661	0.27209	5.66655	38.2677	0.33589	6.73644
150	NaN	NaN	NaN	NaN	NaN	NaN	25.0946	0.79089	5.02847	37.9167	0.42619	6.24692
156	NaN	NaN	NaN	NaN	NaN	NaN	25.7399	0.38679	5.7386	38.4394	-0.0703099	6.03283
162	NaN	NaN	NaN	NaN	NaN	NaN	25.4201	0.36429	5.45584	37.7148	0.01809	6.14828
168	NaN	NaN	NaN	NaN	NaN	NaN	25.7674	0.46759	5.54219	37.7395	0.00769005	5.87628
174	NaN	NaN	NaN	NaN	NaN	NaN	25.9085	0.35709	4.96728	38.328	0.20689	6.05467
--------------------------
Embryo	number	4
-270	46.4852	2.97246	5.46078	7.17851	-2.10112	5.84308	49.3062	1.53337	5.76141	NaN	NaN	NaN
-264	46.5091	2.7369	5.24923	7.73648	-2.6452	6.05741	49.4747	1.03467	4.34666	47.5907	1.33637	9.01235
-258	46.4752	2.43208	5.16472	7.50765	-2.74133	6.11065	NaN	NaN	NaN	47.458	-0.11783	9
-252	46.898	1.74552	5.24448	7.45306	-3.2857	6.3151	NaN	NaN	NaN	47.4057	0.24377	9.14554
-246	46.8795	1.86475	5.52308	7.10021	-3.17315	6.13738	49.1292	-0.86633	4.35934	NaN	NaN	NaN
-240	47.2683	0.845543	5.42331	7.37602	-2.9193	6.42168	NaN	NaN	NaN	NaN	NaN	NaN
-234	47.2752	0.763756	4.95967	8.19557	-2.62328	5.91751	48.9928	-1.89513	3.06468	NaN	NaN	NaN
-228	47.0165	1.10979	4.98182	8.22717	-2.90092	6.09314	47.7674	-2.22563	2.82054	47.3648	-1.15823	8.9917
-222	47.0491	0.893637	3.50748	8.65083	-2.71617	4.62486	NaN	NaN	NaN	NaN	NaN	NaN
-216	46.9521	0.885184	3.45872	8.99312	-3.05609	5.01919	NaN	NaN	NaN	46.8048	-1.96533	7.5331
-210	46.8789	0.539767	3.61522	9.16357	-3.16749	5.14843	NaN	NaN	NaN	46.2713	-2.64973	8.86388
-204	46.8484	0.0718585	5.98002	9.52754	-3.36574	5.76027	NaN	NaN	NaN	NaN	NaN	NaN
-198	46.7369	-0.189382	5.4782	9.88659	-3.58965	6.11162	45.8934	-1.94963	1.5	46.5817	-3.54503	9.08796
-192	46.6172	-0.468053	5.50428	10.0267	-3.59979	5.94664	45.4853	-2.36063	1.5	46.0273	-2.04673	10.5
-186	46.1502	0.490104	5.5775	10.2921	-3.5806	6.17506	45.1631	-1.45373	1.5	NaN	NaN	NaN
-180	46.2475	-0.364959	3.37149	10.0929	-3.16251	4.57056	NaN	NaN	NaN	46.3872	-3.00423	7.81265
-174	45.7481	-0.371386	3.82639	10.2003	-3.28023	4.45523	NaN	NaN	NaN	45.7464	-3.82613	7.94953
-168	45.8111	-0.680129	4.8308	10.5699	-3.41681	5.83634	45.959	-2.16843	1.5	NaN	NaN	NaN
-162	45.9192	-0.340539	5.16704	11.2169	-3.30551	6.02058	46.383	-1.64513	1.5	NaN	NaN	NaN
-156	45.9073	-0.639358	5.44832	11.4918	-3.15632	5.89126	45.5907	-1.47803	1.5	NaN	NaN	NaN
-150	46.0172	-0.782241	5.68381	12.1724	-2.64175	5.5939	45.49	-1.76903	1.5	NaN	NaN	NaN
-144	46.2213	-1.45604	5.98903	11.9665	-2.59666	5.22188	46.4922	-2.40913	1.5	45.6209	-4.26463	10.5
-138	45.8365	-1.24713	6.35092	12.1553	-2.18854	5.44414	NaN	NaN	NaN	45.1242	-4.15883	10.5
-132	45.4737	-0.84521	6.26858	12.5169	-1.82758	5.20492	45.7165	-0.44273	2.80582	44.8074	-4.86343	10.5
-126	45.2552	-1.47094	6.83422	12.3548	-1.38867	5.97459	NaN	NaN	NaN	NaN	NaN	NaN
-120	45.0412	-1.51958	7.10526	12.6123	-1.32989	5.65753	44.9926	-2.25093	2.86897	NaN	NaN	NaN
-114	44.8805	-2.59187	7.14252	13.1976	-1.38104	5.70969	44.6453	-2.76683	2.92671	44.2923	-6.93383	10.5
-108	45.13	-2.92466	6.41305	13.3309	-1.33551	5.78917	44.3939	-2.35403	1.5	44.9733	-6.47903	10.5
-102	44.9982	-2.72516	6.2894	13.7334	-1.8406	5.76673	44.3793	-3.80143	1.5	NaN	NaN	NaN
-96	44.6004	-3.33521	6.05175	14.551	-1.69366	5.43487	44.1419	-2.62043	1.5	45.3894	-6.84873	9.01633
-90	44.3444	-1.94897	6.30832	15.077	-1.34259	5.313	43.5918	-2.57553	1.5	44.5095	-5.69973	10.5
-84	43.9927	-2.86633	5.90979	15.0797	-1.51621	5.36308	43.2712	-2.57913	1.5	44.1003	-8.10723	8.98751
-78	43.6339	-2.89956	5.32878	15.4583	-1.76249	5.30583	41.7343	-2.01573	1.5	44.0019	-7.25433	8.78078
-72	43.5798	-2.6617	5.6518	15.7077	-1.68722	5.25542	42.5707	-2.64913	1.5	44.2708	-7.34363	9.05872
-66	43.4723	-3.56546	5.67808	16.2115	-1.35482	5.33899	41.2682	-3.93853	1.5	43.6467	-7.86183	8.9338
-60	43.5876	-3.84246	5.66178	16.5118	-1.59938	5.4212	42.1369	-4.57593	1.5	NaN	NaN	NaN
-54	43.0759	-3.99831	6.04639	17.1643	-1.83804	5.50941	42.3052	-4.69853	1.5	43.5906	-7.26253	10.5
-48	42.8975	-2.97346	5.75462	17.9778	-1.74241	5.52119	40.8205	-3.10793	1.5	43.4482	-8.18443	9.09326
-42	42.4856	-3.32122	6.3311	18.1292	-1.7763	5.65495	40.739	-4.24243	1.5	42.8056	-6.08883	10.5
-36	41.6057	-1.93588	6.62856	18.7833	-2.60974	5.75481	40.204	-2.95453	2.43412	41.2857	-5.32223	10.5
-30	40.9731	-1.8757	6.77013	20.4269	-2.76796	5.2647	39.1835	-1.36473	2.88561	40.0529	-5.95513	10.5
-24	40.8661	-2.43948	7.17204	21.0814	-2.59556	5.26334	39.6393	-2.78063	2.89144	NaN	NaN	NaN
-18	40.2688	-1.79347	7.90883	22.5779	-2.84782	5.35254	37.0777	-0.91713	4.19409	NaN	NaN	NaN
-12	39.992	-2.23688	7.3122	24.648	-2.17041	5.19217	36.5616	-1.67273	3.31866	40.0651	-6.55273	10.5
-6	39.2719	-2.62697	7.96405	27.4551	-1.52818	4.6393	35.6406	-0.79753	6.00925	38.2239	-7.76433	10.5
0	NaN	NaN	NaN	NaN	NaN	NaN	35.4299	0.0199699	6.46856	37.7806	-7.74053	10.5
6	NaN	NaN	NaN	NaN	NaN	NaN	35.1845	0.88517	8.05422	37.3622	-7.40693	9.20585
12	NaN	NaN	NaN	NaN	NaN	NaN	35.4565	0.77907	8.97888	35.8832	-8.07103	10.5
18	NaN	NaN	NaN	NaN	NaN	NaN	34.6332	1.64067	9.0179	34.0976	-6.11323	9.20738
24	NaN	NaN	NaN	NaN	NaN	NaN	35.1392	1.49537	10.5	34.0137	-6.69323	10.5
30	NaN	NaN	NaN	NaN	NaN	NaN	36.4733	1.92017	9.2011	33.9117	-6.10043	9.071
36	NaN	NaN	NaN	NaN	NaN	NaN	34.5838	2.11717	9.26313	31.8588	-5.50953	9.08788
42	NaN	NaN	NaN	NaN	NaN	NaN	34.7525	1.85097	8.76703	31.0947	-5.45713	8.89924
48	NaN	NaN	NaN	NaN	NaN	NaN	35.6115	2.00247	9.21319	31.193	-4.95933	9.20949
54	NaN	NaN	NaN	NaN	NaN	NaN	34.435	1.47987	9.74336	29.1384	-5.02103	9.07506
60	NaN	NaN	NaN	NaN	NaN	NaN	34.0734	1.50787	9.24174	28.1654	-4.44663	8.73729
66	NaN	NaN	NaN	NaN	NaN	NaN	34.4207	0.92637	8.66285	27.4086	-4.45203	8.68088
72	NaN	NaN	NaN	NaN	NaN	NaN	32.9772	0.72377	8.77893	26.119	-4.60713	7.85333
78	NaN	NaN	NaN	NaN	NaN	NaN	33.4363	0.47337	8.88144	26.1696	-4.28353	7.47566
84	NaN	NaN	NaN	NaN	NaN	NaN	33.6545	-0.63763	7.98244	25.4097	-4.09323	7.97129
90	NaN	NaN	NaN	NaN	NaN	NaN	34.074	-0.76233	8.7729	25.1356	-2.83993	6.99154
96	NaN	NaN	NaN	NaN	NaN	NaN	33.2621	-0.23373	8.84574	24.3968	-3.41713	7.48444
102	NaN	NaN	NaN	NaN	NaN	NaN	33.4996	-0.57713	8.93623	24.1901	-3.06053	7.73015
108	NaN	NaN	NaN	NaN	NaN	NaN	32.9836	-0.87893	8.75058	23.5721	-2.96273	7.39211
114	NaN	NaN	NaN	NaN	NaN	NaN	32.9276	-0.98693	8.69538	23.3462	-2.77513	7.56687
120	NaN	NaN	NaN	NaN	NaN	NaN	33.1049	-1.09653	9.04449	23.3894	-2.59413	7.41994
126	NaN	NaN	NaN	NaN	NaN	NaN	32.8487	-1.47283	8.63085	22.8594	-2.48553	7.45931
132	NaN	NaN	NaN	NaN	NaN	NaN	32.5963	-0.86713	8.28968	22.7266	-2.01693	7.48488
138	NaN	NaN	NaN	NaN	NaN	NaN	32.0276	-1.12493	8.92174	22.246	-2.27883	7.52244
144	NaN	NaN	NaN	NaN	NaN	NaN	32.1736	-1.86043	8.92155	21.9995	-2.06413	8.48726
150	NaN	NaN	NaN	NaN	NaN	NaN	32.0659	-1.59483	9.03604	21.5675	-2.34503	7.97444
156	NaN	NaN	NaN	NaN	NaN	NaN	32.1789	-1.71873	8.92365	21.9267	-2.12453	8.54998
162	NaN	NaN	NaN	NaN	NaN	NaN	32.518	-1.53113	8.73402	22.2105	-1.76333	7.8161
168	NaN	NaN	NaN	NaN	NaN	NaN	32.2357	-1.57743	8.93404	21.633	-2.11543	8.18539
174	NaN	NaN	NaN	NaN	NaN	NaN	32.3756	-2.36663	8.9743	21.7794	-1.98553	8.72967
180	NaN	NaN	NaN	NaN	NaN	NaN	31.2486	-1.77643	9.14322	21.5676	-1.92433	9.02867
186	NaN	NaN	NaN	NaN	NaN	NaN	32.1268	-1.81083	8.92954	21.8818	-1.82773	8.96902
192	NaN	NaN	NaN	NaN	NaN	NaN	31.6995	-1.70083	9.32291	21.5146	-2.88383	9.2986
198	NaN	NaN	NaN	NaN	NaN	NaN	31.7226	-1.89503	9.39041	21.8514	-2.66843	9.14487
204	NaN	NaN	NaN	NaN	NaN	NaN	32.1203	-1.83973	9.30296	22.1569	-2.34583	9.33634
--------------------------
Embryo	number	5
-246	44.8956	-6.9361	4.85401	9.15367	-1.72945	2.42227	NaN	NaN	NaN	NaN	NaN	NaN
-240	45.625	-6.66887	4.25346	9.38297	-2.16149	3.07145	NaN	NaN	NaN	NaN	NaN	NaN
-234	45.8473	-6.0727	4.01449	9.17994	-2.17525	3.22473	NaN	NaN	NaN	NaN	NaN	NaN
-228	45.8599	-6.36177	4.29158	9.24991	-2.31929	2.86969	NaN	NaN	NaN	45.6646	-10.6762	4.5482
-222	45.9256	-5.95722	4.1439	9.87883	-2.06891	3.00629	NaN	NaN	NaN	46.1007	-9.96811	4.43242
-216	45.6642	-5.86508	4.16702	9.61071	-2.01904	3.50521	NaN	NaN	NaN	46.0894	-10.0495	4.63394
-210	45.6813	-5.98222	4.27054	9.68008	-2.17821	3.48558	NaN	NaN	NaN	45.3488	-10.3985	4.17701
-204	45.6069	-6.53766	3.84372	10.0453	-2.08208	3.79465	NaN	NaN	NaN	45.0808	-10.3682	2.86605
-198	45.3759	-6.76166	4.22092	10.5153	-2.22716	4.104	47.3397	-4.40481	3.16646	44.2634	-10.6674	2.96267
-192	45.4727	-6.47185	4.4933	10.6156	-2.18607	4.17842	NaN	NaN	NaN	44.3291	-9.86731	3.04131
-186	45.1071	-6.40694	4.43568	10.7457	-2.46285	3.8149	46.175	-3.36681	4.47222	43.7422	-10.3855	3.26928
-180	45.3181	-6.01331	3.65872	11.2501	-2.15259	3.76293	46.2117	-2.97191	4.29069	43.7696	-9.89461	2.72249
-174	44.9294	-5.15349	3.89224	11.5434	-1.96418	4.2848	45.6622	-1.69621	4.5213	44.6733	-8.88021	2.93744
-168	45.3835	-5.01804	3.68734	11.5577	-1.42593	3.99424	NaN	NaN	NaN	44.5049	-8.28391	1.5
-162	45.0781	-4.53041	3.47645	11.5365	-1.71979	3.75256	NaN	NaN	NaN	44.4126	-7.83411	1.5
-156	45.0573	-4.31327	4.55007	11.9307	-2.35985	3.45558	44.9356	-2.15311	7.85864	44.8748	-7.38601	1.5
-150	44.8934	-4.11092	3.63991	12.0148	-2.79987	3.73646	NaN	NaN	NaN	NaN	NaN	NaN
-144	44.8946	-4.23363	3.58824	12.3306	-2.83946	4.05387	NaN	NaN	NaN	43.7616	-7.80661	1.5
-138	44.7056	-4.11927	3.43911	12.6019	-2.63707	3.6475	NaN	NaN	NaN	43.247	-7.87061	1.5
-132	44.7294	-4.31927	3.22636	12.8522	-2.21696	3.44522	44.8092	-2.10891	7.54223	43.613	-8.03111	1.5
-126	44.5359	-4.36665	3.65549	12.8429	-2.16879	3.54005	45.2278	-2.12621	7.22837	43.2736	-7.81741	1.5
-120	44.6675	-3.92278	3.55575	13.4558	-2.04318	3.42069	NaN	NaN	NaN	44.0815	-7.67731	1.5
-114	44.5018	-3.9177	3.81042	13.4448	-2.09013	3.80601	44.6922	-0.853014	5.88473	43.7496	-8.37341	2.73839
-108	44.4783	-4.47987	3.57133	13.0083	-2.06823	3.52383	NaN	NaN	NaN	43.5068	-8.84381	2.88062
-102	44.118	-4.08505	3.98882	13.3658	-2.3636	3.3601	NaN	NaN	NaN	43.3934	-7.99061	1.5
-96	44.054	-3.93619	3.66629	13.2371	-2.53723	3.44942	44.1042	-1.29591	7.80548	42.5742	-8.46861	3.95645
-90	43.3838	-4.46378	4.68832	13.264	-2.35732	3.8647	NaN	NaN	NaN	42.0783	-8.45631	2.98681
-84	43.2997	-3.93564	4.29018	13.7388	-1.73574	3.86684	43.1434	-2.10141	7.72507	42.1429	-7.70331	1.5
-78	43.2321	-3.87255	4.32429	14.1294	-1.62228	4.15935	43.4616	-0.391614	7.44817	41.8999	-8.05291	4.2741
-72	43.0139	-3.59114	3.72186	14.8008	-1.89786	4.05813	NaN	NaN	NaN	41.6052	-8.05901	1.5
-66	42.7464	-4.41654	3.86656	15.231	-1.5648	4.13872	42.3321	-2.66241	7.74364	41.1656	-8.52301	1.5
-60	42.6887	-3.59574	2.90538	15.6509	-1.30725	4.10071	42.2452	-1.01211	6.14372	40.7247	-8.02131	1.5
-54	42.328	-2.70083	3.35073	16.3024	-1.18246	3.88348	NaN	NaN	NaN	41.1129	-7.51531	3.20912
-48	41.6013	-2.9163	2.65182	17.2308	-1.36549	3.93075	NaN	NaN	NaN	NaN	NaN	NaN
-42	41.2422	-3.57396	2.55003	17.4343	-1.44883	3.34642	NaN	NaN	NaN	39.9123	-7.53731	3.07119
-36	41.4903	-2.15206	3.5107	18.2155	-1.78306	3.40191	40.4564	-0.537514	7.63332	39.8515	-6.81891	1.5
-30	41.2868	-3.31607	2.97467	18.6014	-2.08279	3.43328	40.7255	-0.409614	7.35737	38.1382	-8.05981	4.14419
-24	40.7259	-2.93868	3.91648	18.8039	-2.13454	3.46887	39.9173	0.0187862	7.28944	38.3114	-7.27341	4.47127
-18	40.3888	-3.29063	3.61127	21.9147	-1.73459	3.9965	40.7127	-1.13451	7.26274	36.5653	-7.14311	2.88
-12	40.0467	-3.43368	3.04697	25.2105	-2.51593	4.2733	39.5358	0.789186	5.94012	37.3257	-7.56261	4.49107
-6	39.923	-3.51033	2.84155	28.5976	-2.84144	4.07894	39.4055	-0.222214	6.00019	35.5689	-6.70321	2.61594
0	NaN	NaN	NaN	NaN	NaN	NaN	38.6961	1.79559	4.61985	35.4819	-6.04001	4.01415
6	NaN	NaN	NaN	NaN	NaN	NaN	38.2158	-0.692814	7.49385	35.3674	-7.11061	3.31905
12	NaN	NaN	NaN	NaN	NaN	NaN	NaN	NaN	NaN	NaN	NaN	NaN
18	NaN	NaN	NaN	NaN	NaN	NaN	NaN	NaN	NaN	NaN	NaN	NaN
24	NaN	NaN	NaN	NaN	NaN	NaN	NaN	NaN	NaN	32.9905	-6.83351	3.39427
30	NaN	NaN	NaN	NaN	NaN	NaN	35.5595	0.279886	4.69248	31.0874	-7.00161	3.59345
36	NaN	NaN	NaN	NaN	NaN	NaN	36.3006	0.187186	4.68796	29.7675	-6.38241	3.73252
42	NaN	NaN	NaN	NaN	NaN	NaN	36.8041	0.478886	4.64323	30.9656	-6.29521	4.15532
48	NaN	NaN	NaN	NaN	NaN	NaN	37.1569	-0.612514	4.53665	29.1889	-6.03351	3.74365
54	NaN	NaN	NaN	NaN	NaN	NaN	35.8571	-0.628214	5.80151	28.3837	-5.93241	4.4465
60	NaN	NaN	NaN	NaN	NaN	NaN	35.8021	-1.05401	4.53999	28.0075	-5.84871	5.83652
66	NaN	NaN	NaN	NaN	NaN	NaN	35.1331	-0.317714	5.56335	27.313	-5.26181	4.61588
72	NaN	NaN	NaN	NaN	NaN	NaN	35.1856	-0.885714	5.16212	27.175	-5.42131	5.60641
78	NaN	NaN	NaN	NaN	NaN	NaN	34.4509	-0.846714	4.70828	25.7378	-4.59841	5.86944
84	NaN	NaN	NaN	NaN	NaN	NaN	34.7045	-1.87571	4.79644	25.2308	-4.32711	4.6294
90	NaN	NaN	NaN	NaN	NaN	NaN	34.195	-1.19461	4.53721	24.7463	-4.11561	4.44853
96	NaN	NaN	NaN	NaN	NaN	NaN	34.3107	-1.28531	4.30938	24.8646	-3.73641	3.40151
102	NaN	NaN	NaN	NaN	NaN	NaN	33.4862	-1.89941	4.23024	NaN	NaN	NaN
108	NaN	NaN	NaN	NaN	NaN	NaN	33.1951	-1.48591	4.61852	22.2716	-2.80711	1.5
114	NaN	NaN	NaN	NaN	NaN	NaN	33.2568	-2.11331	4.63287	NaN	NaN	NaN
120	NaN	NaN	NaN	NaN	NaN	NaN	32.8699	-1.63561	4.78938	NaN	NaN	NaN
126	NaN	NaN	NaN	NaN	NaN	NaN	32.2765	-1.47611	5.43608	NaN	NaN	NaN
132	NaN	NaN	NaN	NaN	NaN	NaN	32.4724	-1.83281	5.81848	NaN	NaN	NaN
138	NaN	NaN	NaN	NaN	NaN	NaN	32.5595	-2.32611	6.04806	NaN	NaN	NaN
144	NaN	NaN	NaN	NaN	NaN	NaN	32.3589	-2.03291	5.83181	NaN	NaN	NaN
150	NaN	NaN	NaN	NaN	NaN	NaN	32.2661	-2.43511	5.72774	NaN	NaN	NaN
156	NaN	NaN	NaN	NaN	NaN	NaN	32.4822	-2.43741	5.89429	NaN	NaN	NaN
162	NaN	NaN	NaN	NaN	NaN	NaN	32.4162	-2.40361	5.93302	NaN	NaN	NaN
168	NaN	NaN	NaN	NaN	NaN	NaN	31.9192	-2.34401	5.70245	NaN	NaN	NaN
174	NaN	NaN	NaN	NaN	NaN	NaN	32.1658	-2.24871	5.7709	NaN	NaN	NaN
180	NaN	NaN	NaN	NaN	NaN	NaN	32.0398	-1.91291	5.59557	NaN	NaN	NaN
186	NaN	NaN	NaN	NaN	NaN	NaN	31.1229	-1.97551	5.86391	NaN	NaN	NaN
192	NaN	NaN	NaN	NaN	NaN	NaN	31.4464	-1.80201	6.13538	NaN	NaN	NaN
198	NaN	NaN	NaN	NaN	NaN	NaN	31.6971	-1.71091	6.94382	NaN	NaN	NaN
--------------------------
Embryo	number	6
-264	48.6748	-1.85029	5.8379	13.4019	-4.42088	4.78353	49.5089	-5.76579	5.75874	50.313	-5.41539	5.90603
-258	48.547	-2.20273	5.52001	13.6817	-4.70005	5.02072	49.1368	-6.64489	5.91282	NaN	NaN	NaN
-252	48.5451	-2.24555	5.69724	13.7661	-4.85428	5.23333	NaN	NaN	NaN	NaN	NaN	NaN
-246	48.5239	-2.22702	6.24854	13.2321	-5.07101	5.08624	NaN	NaN	NaN	48.3646	-6.60779	7.14525
-240	48.4974	-2.56967	6.15784	13.5506	-4.74287	4.99347	NaN	NaN	NaN	48.1331	-6.69269	5.86749
-234	48.5202	-1.95966	5.58887	14.0384	-4.77084	5.25444	49.6572	-6.19529	5.99855	47.8337	-6.22329	4.75661
-228	48.6692	-1.58665	5.24344	14.12	-4.91982	5.45432	50.0783	-5.39259	5.91813	48.4441	-5.59329	4.67556
-222	48.6593	-0.898973	5.29902	14.1281	-4.80162	5.46295	50.5545	-4.92509	6.00505	48.6471	-5.37179	4.861
-216	48.6396	-0.532927	5.44247	14.4322	-4.69788	5.55347	50.1528	-4.28689	6.23676	48.6887	-4.87339	4.79366
-210	48.4034	-0.138145	5.5537	14.7606	-4.96212	5.36132	50.4417	-3.71619	7.43658	48.8691	-4.53339	5.77173
-204	48.4218	0.0668134	5.65513	14.8853	-5.21856	5.51774	50.3705	-3.74359	6.02506	47.9749	-4.07879	4.60679
-198	48.4815	0.0760949	5.67312	14.9975	-5.20513	5.27265	50.6367	-3.40139	7.30767	48.457	-4.23309	4.67854
-192	48.4239	0.118203	5.97844	15.0071	-5.38548	5.50661	50.4212	-3.50689	7.34025	48.2766	-3.43539	4.33559
-186	48.2922	0.650197	6.09129	14.795	-5.5002	5.68156	50.1044	-2.26459	7.43016	48.103	-2.83179	4.35501
-180	48.0139	1.13673	6.03818	14.8804	-5.59676	5.67081	NaN	NaN	NaN	47.1841	-2.35919	3.27583
-174	47.9769	1.04659	5.98501	14.7935	-6.17353	5.76043	49.2895	-1.86799	9.48232	47	-2.00529	3.23297
-168	47.9994	0.74648	6.00135	14.8925	-6.29421	5.8561	NaN	NaN	NaN	46.6932	-2.91549	4.17046
-162	47.9212	0.480894	6.13672	15.1141	-6.73697	5.72569	NaN	NaN	NaN	NaN	NaN	NaN
-156	47.8267	0.244674	6.15341	15.2682	-7.08259	5.78545	NaN	NaN	NaN	45.6167	-2.75839	4.33316
-150	47.7976	0.209985	6.3152	15.143	-6.96171	6.06424	46.8716	-0.166886	10.5	45.6432	-2.92759	4.30926
-144	47.4882	1.00239	6.81632	15.1495	-6.85384	6.03402	NaN	NaN	NaN	45.4388	-1.60859	4.39975
-138	47.6551	0.981328	6.84754	15.3557	-6.903	6.13807	NaN	NaN	NaN	45.47	-2.30819	4.61555
-132	47.4635	0.889857	7.07674	15.8121	-6.68461	6.2314	NaN	NaN	NaN	45.8984	-2.70899	4.69954
-126	47.2628	0.86803	7.45347	16.1223	-6.72067	6.21654	NaN	NaN	NaN	44.8279	-2.80299	4.66732
-120	47.0868	0.510752	7.37565	16.0466	-6.43494	6.6257	NaN	NaN	NaN	44.7596	-1.98069	4.6253
-114	46.8876	0.795133	7.46165	16.1852	-6.3946	6.83369	NaN	NaN	NaN	44.6162	-2.70859	4.65496
-108	46.6756	0.597915	6.91443	16.2114	-6.41139	6.89606	NaN	NaN	NaN	44.1696	-2.94719	5.3452
-102	46.5315	0.258913	4.91845	16.3523	-6.48423	4.88982	46.1533	0.972114	9.16893	43.8522	-2.81749	2.62611
-96	46.3584	0.307136	3.97095	16.6014	-6.11758	4.17303	NaN	NaN	NaN	NaN	NaN	NaN
-90	46.3819	0.0741903	4.16934	16.7291	-6.08175	4.43319	NaN	NaN	NaN	43.4009	-3.64839	2.67498
-84	46.4392	-0.108097	4.21397	17.0209	-5.66541	4.16443	NaN	NaN	NaN	NaN	NaN	NaN
-78	46.1942	0.53824	3.99775	17.2686	-5.7369	4.43409	45.1934	2.71241	9.01912	NaN	NaN	NaN
-72	45.8119	1.25065	4.03319	17.5007	-5.4432	4.28181	NaN	NaN	NaN	NaN	NaN	NaN
-66	45.2981	2.21188	3.89385	17.6466	-5.46724	4.38587	44.2796	4.77631	8.70382	NaN	NaN	NaN
-60	45.2178	1.28711	3.88026	17.8541	-5.01143	4.39979	44.6382	4.07501	7.98088	42.6408	-3.62379	3.11514
-54	44.8353	1.27259	3.8571	18.0121	-4.40905	4.25043	43.7711	4.25631	7.95879	42.5493	-3.26429	2.75629
-48	44.4586	1.41064	3.76094	18.445	-3.97386	4.24122	42.9507	5.52481	6.37128	41.9584	-3.70759	3.05939
-42	44.3927	1.52811	3.75816	19.0185	-3.72678	4.52365	43.5817	4.15701	7.00094	42.2963	-4.09979	2.92007
-36	44.1894	-0.101331	3.79222	19.339	-3.29959	4.75746	43.3631	2.87131	8.97967	41.5326	-4.70429	3.40402
-30	43.8755	-0.105189	4.16828	19.3851	-3.51696	4.8368	42.2139	3.77891	7.5461	41.2405	-5.35069	4.66446
-24	43.1373	-0.309226	4.55714	20.3317	-3.28402	4.77077	41.3982	3.26601	7.72851	39.9671	-5.12659	5.04475
-18	42.3377	-1.25109	5.35637	22.9389	-3.09355	5.10638	NaN	NaN	NaN	38.2841	-5.66619	7.44766
-12	42.1665	-1.11072	5.58863	26.3135	-3.59744	5.16197	41.1937	3.05161	8.12034	38.843	-5.45809	7.22742
-6	41.9778	-1.21299	5.84459	28.501	-2.46204	5.77816	39.1852	2.36961	8.63201	38.0938	-6.37609	8.62338
0	NaN	NaN	NaN	NaN	NaN	NaN	38.1569	1.49761	7.88548	37.5859	-6.79799	8.36339
6	NaN	NaN	NaN	NaN	NaN	NaN	38.2925	2.35271	9.03252	NaN	NaN	NaN
12	NaN	NaN	NaN	NaN	NaN	NaN	38.0212	1.83771	7.54992	NaN	NaN	NaN
18	NaN	NaN	NaN	NaN	NaN	NaN	37.1523	2.02311	7.82334	NaN	NaN	NaN
24	NaN	NaN	NaN	NaN	NaN	NaN	37.0775	2.13281	8.0455	NaN	NaN	NaN
30	NaN	NaN	NaN	NaN	NaN	NaN	35.94	2.71091	7.55873	36.0376	-5.91499	9.01585
36	NaN	NaN	NaN	NaN	NaN	NaN	36.3148	3.25271	7.60384	35.1019	-5.89499	9.13783
42	NaN	NaN	NaN	NaN	NaN	NaN	35.0416	3.18601	7.4123	35.0391	-5.65279	8.79902
48	NaN	NaN	NaN	NaN	NaN	NaN	33.263	3.35861	6.19812	33.6084	-5.76239	8.39498
54	NaN	NaN	NaN	NaN	NaN	NaN	33.1461	3.71451	7.26076	31.7113	-5.46339	7.20805
60	NaN	NaN	NaN	NaN	NaN	NaN	32.1956	3.53641	7.2608	32.2211	-5.83579	7.47412
66	NaN	NaN	NaN	NaN	NaN	NaN	32.4841	4.05741	7.43062	31.8831	-5.32029	6.94981
72	NaN	NaN	NaN	NaN	NaN	NaN	31.1011	3.88961	7.41161	30.7983	-5.63809	6.55635
78	NaN	NaN	NaN	NaN	NaN	NaN	31.223	4.25971	7.44436	30.7662	-5.22849	7.0347
84	NaN	NaN	NaN	NaN	NaN	NaN	30.4716	4.35031	7.55023	30.0918	-5.19279	7.06322
90	NaN	NaN	NaN	NaN	NaN	NaN	30.4141	4.37411	7.4005	29.9372	-5.34609	7.2859
96	NaN	NaN	NaN	NaN	NaN	NaN	29.7613	4.63611	7.30589	30.2126	-5.68409	7.16252
102	NaN	NaN	NaN	NaN	NaN	NaN	29.8438	4.24721	7.45478	29.5869	-5.55999	7.26076
108	NaN	NaN	NaN	NaN	NaN	NaN	29.0375	4.37391	7.5864	29.1382	-5.50339	7.00722
114	NaN	NaN	NaN	NaN	NaN	NaN	28.4366	4.70671	7.89353	28.9258	-5.16639	7.05034
120	NaN	NaN	NaN	NaN	NaN	NaN	28.5287	4.92511	7.93274	28.0518	-5.03299	7.23848
126	NaN	NaN	NaN	NaN	NaN	NaN	28.2664	4.53941	7.63537	27.8617	-5.16679	7.13489
132	NaN	NaN	NaN	NaN	NaN	NaN	27.843	4.84021	7.74319	27.8864	-5.28969	6.50837
138	NaN	NaN	NaN	NaN	NaN	NaN	NaN	NaN	NaN	28.1464	-5.17069	6.40026
144	NaN	NaN	NaN	NaN	NaN	NaN	28.2196	5.04251	7.79867	27.5195	-5.16529	6.5064
150	NaN	NaN	NaN	NaN	NaN	NaN	27.8853	5.11301	7.69875	28.0163	-5.26889	6.53892
156	NaN	NaN	NaN	NaN	NaN	NaN	27.5289	4.91571	8.0185	27.7992	-5.39659	7.26895
162	NaN	NaN	NaN	NaN	NaN	NaN	27.8633	5.03861	7.87748	27.5781	-5.10299	7.22303
168	NaN	NaN	NaN	NaN	NaN	NaN	NaN	NaN	NaN	28.3536	-5.20199	7.28897
174	NaN	NaN	NaN	NaN	NaN	NaN	NaN	NaN	NaN	27.6533	-5.04289	7.44873
180	NaN	NaN	NaN	NaN	NaN	NaN	NaN	NaN	NaN	28.2392	-5.02799	7.87075
186	NaN	NaN	NaN	NaN	NaN	NaN	27.1455	4.81641	7.86928	28.8259	-4.98829	7.60009
192	NaN	NaN	NaN	NaN	NaN	NaN	26.9882	4.70181	8.18378	30.0685	-4.87819	7.49526
198	NaN	NaN	NaN	NaN	NaN	NaN	26.9961	4.53291	8.81891	29.6238	-5.32539	7.47863
204	NaN	NaN	NaN	NaN	NaN	NaN	27.399	4.55741	8.50486	30.2243	-5.31119	7.84761
210	NaN	NaN	NaN	NaN	NaN	NaN	27.9335	4.84201	8.88028	30.3742	-5.18369	7.93467
216	NaN	NaN	NaN	NaN	NaN	NaN	27.2835	4.77621	8.66019	30.7648	-5.10279	7.78652
222	NaN	NaN	NaN	NaN	NaN	NaN	26.8905	4.69571	8.57636	31.8385	-4.66119	7.6565
228	NaN	NaN	NaN	NaN	NaN	NaN	27.4647	5.02551	8.61506	32.1164	-4.67079	7.9027
234	NaN	NaN	NaN	NaN	NaN	NaN	27.5397	5.06211	8.38087	31.4134	-5.13409	8.68078
240	NaN	NaN	NaN	NaN	NaN	NaN	26.7063	4.49611	8.69243	33.038	-5.05389	8.66207
246	NaN	NaN	NaN	NaN	NaN	NaN	27.3313	4.34581	8.58911	35.3527	-4.31149	8.89889
252	NaN	NaN	NaN	NaN	NaN	NaN	27.953	4.11481	9.00052	36.6283	-4.24029	8.86612
258	NaN	NaN	NaN	NaN	NaN	NaN	26.4005	4.12681	8.40881	36.3857	-3.54229	10.5
264	NaN	NaN	NaN	NaN	NaN	NaN	25.3056	3.46291	8.58882	36.2906	-3.14429	8.94104
270	NaN	NaN	NaN	NaN	NaN	NaN	26.0252	2.80721	8.75875	38.086	-2.77639	8.88303
276	NaN	NaN	NaN	NaN	NaN	NaN	26.2384	2.72261	8.92504	38.8558	-2.23929	8.68147
282	NaN	NaN	NaN	NaN	NaN	NaN	25.8297	1.67401	8.83929	39.2252	-1.34939	9.23743
288	NaN	NaN	NaN	NaN	NaN	NaN	25.613	1.35621	9.17181	39.8773	-0.0497863	9.46545
294	NaN	NaN	NaN	NaN	NaN	NaN	26.1667	2.61681	8.59951	40.2958	-2.17659	8.39347
300	NaN	NaN	NaN	NaN	NaN	NaN	NaN	NaN	NaN	40.6477	-2.77679	8.59613
306	NaN	NaN	NaN	NaN	NaN	NaN	NaN	NaN	NaN	NaN	NaN	NaN
312	NaN	NaN	NaN	NaN	NaN	NaN	NaN	NaN	NaN	NaN	NaN	NaN
318	NaN	NaN	NaN	NaN	NaN	NaN	NaN	NaN	NaN	41.0936	-4.15429	7.86198
324	NaN	NaN	NaN	NaN	NaN	NaN	NaN	NaN	NaN	42.0822	-2.06429	8.55051
330	NaN	NaN	NaN	NaN	NaN	NaN	NaN	NaN	NaN	42.499	1.10551	10.5
336	NaN	NaN	NaN	NaN	NaN	NaN	NaN	NaN	NaN	42.7872	-2.73379	9.2299
342	NaN	NaN	NaN	NaN	NaN	NaN	NaN	NaN	NaN	42.7228	-3.71619	9.37939
348	NaN	NaN	NaN	NaN	NaN	NaN	NaN	NaN	NaN	42.9952	-0.522686	9.16872
354	NaN	NaN	NaN	NaN	NaN	NaN	NaN	NaN	NaN	NaN	NaN	NaN
360	NaN	NaN	NaN	NaN	NaN	NaN	NaN	NaN	NaN	42.6156	-2.91999	9.62993
--------------------------
Embryo	number	7
-372	49.8543	2.4709	5.10818	18.6584	9.74178	4.49585	NaN	NaN	NaN	NaN	NaN	NaN
-366	49.8628	2.55296	3.92717	18.7795	9.9913	3.35767	NaN	NaN	NaN	NaN	NaN	NaN
-360	50.0237	2.70705	4.76258	18.9161	9.78155	3.90563	NaN	NaN	NaN	NaN	NaN	NaN
-354	49.7832	1.92205	5.40568	19.3616	9.83186	3.85814	NaN	NaN	NaN	NaN	NaN	NaN
-348	49.3939	1.7441	6.34607	18.8945	9.77208	4.33182	NaN	NaN	NaN	NaN	NaN	NaN
-342	49.2327	1.90196	6.59009	18.5783	9.81506	4.30094	NaN	NaN	NaN	NaN	NaN	NaN
-336	48.833	2.18992	6.58956	18.3983	9.97362	4.45876	NaN	NaN	NaN	NaN	NaN	NaN
-330	49.2488	2.14066	6.02154	18.4485	9.93239	4.55994	NaN	NaN	NaN	NaN	NaN	NaN
-324	49.3122	2.5476	6.15643	18.1066	10.0748	4.73738	NaN	NaN	NaN	NaN	NaN	NaN
-318	49.2342	2.23392	6.73098	18.0465	9.81827	5.08506	NaN	NaN	NaN	NaN	NaN	NaN
-312	49.1442	2.23088	6.75262	18.0656	9.97878	5.01739	NaN	NaN	NaN	NaN	NaN	NaN
-306	49.0479	2.73289	6.79526	18.0874	9.80333	5.01026	NaN	NaN	NaN	NaN	NaN	NaN
-300	49.081	3.03373	6.68259	17.9477	9.91728	5.01401	52.6537	1.13989	7.45105	NaN	NaN	NaN
-294	49.0082	3.41489	6.68636	17.9117	9.57724	5.1313	NaN	NaN	NaN	NaN	NaN	NaN
-288	48.8389	3.66242	6.97557	18.0131	9.78594	5.15671	NaN	NaN	NaN	NaN	NaN	NaN
-282	48.7084	3.85106	6.97589	18.1863	9.84131	5.03957	52.3713	1.77379	8.89949	NaN	NaN	NaN
-276	48.706	3.93215	6.87228	18.1678	9.50938	5.28923	NaN	NaN	NaN	NaN	NaN	NaN
-270	48.491	4.31169	6.9305	17.5546	9.31041	5.53567	52.3578	2.47729	8.80695	NaN	NaN	NaN
-264	48.2279	4.91352	6.77651	17.4967	9.41779	5.29043	52.4447	3.06169	8.78056	NaN	NaN	NaN
-258	48.47	4.72007	6.46615	17.3281	9.33875	5.416	52.479	3.27539	7.09715	51.2479	1.16599	6.15425
-252	48.3544	5.06611	6.21211	17.4934	9.07064	5.43487	52.3403	3.31469	6.06721	51.1011	1.14039	5.92435
-246	48.3703	4.79097	6.02998	17.2489	9.2678	4.93683	52.3109	2.87009	6.04689	50.5443	0.457694	6.29572
-240	48.4199	4.55896	5.9489	17.478	9.23963	4.71783	52.2942	3.14279	5.85221	50.2764	0.679994	4.79361
-234	48.2611	4.78032	6.15089	17.7312	9.08801	4.58176	52.3539	3.45419	5.88737	50.2633	0.801394	5.80581
-228	48.2444	4.54204	6.31543	18.0911	9.31232	4.70019	52.1866	3.05789	6.01958	49.6607	0.505094	4.86016
-222	48.2135	4.6278	6.28399	18.0656	9.17705	4.57127	52.4026	2.95749	5.79477	49.5554	0.025894	4.47158
-216	48.1028	4.51024	6.25802	18.2746	8.95309	4.80352	52.282	2.45409	5.88419	48.5773	0.206694	4.79393
-210	48.0673	4.33093	6.18999	17.9351	8.89564	4.75708	52.117	2.68039	5.4809	48.083	0.161194	4.3733
-204	48.0039	4.28904	5.96861	18.218	8.47566	4.97526	52.3626	2.58819	5.93272	48.1109	-0.213106	4.5265
-198	47.9973	4.14247	6.08281	18.8113	8.44961	5.55202	52.3497	2.34449	5.82822	47.831	-0.170506	4.46734
-192	47.8471	4.01463	6.10918	18.8248	8.20857	5.67489	52.2492	2.08799	5.70099	47.3672	-0.737306	4.93964
-186	47.8836	4.00675	6.16514	18.7895	8.14571	5.7428	52.3364	2.33419	5.89598	NaN	NaN	NaN
-180	47.8038	4.04361	6.00213	18.6567	7.71086	5.80447	52.212	2.19299	5.86971	46.8421	-0.210906	5.71125
-174	47.5754	3.61158	6.11219	18.3787	7.4531	5.99384	51.8203	1.03839	6.39414	46.373	-0.538006	5.84499
-168	47.3503	3.72915	6.14562	18.2609	7.18072	6.17381	51.5766	0.791494	6.28066	45.8409	-0.642506	5.41875
-162	47.5109	3.39567	6.45333	18.1649	7.35625	6.75697	51.5912	0.864294	7.45252	46.0208	-0.292406	5.61766
-156	47.3157	3.77433	7.13454	18.2123	7.22796	7.21327	51.0945	0.735994	8.78446	45.6201	0.275494	4.46978
-150	47.188	3.23891	6.7608	18.2935	7.07585	7.1272	50.9868	0.183994	8.64859	45.3014	-0.202706	4.53852
-144	47.02	3.05227	6.79707	18.6806	7.04002	7.29027	50.2921	-0.577206	8.85027	44.283	-0.363706	4.78585
-138	46.7794	2.70289	6.87653	19.6554	6.63629	7.29257	49.7915	-0.578706	9.08734	44.3362	-0.062206	4.93711
-132	46.5029	2.35228	6.93658	19.8345	6.68243	7.20967	49.0839	-0.893106	10.5	44.1702	-1.00211	4.48536
-126	46.4881	2.19824	7.14674	19.8257	6.07779	7.48036	NaN	NaN	NaN	44.8434	-1.40211	4.58423
-120	46.0865	1.60152	7.24415	19.6687	6.18458	7.69501	NaN	NaN	NaN	43.8678	-1.51821	4.41843
-114	45.7012	1.46714	7.32961	19.6353	6.21172	7.80897	NaN	NaN	NaN	43.7923	-1.78641	4.5639
-108	45.7504	1.45508	7.88606	20.1443	5.77383	8.25744	NaN	NaN	NaN	43.6471	-1.45291	4.73312
-102	45.5106	1.0589	7.86079	20.0428	5.8019	8.62247	NaN	NaN	NaN	43.3803	-1.34891	4.83386
-96	45.0498	1.05007	7.99632	20.2795	5.6724	8.64108	NaN	NaN	NaN	42.9167	-0.794306	4.5622
-90	44.8151	0.499975	8.0622	20.2822	5.2498	9.12358	NaN	NaN	NaN	42.9662	-2.05341	4.59897
-84	44.7682	0.263546	8.21746	20.3206	5.45849	8.98949	NaN	NaN	NaN	42.8644	-0.991606	4.45192
-78	44.6826	0.179796	8.69554	20.7475	4.67211	9.40308	NaN	NaN	NaN	42.2725	-0.668306	5.17042
-72	44.1435	-0.37924	8.40381	21.1551	4.25584	9.71615	NaN	NaN	NaN	41.7294	-0.932106	4.51316
-66	44.1232	0.13239	8.96463	20.9127	3.731	9.48965	NaN	NaN	NaN	42.3059	-1.42991	5.36236
-60	43.7639	-0.0656997	8.73302	21.0832	3.57601	9.97576	NaN	NaN	NaN	41.3146	-1.63321	5.58338
-54	43.562	-0.427035	9.13876	21.67	3.90154	9.83145	NaN	NaN	NaN	41.34	-2.09271	5.51282
-48	43.3251	-0.748016	9.2667	22.0172	3.41142	10.4755	NaN	NaN	NaN	41.9047	-1.42471	5.86804
-42	43.0975	-0.501515	9.5697	22.3049	3.17354	10.5248	NaN	NaN	NaN	40.95	-1.90281	6.08918
-36	42.4633	-0.517724	9.39021	22.4054	3.04483	10.7414	NaN	NaN	NaN	40.2618	-3.14621	7.15149
-30	41.9612	-0.633146	9.36947	22.6338	2.58802	10.5749	NaN	NaN	NaN	40.436	-2.02481	5.94892
-24	42.0957	-0.827969	9.47403	24.316	2.49276	10.8033	NaN	NaN	NaN	39.571	-1.71421	6.09629
-18	41.3306	-0.114139	9.65483	25.7676	1.84604	10.4212	NaN	NaN	NaN	38.4155	-1.82761	6.36135
-12	41.3046	0.441493	9.28318	27.8556	1.66301	10.5839	NaN	NaN	NaN	38.3131	-1.90771	6.35828
-6	40.8656	0.258921	9.72631	30.5619	0.537895	10.9903	NaN	NaN	NaN	37.5129	-1.02181	6.31538
0	NaN	NaN	NaN	NaN	NaN	NaN	NaN	NaN	NaN	36.402	-0.795506	7.57556
6	NaN	NaN	NaN	NaN	NaN	NaN	39.0475	1.80279	10.5	37.0065	-1.40891	4.60254
12	NaN	NaN	NaN	NaN	NaN	NaN	39.1627	0.541494	9.05452	36.4501	-1.67131	2.83242
18	NaN	NaN	NaN	NaN	NaN	NaN	38.9272	2.87129	7.28719	35.4761	-0.782906	1.5
24	NaN	NaN	NaN	NaN	NaN	NaN	38.6917	1.90049	6.89174	35.0733	-1.96481	1.5
30	NaN	NaN	NaN	NaN	NaN	NaN	38.9882	2.10739	7.25028	35.1969	-1.61121	1.5
36	NaN	NaN	NaN	NaN	NaN	NaN	38.6049	2.50819	6.23818	34.1192	-1.96851	1.5
42	NaN	NaN	NaN	NaN	NaN	NaN	38.2351	1.56909	6.96497	32.7679	-2.74561	1.5
48	NaN	NaN	NaN	NaN	NaN	NaN	38.3589	1.96799	6.19597	32.1092	-2.84741	2.81549
54	NaN	NaN	NaN	NaN	NaN	NaN	38.1479	1.44019	5.9339	31.3057	-2.58221	3.06209
60	NaN	NaN	NaN	NaN	NaN	NaN	38.231	1.09789	5.79659	30.4954	-3.03461	3.14239
66	NaN	NaN	NaN	NaN	NaN	NaN	38.3697	0.915294	5.81093	29.5	-2.04171	3.08498
72	NaN	NaN	NaN	NaN	NaN	NaN	37.6512	1.04789	5.6002	29.0799	-2.69881	4.3828
78	NaN	NaN	NaN	NaN	NaN	NaN	37.6821	0.605694	4.93802	28.402	-2.34091	4.41929
84	NaN	NaN	NaN	NaN	NaN	NaN	36.9366	0.414794	4.64247	27.6857	-2.39271	4.02922
90	NaN	NaN	NaN	NaN	NaN	NaN	36.6378	-0.00290603	4.54043	26.8884	-1.97171	4.38037
96	NaN	NaN	NaN	NaN	NaN	NaN	36.6961	0.075994	4.4954	26.7945	-2.02611	4.37609
102	NaN	NaN	NaN	NaN	NaN	NaN	36.7856	-0.363406	4.51475	26.3321	-2.01901	4.79146
108	NaN	NaN	NaN	NaN	NaN	NaN	36.0296	-0.628606	4.52569	26.0295	-2.02811	5.47229
114	NaN	NaN	NaN	NaN	NaN	NaN	35.1099	-0.579106	4.76193	25.2412	-1.93401	4.83331
120	NaN	NaN	NaN	NaN	NaN	NaN	35.0956	-0.594606	4.88376	24.6016	-1.22151	5.1609
126	NaN	NaN	NaN	NaN	NaN	NaN	35.0127	-0.573506	5.12649	24.588	-1.68411	5.35368
132	NaN	NaN	NaN	NaN	NaN	NaN	34.8294	-0.856706	4.88333	24.5249	-1.45921	4.8302
138	NaN	NaN	NaN	NaN	NaN	NaN	34.2834	-0.696706	5.78988	23.827	-1.21561	4.99881
144	NaN	NaN	NaN	NaN	NaN	NaN	34.415	-0.722606	5.98116	NaN	NaN	NaN
150	NaN	NaN	NaN	NaN	NaN	NaN	34.3771	-0.917506	5.60733	22.9146	-1.09871	4.76275
156	NaN	NaN	NaN	NaN	NaN	NaN	34.1944	-0.680406	5.81822	23.5029	-1.22401	5.24388
162	NaN	NaN	NaN	NaN	NaN	NaN	34.2348	-0.623206	5.64102	NaN	NaN	NaN
168	NaN	NaN	NaN	NaN	NaN	NaN	34.0612	-1.01541	6.0395	NaN	NaN	NaN
174	NaN	NaN	NaN	NaN	NaN	NaN	34.0197	-0.449306	6.05439	23.5623	-1.44781	4.72723
180	NaN	NaN	NaN	NaN	NaN	NaN	33.8685	-0.697506	5.86755	NaN	NaN	NaN
186	NaN	NaN	NaN	NaN	NaN	NaN	33.7655	-0.726206	5.95903	NaN	NaN	NaN
192	NaN	NaN	NaN	NaN	NaN	NaN	33.9097	-0.586806	6.05951	NaN	NaN	NaN
198	NaN	NaN	NaN	NaN	NaN	NaN	33.5444	-0.414106	5.99044	NaN	NaN	NaN
--------------------------
Embryo	number	8
-396	46.4629	-2.37709	5.8311	NaN	NaN	NaN	NaN	NaN	NaN	NaN	NaN	NaN
-390	46.2983	-2.90056	4.87952	NaN	NaN	NaN	NaN	NaN	NaN	NaN	NaN	NaN
-384	46.6963	-2.63389	4.85638	NaN	NaN	NaN	47.767	-6.1477	7.14818	NaN	NaN	NaN
-378	46.4897	-1.75734	5.90937	NaN	NaN	NaN	47.6286	-5.3209	5.98236	NaN	NaN	NaN
-372	46.2532	-1.37584	6.16921	7.13724	3.98252	3.54483	47.5707	-5.0496	6.16968	NaN	NaN	NaN
-366	46.1327	-0.880135	6.38132	NaN	NaN	NaN	47.52	-4.9143	5.99341	NaN	NaN	NaN
-360	46.2365	-0.758756	6.16231	NaN	NaN	NaN	NaN	NaN	NaN	NaN	NaN	NaN
-354	46.2401	-0.12153	5.99968	NaN	NaN	NaN	48.2305	-3.4361	5.89921	NaN	NaN	NaN
-348	46.2844	-0.000861426	5.68257	6.49203	3.5457	2.86993	47.971	-3.7634	5.82257	NaN	NaN	NaN
-342	45.9956	0.231618	5.67467	6.80019	3.23054	2.44029	48.1462	-3.0836	6.03277	NaN	NaN	NaN
-336	45.735	0.513848	5.97087	6.48452	3.0769	2.99461	48.2518	-2.7332	5.95864	NaN	NaN	NaN
-330	45.5231	0.575094	5.93142	6.84761	3.05499	2.94674	NaN	NaN	NaN	NaN	NaN	NaN
-324	45.6358	0.285536	6.13403	7.2066	3.49042	3.02935	NaN	NaN	NaN	NaN	NaN	NaN
-318	45.7726	-0.0143127	6.18004	7.27904	3.34307	3.06762	48.0382	-3.9543	7.21405	NaN	NaN	NaN
-312	45.6121	-0.24886	6.41477	6.63891	3.03096	3.1353	47.6166	-4.0884	6.26948	NaN	NaN	NaN
-306	45.5628	-0.184746	6.45409	6.34419	3.06294	3.26471	47.6705	-3.8579	5.97494	NaN	NaN	NaN
-300	45.4863	-0.217726	6.66435	6.69842	3.32064	3.25888	47.2346	-3.8533	6.0764	NaN	NaN	NaN
-294	45.1774	0.0482476	6.72755	6.85719	3.20429	3.116	47.718	-3.5766	6.06278	NaN	NaN	NaN
-288	45.4699	0.214855	6.564	6.87808	3.40827	3.16892	47.3081	-3.3333	4.45544	NaN	NaN	NaN
-282	45.5714	0.28017	5.63092	7.31147	3.23901	3.48961	47.2028	-3.1808	4.6893	47.8538	-3.246	5.65779
-276	45.384	0.0115661	5.49923	7.60773	3.1602	3.61908	46.7358	-4.0736	4.72687	NaN	NaN	NaN
-270	45.2205	-0.409661	6.31496	8.1137	4.07573	4.03782	NaN	NaN	NaN	46.7415	-4.8288	5.98272
-264	45.3491	-0.882297	4.46838	8.32215	3.95541	2.42202	NaN	NaN	NaN	46.4968	-5.3453	2.9977
-258	45.3928	-1.35459	3.99799	8.50392	3.46591	2.30039	NaN	NaN	NaN	46.8086	-5.5565	4.03385
-252	45.511	-1.20398	3.91623	8.47727	3.40211	2.3304	46.0324	-4.6253	1.5	NaN	NaN	NaN
-246	45.4896	-1.18041	3.76834	8.80485	3.40913	2.71307	45.8187	-4.8413	1.5	46.2509	-5.6517	4.30983
-240	45.4824	-1.59164	3.77547	9.16412	3.34035	2.58493	45.5795	-5.2073	1.5	46.1862	-6.1335	4.58443
-234	45.2873	-1.48358	3.83505	8.88737	3.02708	2.7458	45.3864	-4.6288	1.5	45.8479	-5.8041	6.10593
-228	45.2456	-1.53776	4.09333	8.66578	3.12825	2.99242	45.0002	-4.2454	1.5	45.2274	-5.7788	6.17348
-222	45.0566	-0.770286	4.15172	8.63323	3.07799	3.37176	45.1644	-4.0545	1.5	NaN	NaN	NaN
-216	45.0812	-1.14751	4.19426	8.64438	2.84269	3.45668	45.1637	-3.4111	1.5	NaN	NaN	NaN
-210	44.7386	-1.25459	4.66089	8.71248	2.56385	3.51804	44.3977	-4.0622	1.5	43.8718	-5.5498	7.56253
-204	44.6123	-1.82318	4.22106	8.95984	2.31703	3.66886	44.4736	-4.0205	1.5	NaN	NaN	NaN
-198	44.2185	-1.79435	4.53294	8.86675	1.93399	3.33616	44.3606	-2.925	1.5	NaN	NaN	NaN
-192	44.0443	-1.83248	4.35821	9.09586	1.66872	3.54747	44.7361	-2.4621	1.5	NaN	NaN	NaN
-186	44.0506	-1.83707	4.36472	9.50536	1.59344	3.24338	44.0176	-1.6967	1.5	43.2432	-5.7263	8.74625
-180	43.9549	-1.78378	4.29792	9.37794	1.25771	3.11174	44.3714	-2.2546	1.5	NaN	NaN	NaN
-174	43.6252	-2.24863	4.55465	9.43371	1.15423	3.41091	44.4729	-2.0883	1.5	NaN	NaN	NaN
-168	43.7343	-2.21781	4.38966	9.5614	1.4231	3.63205	NaN	NaN	NaN	NaN	NaN	NaN
-162	43.4339	-1.38335	4.67938	10.0183	1.51429	4.03978	44.3061	-0.0371011	1.5	42.3715	-4.6979	9.4814
-156	43.5645	-1.62379	4.30458	10.5784	1.35092	3.93175	NaN	NaN	NaN	42.7614	-4.4066	9.22531
-150	43.2124	-1.71234	4.18146	11.4147	1.38239	3.44424	43.6043	-0.0234011	1.5	NaN	NaN	NaN
-144	43.3269	-1.23052	4.10302	11.9661	1.43839	3.4219	43.7808	0.911799	1.5	NaN	NaN	NaN
-138	43.3618	-0.656971	4.29318	12.1992	1.8015	3.42187	43.1058	1.301	1.5	NaN	NaN	NaN
-132	43.4213	-1.04188	4.45904	12.3301	1.72284	3.23439	43.049	0.668399	1.5	42.7085	-4.6779	9.34116
-126	43.2413	-1.42564	4.20762	12.5811	2.20904	3.30923	42.1473	0.697699	1.5	42.6082	-4.2174	9.68048
-120	42.846	-1.28878	4.20696	12.7828	2.41173	3.11002	42.1889	0.740799	1.5	42.1692	-5.0243	8.98495
-114	42.7575	-1.44714	4.30386	12.8595	2.34205	3.79179	41.894	0.769199	1.5	42.0512	-4.4669	9.16337
-108	42.7054	-1.69111	4.07622	13.2385	2.17501	3.56355	41.9442	0.373399	1.5	42.7751	-5.4575	8.64291
-102	42.8252	-1.66041	4.38826	14.0123	2.39703	3.31796	41.7965	0.609599	1.5	42.2439	-4.6318	9.27911
-96	42.2706	-1.43591	4.51782	15.0469	2.39577	3.38208	41.6008	0.592099	1.5	41.4979	-4.9312	10.5
-90	42.2987	-1.54011	3.98298	14.9593	2.49731	3.68497	40.7823	0.0226988	1.5	41.7627	-4.0606	10.5
-84	42.1293	-1.49577	4.28839	15.3337	2.25418	3.79936	40.6796	0.814099	1.5	40.9618	-4.9209	10.5
-78	41.4994	-1.41484	4.67178	15.8285	1.84611	4.19893	40.6448	0.302399	1.5	NaN	NaN	NaN
-72	41.2843	-1.8641	4.26819	16.9103	2.1377	4.36106	40.537	-0.243501	1.5	40.077	-3.9009	10.5
-66	41.1242	-1.61029	4.81903	17.9146	1.89248	4.45565	41.3408	1.331	2.92498	39.2638	-4.8575	10.5
-60	40.7065	-1.70994	4.59907	17.8829	2.20901	3.71379	39.7871	1.0704	1.5	40.1564	-4.1881	10.5
-54	40.4422	-1.43225	4.56694	18.0791	2.37409	3.78207	39.1023	1.2682	2.90073	40.4417	-4.9196	10.5
-48	40.0211	-1.90074	4.4941	18.9625	1.72882	3.81275	38.833	1.0711	2.77828	40.0777	-5.2377	10.5
-42	39.937	-1.37168	4.54918	19.3595	1.03502	4.19321	39.1551	1.6644	3.0873	39.0753	-4.496	10.5
-36	39.6704	-1.06206	4.82151	20.7059	0.904393	3.77496	38.5211	2.1969	4.42102	39.1203	-5.3318	10.5
-30	38.885	-1.48601	4.16901	22.111	1.51616	3.49525	36.572	1.7062	3.87279	38.832	-4.7637	10.5
-24	38.4382	-0.489839	4.73789	23.0269	1.4657	3.31201	36.8058	1.9433	4.38737	37.1919	-4.8194	10.5
-18	38.1256	-1.84001	4.60982	24.9085	1.97367	3.37502	35.5845	1.3727	4.43799	37.0494	-6.9401	7.79038
-12	36.6592	-1.83931	4.334	26.4051	1.54457	3.8346	33.8222	1.297	4.59814	34.8346	-5.9216	9.65058
-6	36.0388	-1.47605	4.73068	27.5176	1.46964	3.53969	33.5648	1.1774	4.70328	34.7498	-6.1373	8.91696
0	NaN	NaN	NaN	NaN	NaN	NaN	33.4703	1.3384	4.84241	33.2162	-6.4239	8.75563
6	NaN	NaN	NaN	NaN	NaN	NaN	33.6936	1.5234	5.79522	32.6468	-5.7842	8.85637
12	NaN	NaN	NaN	NaN	NaN	NaN	34.0981	2.0058	5.87506	31.6491	-5.3981	8.34886
18	NaN	NaN	NaN	NaN	NaN	NaN	33.752	1.9461	5.70711	31.0562	-5.1535	7.59666
24	NaN	NaN	NaN	NaN	NaN	NaN	33.9978	1.8616	5.89258	30.4389	-5.4693	8.37124
30	NaN	NaN	NaN	NaN	NaN	NaN	34.8719	1.7337	6.05285	29.9408	-4.9974	7.92771
36	NaN	NaN	NaN	NaN	NaN	NaN	33.1317	2.2636	5.33716	28.7234	-5.0496	7.30229
42	NaN	NaN	NaN	NaN	NaN	NaN	33.9812	2.1362	5.89877	28.3705	-4.7799	7.61573
48	NaN	NaN	NaN	NaN	NaN	NaN	33.5409	1.7669	6.03029	27.1816	-4.3593	7.34975
54	NaN	NaN	NaN	NaN	NaN	NaN	32.7313	2.0847	6.1691	26.6112	-4.4169	7.23914
60	NaN	NaN	NaN	NaN	NaN	NaN	32.5746	1.6166	6.38609	25.6383	-4.3413	6.9811
66	NaN	NaN	NaN	NaN	NaN	NaN	31.9194	1.7653	6.23375	24.9056	-3.9178	7.57044
72	NaN	NaN	NaN	NaN	NaN	NaN	31.7425	1.7709	6.41808	24.444	-3.7017	7.52932
78	NaN	NaN	NaN	NaN	NaN	NaN	30.885	2.1705	6.23455	23.6251	-3.6721	7.59904
84	NaN	NaN	NaN	NaN	NaN	NaN	31.3631	1.8786	6.56987	23.6317	-3.5961	7.43582
90	NaN	NaN	NaN	NaN	NaN	NaN	30.8345	2.1889	6.60055	23.2923	-3.3966	7.53721
96	NaN	NaN	NaN	NaN	NaN	NaN	30.7825	1.4927	7.44776	22.7241	-3.6948	7.44365
102	NaN	NaN	NaN	NaN	NaN	NaN	31.2919	0.878099	7.32482	22.3616	-3.3594	6.60903
108	NaN	NaN	NaN	NaN	NaN	NaN	31.0907	1.2463	7.50942	22.3711	-3.0786	7.65797
114	NaN	NaN	NaN	NaN	NaN	NaN	31.2893	0.817199	7.50998	22.2546	-2.9068	7.48005
120	NaN	NaN	NaN	NaN	NaN	NaN	31.2137	1.0338	7.68321	21.8047	-2.9731	7.61988
126	NaN	NaN	NaN	NaN	NaN	NaN	31.0515	0.787299	7.64852	21.5638	-2.5887	7.27517
132	NaN	NaN	NaN	NaN	NaN	NaN	31.3414	-0.161401	8.60596	21.2187	-2.9213	7.51171
138	NaN	NaN	NaN	NaN	NaN	NaN	31.1983	-0.304901	7.80783	21.3287	-3.1207	7.49881
144	NaN	NaN	NaN	NaN	NaN	NaN	31.292	-0.358401	8.52664	21.4815	-2.9844	7.51554
150	NaN	NaN	NaN	NaN	NaN	NaN	31.4183	-0.579801	8.72666	21.4359	-3.2049	7.69326
156	NaN	NaN	NaN	NaN	NaN	NaN	31.3325	-0.409301	8.61036	21.5229	-3.3944	7.77619
162	NaN	NaN	NaN	NaN	NaN	NaN	31.3214	-0.174401	8.46828	21.2409	-2.9171	7.89907
168	NaN	NaN	NaN	NaN	NaN	NaN	31.4612	-0.758801	8.66808	20.9374	-2.9818	8.07245
174	NaN	NaN	NaN	NaN	NaN	NaN	31.3893	-0.764201	8.66476	20.9563	-2.64	7.98777
180	NaN	NaN	NaN	NaN	NaN	NaN	31.3665	-0.858701	8.5143	20.6643	-3.0199	8.84413
186	NaN	NaN	NaN	NaN	NaN	NaN	30.9572	-1.0195	8.85443	20.4275	-2.6193	8.9643
192	NaN	NaN	NaN	NaN	NaN	NaN	31.2795	-0.845601	8.75816	20.7295	-2.8451	8.79763
198	NaN	NaN	NaN	NaN	NaN	NaN	31.1474	-0.774201	8.71729	20.8594	-2.6806	9.00281
204	NaN	NaN	NaN	NaN	NaN	NaN	30.9126	-1.1098	8.86097	20.9382	-2.628	8.86419
210	NaN	NaN	NaN	NaN	NaN	NaN	30.8641	-0.778801	8.96215	20.9375	-2.7893	9.00168
216	NaN	NaN	NaN	NaN	NaN	NaN	31.212	-0.976301	9.15916	21.293	-2.8645	8.89201
222	NaN	NaN	NaN	NaN	NaN	NaN	31.2433	-1.084	9.10101	21.5024	-2.7469	8.95715
228	NaN	NaN	NaN	NaN	NaN	NaN	31.5556	-1.6337	9.53214	21.683	-2.9679	9.07038
234	NaN	NaN	NaN	NaN	NaN	NaN	31.6512	-1.8793	8.85819	21.668	-2.8421	9.33729
240	NaN	NaN	NaN	NaN	NaN	NaN	32.311	-2.048	9.10914	21.0494	-2.3872	9.13663
246	NaN	NaN	NaN	NaN	NaN	NaN	33.3241	-1.4247	9.11423	21.9899	-2.8567	8.91881
252	NaN	NaN	NaN	NaN	NaN	NaN	33.4272	-1.0241	9.13644	21.7256	-2.5802	8.90143
258	NaN	NaN	NaN	NaN	NaN	NaN	33.2229	-1.3947	9.14669	21.5911	-2.191	8.9818
--------------------------
Embryo	number	9
-294	48.2648	4.0697	6.47396	10.2177	9.66308	3.08168	51.7706	4.1017	5.90261	51.0683	3.28041	4.44709
-288	48.1024	3.90029	6.88093	10.3337	9.89618	2.80009	51.3633	3.96231	5.88139	50.5625	2.89091	4.36001
-282	48.0073	4.07567	6.78065	10.7068	10.5087	3.02925	50.3711	3.5396	4.11223	NaN	NaN	NaN
-276	48.2266	4.46974	6.42779	11.2147	11.006	3.27396	51.1519	4.45751	4.49162	50.2406	3.854	2.84899
-270	48.5127	4.23886	5.4469	11.5866	10.9161	3.5766	51.2895	4.2885	4.21255	50.1811	3.8075	3.02306
-264	48.1764	4.23482	6.16525	11.6094	10.5861	3.39956	51.021	3.8685	4.55411	50.2186	3.30281	3.26456
-258	47.9777	4.29713	6.63406	11.4793	10.5241	3.53246	51.0622	4.40341	4.85204	50.3829	3.92501	3.3702
-252	47.8665	4.16153	6.67746	11.4593	10.893	3.46057	51.0082	4.58821	4.64402	50.2756	4.2543	3.34492
-246	48.1484	4.86167	6.62912	11.192	10.5929	3.67857	51.1938	6.02851	5.04914	50.1929	5.28651	3.47811
-240	47.8234	4.97903	6.75114	11.2784	10.6245	3.9238	50.3365	6.7717	4.79763	49.3842	5.5899	3.1108
-234	47.8461	4.8588	7.00437	11.1482	10.6068	3.88224	49.7795	7.13391	4.4595	48.9598	5.31231	3.02914
-228	47.7986	5.15884	6.73705	11.0429	10.6286	4.01148	49.7348	6.80671	4.74714	48.774	5.1253	2.95799
-222	47.6717	5.29899	6.47991	10.9162	10.4979	3.98046	49.8345	7.51851	5.81203	48.7279	5.93171	3.27688
-216	47.3048	5.14808	7.27106	10.5221	10.3162	4.0695	49.4502	7.43921	6.02248	48.8244	5.53071	3.20999
-210	47.5233	5.36275	7.30738	10.4013	10.5389	4.00083	48.9679	8.24971	5.97472	48.0385	5.64151	3.43842
-204	47.3428	5.71125	7.40811	10.3583	10.4164	4.20838	48.6659	9.12411	6.92424	47.719	7.05671	3.44984
-198	47.1863	6.04883	7.26968	10.1329	10.3881	4.51174	47.8498	9.1817	7.10506	47.3092	6.6768	4.15153
-192	46.9294	6.16819	7.47158	10.0697	10.1828	4.71558	47.3093	9.4003	8.76888	47.4738	6.99721	3.42298
-186	46.6433	6.21604	7.44864	9.72723	9.91371	4.90434	46.8642	9.62711	8.94423	47.0289	7.4878	4.37437
-180	46.7921	6.45936	7.4936	9.54867	9.57645	4.99311	NaN	NaN	NaN	46.5581	7.26581	4.26301
-174	46.4527	6.62792	7.20557	9.26242	9.61687	4.75268	45.5728	9.427	10.5	46.3874	6.9738	4.24531
-168	46.2002	6.65038	7.89645	8.92427	9.27868	4.85011	NaN	NaN	NaN	46.3816	6.3465	4.2012
-162	45.9778	6.57135	8.04338	8.89874	9.10018	4.9381	NaN	NaN	NaN	45.7515	6.3201	4.4589
-156	46.0422	5.93294	7.84523	8.79312	8.90862	4.89702	NaN	NaN	NaN	45.6796	5.4051	3.40933
-150	45.6959	5.27019	7.53683	8.8133	8.58465	5.05064	NaN	NaN	NaN	45.0003	4.8056	2.98636
-144	45.5579	5.01617	7.40168	8.85741	8.40767	5.2116	NaN	NaN	NaN	44.742	2.76421	4.03416
-138	45.6683	5.32931	4.00364	9.0027	8.54083	2.07007	45.6751	6.22321	8.90967	NaN	NaN	NaN
-132	45.582	4.54086	4.07383	9.23231	8.64199	2.41506	NaN	NaN	NaN	NaN	NaN	NaN
-126	45.1134	4.05125	4.22171	9.46066	8.44386	2.4129	NaN	NaN	NaN	NaN	NaN	NaN
-120	45.0937	4.63239	2.39973	9.70407	8.32435	0.40845	NaN	NaN	NaN	NaN	NaN	NaN
-114	44.7051	4.54265	1.84143	9.82145	7.87036	0.520503	45.101	5.04521	7.41497	NaN	NaN	NaN
-108	44.6586	4.07489	5.69343	10.0733	7.56487	4.98433	44.7858	3.8744	10.5	43.1922	2.47011	1.5
-102	44.3774	3.95024	5.8127	10.443	7.8189	4.95031	44.3356	3.83331	10.5	43.7725	2.55531	1.5
-96	43.9242	3.68989	5.41282	10.8944	7.88257	5.26172	44.0124	1.90411	10.5	41.9221	3.32561	1.5
-90	43.4839	2.78095	4.06075	11.0632	7.65321	4.18965	44.0355	2.22361	9.03628	41.7457	2.23871	1.5
-84	43.6201	3.23404	3.64038	11.2892	7.61365	4.39871	44.3595	2.75811	8.97333	NaN	NaN	NaN
-78	43.2967	2.68958	6.29578	11.9085	7.28259	6.60245	NaN	NaN	NaN	41.6486	1.41921	3.13559
-72	43.3098	1.89345	7.35155	11.6453	6.97457	6.54492	NaN	NaN	NaN	41.4948	-0.734595	4.28464
-66	42.8132	1.81074	4.75414	12.0198	6.78454	4.25509	42.0147	1.20321	10.5	41.1289	1.21271	1.5
-60	42.8445	2.16322	5.01237	12.5445	6.39136	4.40297	42.0868	0.749105	10.5	41.0616	0.380305	1.5
-54	42.3119	1.45065	5.17925	13.623	6.34079	4.32216	41.3954	0.670805	10.5	40.3561	0.0250051	1.5
-48	41.6724	1.87818	5.3282	14.316	6.25381	4.84136	41.1425	0.608905	10.5	40.2371	0.785605	1.5
-42	41.466	1.64285	4.49884	15.3769	6.17419	5.15017	41.1215	1.92011	10.5	39.6469	0.858505	1.5
-36	41.2897	2.49457	5.25822	15.6219	5.54262	5.31735	40.7388	1.90671	10.5	39.1684	1.62971	1.5
-30	40.9539	2.8199	4.97121	16.5704	4.65418	5.61818	39.8822	3.01271	9.24424	38.8753	0.793105	1.5
-24	40.5592	2.54388	4.724	17.7311	4.35961	5.57655	39.6389	3.83991	10.5	37.9324	1.08581	1.5
-18	40.3634	3.28905	4.39877	19.0504	4.16455	5.40817	39.2074	2.24211	10.5	37.8649	2.22981	1.5
-12	39.4407	3.11151	5.31726	20.4082	3.52834	5.38203	37.9853	4.66471	10.5	36.9153	1.38311	2.6858
-6	38.6218	4.13801	4.67564	22.9523	2.52878	4.46957	37.3135	4.67681	10.5	35.1069	2.16321	1.5
0	NaN	NaN	NaN	NaN	NaN	NaN	36.5981	3.9493	10.5	NaN	NaN	NaN
6	NaN	NaN	NaN	NaN	NaN	NaN	36.4664	5.55691	8.81868	35.5491	1.36501	1.5
12	NaN	NaN	NaN	NaN	NaN	NaN	35.3995	4.5023	7.73998	35.2751	1.38261	1.5
18	NaN	NaN	NaN	NaN	NaN	NaN	35.201	5.46401	8.48765	35.5325	1.21191	1.5
24	NaN	NaN	NaN	NaN	NaN	NaN	35.1171	5.8125	7.67315	35.3407	1.489	1.5
30	NaN	NaN	NaN	NaN	NaN	NaN	34.3656	5.89811	7.53855	35.679	0.880205	1.5
36	NaN	NaN	NaN	NaN	NaN	NaN	34.0734	5.9695	8.35225	35.3293	0.484405	1.5
42	NaN	NaN	NaN	NaN	NaN	NaN	32.6132	5.7153	8.42569	34.4434	0.0901051	1.5
48	NaN	NaN	NaN	NaN	NaN	NaN	32.6192	6.71211	8.6027	34.4961	0.834705	1.5
54	NaN	NaN	NaN	NaN	NaN	NaN	31.96	5.92811	7.99139	32.9631	0.588105	1.5
60	NaN	NaN	NaN	NaN	NaN	NaN	31.0931	6.43551	7.56881	31.714	0.552505	1.5
66	NaN	NaN	NaN	NaN	NaN	NaN	30.475	6.63671	7.781	33.0411	0.649105	1.5
72	NaN	NaN	NaN	NaN	NaN	NaN	30.0473	6.1433	7.63451	32.2303	0.332905	1.5
78	NaN	NaN	NaN	NaN	NaN	NaN	29.2483	6.22401	7.60603	31.5219	-0.0748949	2.5217
84	NaN	NaN	NaN	NaN	NaN	NaN	29.4099	6.40651	7.71964	31.6421	0.249105	2.32039
90	NaN	NaN	NaN	NaN	NaN	NaN	28.9122	5.99711	7.80021	31.9679	-0.140495	2.5718
96	NaN	NaN	NaN	NaN	NaN	NaN	27.4335	5.8753	8.50398	31.389	-0.186695	2.77748
102	NaN	NaN	NaN	NaN	NaN	NaN	27.4922	6.14161	7.79593	30.3144	-0.462595	2.82522
108	NaN	NaN	NaN	NaN	NaN	NaN	26.9107	6.276	7.00296	29.9864	-0.757395	2.955
114	NaN	NaN	NaN	NaN	NaN	NaN	25.7971	6.23151	7.38673	28.708	-0.977495	2.7831
120	NaN	NaN	NaN	NaN	NaN	NaN	25.1967	5.91171	7.30656	27.5108	-1.46139	2.84438
126	NaN	NaN	NaN	NaN	NaN	NaN	24.4327	6.51541	7.52058	27.9437	-1.1141	3.23808
132	NaN	NaN	NaN	NaN	NaN	NaN	23.7072	6.4687	7.50574	28.5496	-0.831895	3.55206
138	NaN	NaN	NaN	NaN	NaN	NaN	24.6007	6.52681	7.71577	28.2301	-1.70429	4.16072
144	NaN	NaN	NaN	NaN	NaN	NaN	24.0476	6.62871	7.08355	28.6876	-1.5197	4.23054
150	NaN	NaN	NaN	NaN	NaN	NaN	23.716	6.8193	7.49977	28.7626	-1.3358	4.2961
156	NaN	NaN	NaN	NaN	NaN	NaN	23.4098	6.72231	7.12711	28.6857	-0.998395	4.7166
162	NaN	NaN	NaN	NaN	NaN	NaN	23.0536	6.33511	7.04897	28.7571	-1.12899	4.5863
168	NaN	NaN	NaN	NaN	NaN	NaN	23.0936	6.0716	6.36389	29.1367	-1.3865	5.43758
174	NaN	NaN	NaN	NaN	NaN	NaN	23.2816	6.457	7.24011	29.1422	-1.1946	4.69113
180	NaN	NaN	NaN	NaN	NaN	NaN	23.1714	5.992	7.24728	29.74	-0.709695	4.75084
186	NaN	NaN	NaN	NaN	NaN	NaN	23.286	6.17941	6.90823	29.9484	-0.645895	5.6096
192	NaN	NaN	NaN	NaN	NaN	NaN	22.7927	6.5991	6.94403	30.237	-0.0770949	5.70857
198	NaN	NaN	NaN	NaN	NaN	NaN	22.7634	6.2748	7.15484	30.1863	-0.418995	4.95517
204	NaN	NaN	NaN	NaN	NaN	NaN	23.3077	5.8395	7.25551	30.876	-0.130795	6.02771
210	NaN	NaN	NaN	NaN	NaN	NaN	23.2789	6.59011	7.19006	30.6006	0.159805	5.34035
216	NaN	NaN	NaN	NaN	NaN	NaN	23.3043	5.75931	7.13179	30.6748	-0.348195	5.90513
222	NaN	NaN	NaN	NaN	NaN	NaN	23.1822	5.93771	7.55617	30.372	-0.545595	5.91853
228	NaN	NaN	NaN	NaN	NaN	NaN	23.1101	5.56111	7.23732	31.2832	-0.157295	5.74937
234	NaN	NaN	NaN	NaN	NaN	NaN	23.3014	5.78841	7.4297	32.056	0.203205	6.3061
240	NaN	NaN	NaN	NaN	NaN	NaN	23.1834	5.47921	7.02818	32.4005	0.590505	5.8413
246	NaN	NaN	NaN	NaN	NaN	NaN	23.053	5.4787	7.44476	33.0709	1.1928	5.9487
252	NaN	NaN	NaN	NaN	NaN	NaN	23.7283	5.1985	7.28069	34.4494	1.76021	6.28483
258	NaN	NaN	NaN	NaN	NaN	NaN	23.2318	4.7763	7.78959	34.6188	2.8694	6.14144
264	NaN	NaN	NaN	NaN	NaN	NaN	22.6897	5.28651	7.41384	NaN	NaN	NaN
270	NaN	NaN	NaN	NaN	NaN	NaN	23.3831	4.15611	7.05969	35.6487	3.00651	6.39357
276	NaN	NaN	NaN	NaN	NaN	NaN	23.2119	4.07691	6.39873	35.887	3.26891	5.87931
282	NaN	NaN	NaN	NaN	NaN	NaN	24.4639	4.2977	6.42248	36.9336	4.04751	5.86651
288	NaN	NaN	NaN	NaN	NaN	NaN	24.3803	3.58451	5.89761	37.4899	4.46471	6.48126
294	NaN	NaN	NaN	NaN	NaN	NaN	23.2801	2.67731	6.29268	37.3007	4.22131	6.02299
300	NaN	NaN	NaN	NaN	NaN	NaN	NaN	NaN	NaN	38.2355	5.95791	6.27987
--------------------------
Embryo	number	10
-432	45.2595	3.27826	5.30489	NaN	NaN	NaN	NaN	NaN	NaN	NaN	NaN	NaN
-426	45.5598	2.95495	5.69072	NaN	NaN	NaN	NaN	NaN	NaN	NaN	NaN	NaN
-420	NaN	NaN	NaN	NaN	NaN	NaN	NaN	NaN	NaN	NaN	NaN	NaN
-414	NaN	NaN	NaN	NaN	NaN	NaN	NaN	NaN	NaN	NaN	NaN	NaN
-408	NaN	NaN	NaN	NaN	NaN	NaN	NaN	NaN	NaN	NaN	NaN	NaN
-402	NaN	NaN	NaN	NaN	NaN	NaN	NaN	NaN	NaN	NaN	NaN	NaN
-396	NaN	NaN	NaN	NaN	NaN	NaN	NaN	NaN	NaN	NaN	NaN	NaN
-390	NaN	NaN	NaN	NaN	NaN	NaN	NaN	NaN	NaN	NaN	NaN	NaN
-384	NaN	NaN	NaN	NaN	NaN	NaN	49.0723	3.92854	7.5675	NaN	NaN	NaN
-378	NaN	NaN	NaN	NaN	NaN	NaN	49.803	3.14324	8.81753	NaN	NaN	NaN
-372	NaN	NaN	NaN	NaN	NaN	NaN	49.4678	2.54284	7.36014	NaN	NaN	NaN
-366	NaN	NaN	NaN	NaN	NaN	NaN	NaN	NaN	NaN	NaN	NaN	NaN
-360	NaN	NaN	NaN	NaN	NaN	NaN	49.8408	2.37644	7.49644	NaN	NaN	NaN
-354	NaN	NaN	NaN	9.01948	-1.40691	3.75677	49.7012	2.46134	7.27448	NaN	NaN	NaN
-348	NaN	NaN	NaN	9.23442	-0.972936	4.36391	49.3695	2.62124	5.88551	NaN	NaN	NaN
-342	NaN	NaN	NaN	9.61094	-1.42221	4.05206	49.6404	2.11364	5.95627	NaN	NaN	NaN
-336	NaN	NaN	NaN	9.30725	-1.39739	3.91848	49.2259	2.60924	5.09912	NaN	NaN	NaN
-330	NaN	NaN	NaN	9.3649	-1.55892	3.91461	48.8798	3.09464	4.7279	49.4213	2.65104	5.68893
-324	46.7867	-0.594373	4.39334	9.08967	-1.48964	4.18206	49.0241	3.18834	5.34713	NaN	NaN	NaN
-318	NaN	NaN	NaN	8.97765	-1.01757	6.87541	NaN	NaN	NaN	49.5418	2.17764	9.30155
-312	46.4486	-0.972065	7.00988	9.24265	-1.22268	6.65781	NaN	NaN	NaN	49.1038	3.12874	9.04336
-306	NaN	NaN	NaN	9.3878	-0.66061	5.51034	48.8314	3.31914	7.6408	49.3192	2.69634	8.94031
-300	46.0537	-1.14852	6.58433	9.05858	-0.818013	5.28024	48.5519	2.87324	7.53398	49.0186	2.34334	8.8334
-294	46.2476	-1.26775	5.29922	9.25625	-0.601045	4.58269	48.4484	2.72294	6.02908	49.0544	2.11254	7.42355
-288	NaN	NaN	NaN	9.47532	-0.637966	4.443	48.3166	3.00914	7.3356	48.5852	2.13244	8.97572
-282	46.8547	-0.644575	4.56715	9.52009	-0.796657	3.1291	47.9023	3.40544	7.19286	48.2808	2.56554	7.46518
-276	46.7161	-0.932674	4.53767	9.5439	-0.385513	3.45771	47.6426	3.37844	7.41693	47.9238	2.23554	8.70761
-270	46.8994	-0.66515	4.74942	9.39569	-0.357786	3.47843	47.3676	3.56944	6.50153	47.9886	2.40584	8.45044
-264	46.8169	-0.485705	4.70664	9.49128	-0.239442	3.47766	47.5366	3.11194	7.39296	47.7496	1.86784	8.80029
-258	47.0147	-1.00548	4.77099	9.45406	-0.298235	3.65697	47.1082	2.76194	7.33809	47.6217	1.41554	8.96699
-252	46.655	-0.843941	4.86959	10.0465	-0.495043	3.3815	47.3029	3.21504	7.31877	NaN	NaN	NaN
-246	46.5395	-0.202175	4.95347	10.0083	-0.185144	3.4128	46.5515	4.34694	6.42793	46.8716	2.62354	9.18991
-240	46.7152	-0.157394	4.91336	10.1019	-0.277692	3.60692	46.7425	4.50364	5.94196	46.9028	2.68214	8.78923
-234	46.5009	0.00193038	5.03709	10.2991	-0.553211	3.67228	46.2145	4.78084	6.42225	46.41	1.45044	9.11702
-228	46.6966	0.160807	4.58106	10.1605	-0.676922	3.52754	45.8393	4.48384	5.91741	NaN	NaN	NaN
-222	46.5624	0.47524	4.46813	10.5459	-0.851564	4.00543	45.1922	5.03834	4.45371	46.6738	2.43514	8.98037
-216	46.0018	0.927516	4.33422	10.7886	-1.17404	4.11463	45.0598	5.17194	5.35882	NaN	NaN	NaN
-210	45.9694	0.717168	4.42043	10.6721	-1.2603	4.37439	45.0195	4.72684	4.75232	46.1777	0.133336	9.26215
-204	45.6868	0.359964	4.70102	10.6887	-0.828188	5.07639	44.7487	4.38784	4.0216	45.4618	0.826136	9.19608
-198	45.6235	0.452973	4.50153	10.6947	-1.23093	4.80914	43.627	4.18384	3.40781	45.5008	-0.162764	9.32928
-192	45.3846	0.534838	4.84977	10.9991	-1.37156	4.07348	44.0984	4.44514	4.47859	45.2238	-0.414664	10.5
-186	45.3468	-0.0560797	5.80793	11.1866	-1.41578	4.08087	43.8531	3.46984	3.37473	44.8092	-0.223764	10.5
-180	45.0057	0.0378758	5.2712	11.6594	-1.37045	4.22719	43.0796	3.26994	3.00031	44.5216	-0.0214642	9.25217
-174	44.7045	-0.307997	3.20827	11.6982	-1.23196	3.0093	43.5533	4.71624	1.5	44.1756	-1.21906	7.05304
-168	44.5731	0.167627	3.01317	11.6555	-1.09	2.81785	43.0859	3.97404	1.5	44.7359	-0.678364	7.52281
-162	44.2154	0.484728	3.02035	11.7141	-1.20788	2.33018	43.1593	4.43174	1.5	43.97	-0.410864	8.80415
-156	44.0989	-0.0218416	3.18822	11.6125	-1.19423	2.29773	NaN	NaN	NaN	43.8871	-0.881564	8.45907
-150	43.717	0.547418	3.37847	11.7789	-1.38196	2.62759	43.0401	4.29214	1.5	44.3112	-0.746064	7.50312
-144	43.6636	0.382481	2.89154	12.0036	-0.857517	2.23564	42.5182	4.55564	1.5	44.6335	-1.59526	7.15476
-138	43.5112	0.548649	2.84624	12.7028	-1.44138	2.63571	NaN	NaN	NaN	44.3056	-1.37946	7.14416
-132	43.4269	0.183093	2.82636	13.0001	-1.05634	2.78144	NaN	NaN	NaN	44.2976	-2.23566	7.38229
-126	43.3666	0.00105781	2.79401	12.8686	-0.75566	2.99347	42.7161	4.17254	1.5	43.5911	-3.70286	6.05523
-120	42.9584	-0.754677	2.5207	13.0515	-0.972888	2.75135	41.453	3.42904	1.5	43.9212	-3.20686	6.01213
-114	42.7093	-0.2572	2.73596	13.5468	-0.954286	2.71695	42.2796	4.23724	1.5	43.8879	-3.10596	6.11373
-108	42.5529	-0.767491	2.84996	13.877	-0.962582	2.73894	42.2371	3.17004	1.5	42.7625	-3.96946	6.05679
-102	42.4959	-1.60079	2.69725	14.3423	-0.557494	2.9012	42.3689	2.93374	1.5	42.5286	-5.46286	5.06175
-96	42.359	-1.77716	3.157	14.8773	-0.616113	2.8872	41.6199	2.52794	1.5	42.1761	-4.61336	6.38527
-90	41.8809	-1.20722	3.54883	14.9018	-1.0216	3.12268	42.4902	3.66754	2.89391	42.0129	-4.65016	6.21957
-84	41.4704	-1.78421	3.42144	14.9933	-0.574305	2.88732	42.387	1.91554	1.5	41.1358	-6.17526	6.3589
-78	41.3897	-2.18963	2.69589	15.4822	-0.423533	3.09048	41.5748	2.92444	2.55446	41.0449	-5.67206	5.61188
-72	41.1921	-1.66137	3.38941	16.0616	-0.632355	3.30537	41.5547	3.21444	3.01133	40.3407	-5.86586	4.51187
-66	40.7819	-2.02526	2.66598	17.2157	-0.57972	3.42786	41.438	2.82764	2.36517	40.1738	-5.54216	5.62051
-60	40.4677	-2.53262	3.20125	17.9896	-0.639509	3.16323	41.4403	2.74644	3.31239	39.606	-6.47286	4.27101
-54	40.4809	-1.89285	3.27003	18.072	-0.860369	3.14395	40.8766	2.97994	2.97734	40.197	-5.67566	6.20588
-48	40.8041	-1.87934	3.58216	18.6446	-0.871502	3.45932	41.2908	3.70684	4.87186	39.5052	-6.08946	5.86456
-42	40.5122	-2.0493	4.57355	18.825	-0.944357	3.80606	40.1019	4.40434	5.61511	39.655	-5.25876	6.9852
-36	40.3755	-0.708449	3.96964	19.7216	-1.26568	4.28359	40.1863	3.73394	4.60198	39.489	-5.47866	6.01617
-30	40.2346	-0.944278	4.25081	20.8235	-1.74997	4.18873	39.6967	5.73854	7.04697	38.9449	-4.05196	5.06554
-24	39.8715	0.203309	5.18424	21.8218	-2.80868	3.9847	40.0513	4.75884	6.02827	38.6754	-4.34596	5.94076
-18	39.3485	0.0297662	4.14512	23.0299	-2.51825	4.09501	39.085	6.01424	7.5479	38.3618	-3.23046	4.13222
-12	38.9873	0.911313	5.88949	25.6146	-2.90941	3.96616	38.6899	5.97474	7.06216	37.5923	-3.81676	5.63576
-6	38.6327	0.00787145	4.86676	27.8415	-2.28168	4.42211	38.0325	5.44644	7.16785	37.3439	-4.03626	4.89151
0	NaN	NaN	NaN	NaN	NaN	NaN	37.6377	5.33554	7.57303	37.2058	-3.41996	4.00672
6	NaN	NaN	NaN	NaN	NaN	NaN	35.2732	5.06964	6.57197	37.652	-3.13946	5.72082
12	NaN	NaN	NaN	NaN	NaN	NaN	35.4668	4.97734	7.38575	37.3384	-2.95066	4.57448
18	NaN	NaN	NaN	NaN	NaN	NaN	35.1421	3.73994	7.19404	37.0853	-4.07566	4.56837
24	NaN	NaN	NaN	NaN	NaN	NaN	35.0648	4.53024	7.21329	36.7478	-3.21716	5.72505
30	NaN	NaN	NaN	NaN	NaN	NaN	33.6287	4.55614	7.26692	37.0649	-2.95946	5.5846
36	NaN	NaN	NaN	NaN	NaN	NaN	31.7547	4.51944	6.51568	35.3516	-2.71796	4.98077
42	NaN	NaN	NaN	NaN	NaN	NaN	32.613	4.40314	7.21063	35.7534	-3.34846	5.94997
48	NaN	NaN	NaN	NaN	NaN	NaN	32.3865	4.58774	7.28976	36.2315	-2.97546	5.69315
54	NaN	NaN	NaN	NaN	NaN	NaN	29.8129	4.21584	6.90244	34.9869	-2.77116	5.89809
60	NaN	NaN	NaN	NaN	NaN	NaN	30.9274	3.87354	7.25581	35.6444	-3.33766	6.16877
66	NaN	NaN	NaN	NaN	NaN	NaN	28.1785	3.88184	6.14603	34.5407	-2.21386	6.6012
72	NaN	NaN	NaN	NaN	NaN	NaN	26.615	2.85894	6.26569	34.4109	-2.59316	7.24878
78	NaN	NaN	NaN	NaN	NaN	NaN	27.528	2.89974	7.09926	35.1639	-2.47406	6.78271
84	NaN	NaN	NaN	NaN	NaN	NaN	26.1052	2.64444	6.56622	34.9092	-1.70586	6.81223
90	NaN	NaN	NaN	NaN	NaN	NaN	25.8445	2.00924	6.25876	34.9626	-1.38696	6.3881
96	NaN	NaN	NaN	NaN	NaN	NaN	25.0341	2.16884	6.43577	34.1168	-1.44376	6.50011
102	NaN	NaN	NaN	NaN	NaN	NaN	23.9804	1.54144	6.007	33.7179	-1.03716	6.42755
108	NaN	NaN	NaN	NaN	NaN	NaN	23.7824	1.41574	6.05788	33.682	-0.238564	6.36937
114	NaN	NaN	NaN	NaN	NaN	NaN	23.6654	1.65074	6.03721	33.4426	-0.619864	7.04527
120	NaN	NaN	NaN	NaN	NaN	NaN	24.0864	1.89154	6.38046	33.5776	-0.847264	7.14893
126	NaN	NaN	NaN	NaN	NaN	NaN	22.8825	1.29454	5.98951	32.9696	-0.527964	7.40333
132	NaN	NaN	NaN	NaN	NaN	NaN	23.0069	1.48884	6.84971	32.613	-0.369064	7.2853
138	NaN	NaN	NaN	NaN	NaN	NaN	21.9765	1.29884	6.40865	31.7478	-0.775664	7.49587
144	NaN	NaN	NaN	NaN	NaN	NaN	22.1036	0.815536	7.10018	31.7878	-1.15716	7.62538
150	NaN	NaN	NaN	NaN	NaN	NaN	21.6494	0.601836	5.96474	31.822	-0.655764	7.36137
156	NaN	NaN	NaN	NaN	NaN	NaN	21.5708	0.414036	6.45684	31.8094	-0.240564	7.50239
162	NaN	NaN	NaN	NaN	NaN	NaN	21.3524	0.566836	5.80866	31.502	-0.376364	7.31476
--------------------------
Embryo	number	11
-492	48.6309	-0.776237	5.82991	NaN	NaN	NaN	NaN	NaN	NaN	NaN	NaN	NaN
-486	48.9315	-0.557216	5.91833	NaN	NaN	NaN	NaN	NaN	NaN	NaN	NaN	NaN
-480	48.9975	-0.671778	6.11652	NaN	NaN	NaN	NaN	NaN	NaN	NaN	NaN	NaN
-474	49.0184	-0.819303	6.44448	NaN	NaN	NaN	NaN	NaN	NaN	NaN	NaN	NaN
-468	48.8618	-0.969229	5.57871	NaN	NaN	NaN	NaN	NaN	NaN	NaN	NaN	NaN
-462	48.9022	-0.364692	5.40949	NaN	NaN	NaN	NaN	NaN	NaN	NaN	NaN	NaN
-456	48.8748	0.0740263	5.75733	NaN	NaN	NaN	NaN	NaN	NaN	NaN	NaN	NaN
-450	49.157	-0.180772	6.19078	NaN	NaN	NaN	NaN	NaN	NaN	NaN	NaN	NaN
-444	49.0108	-0.651265	6.551	NaN	NaN	NaN	NaN	NaN	NaN	NaN	NaN	NaN
-438	48.734	-1.30867	5.97348	NaN	NaN	NaN	NaN	NaN	NaN	NaN	NaN	NaN
-432	48.6225	-1.63247	6.10015	NaN	NaN	NaN	NaN	NaN	NaN	NaN	NaN	NaN
-426	48.6691	-1.78186	5.70315	NaN	NaN	NaN	NaN	NaN	NaN	NaN	NaN	NaN
-420	48.9547	-1.63811	6.65703	NaN	NaN	NaN	NaN	NaN	NaN	NaN	NaN	NaN
-414	48.7592	-1.6873	6.68794	NaN	NaN	NaN	NaN	NaN	NaN	NaN	NaN	NaN
-408	48.9323	-1.18942	6.51731	NaN	NaN	NaN	NaN	NaN	NaN	NaN	NaN	NaN
-402	48.745	-0.681795	6.49113	NaN	NaN	NaN	NaN	NaN	NaN	NaN	NaN	NaN
-396	48.9249	-0.415934	6.36947	NaN	NaN	NaN	NaN	NaN	NaN	NaN	NaN	NaN
-390	48.9584	0.0524318	6.02787	NaN	NaN	NaN	NaN	NaN	NaN	NaN	NaN	NaN
-384	48.8779	-0.12025	6.14808	NaN	NaN	NaN	NaN	NaN	NaN	51.1232	-3.30376	5.79589
-378	49.001	-0.0671745	6.30999	NaN	NaN	NaN	NaN	NaN	NaN	51.105	-3.66676	5.78608
-372	49.0112	0.0145706	6.20842	NaN	NaN	NaN	NaN	NaN	NaN	51.5271	-2.64547	5.4639
-366	49.0801	0.759756	6.67017	NaN	NaN	NaN	NaN	NaN	NaN	51.8514	-1.34156	4.41106
-360	48.8529	1.00836	6.0425	NaN	NaN	NaN	NaN	NaN	NaN	51.3787	-1.19376	4.53858
-354	48.7868	1.29372	6.01504	NaN	NaN	NaN	51.8567	-0.00126491	4.65052	51.0329	-0.855665	4.50345
-348	48.8173	1.94202	6.58409	6.09963	0.570887	7.48618	NaN	NaN	NaN	NaN	NaN	NaN
-342	48.8284	2.14724	7.06719	5.73022	1.00439	7.36184	NaN	NaN	NaN	NaN	NaN	NaN
-336	48.6489	2.32161	7.18503	5.7251	0.437509	7.36268	51.9851	1.05164	4.61993	51.0309	0.0531351	4.63567
-330	48.7105	2.22613	7.32951	5.75911	0.949873	7.33299	51.9656	1.30273	4.8684	51.0692	0.235735	4.53127
-324	48.3832	2.14271	7.73419	5.96095	0.900482	7.52402	NaN	NaN	NaN	50.9881	0.533235	4.5521
-318	48.4923	2.42859	7.45816	6.13897	0.541967	7.65448	51.8644	2.01343	4.57678	50.9926	0.683735	4.47359
-312	48.596	2.78429	7.08048	6.20924	0.779497	7.68566	51.6514	2.87504	4.39393	50.4391	1.62563	4.41046
-306	48.5356	3.16005	7.52435	6.05017	0.921237	7.54433	51.4644	2.90633	4.51448	50.2505	1.62234	4.33343
-300	48.4764	3.37191	7.59652	6.1175	0.68632	7.39634	51.5804	3.11034	4.64	49.9198	1.82064	4.33883
-294	48.3709	3.33748	7.74248	6.34364	0.531011	7.95477	51.9763	3.16844	5.86794	50.0433	1.92094	4.66858
-288	48.3937	3.1911	7.99545	6.61995	0.236696	7.85184	51.852	3.28763	5.96088	50.1219	1.67094	4.54858
-282	48.077	3.0445	8.14259	6.57284	0.251118	7.7342	52.1947	2.92193	6.05134	50.1127	1.19754	4.8532
-276	48.0559	3.07338	8.16689	7.05602	0.474592	7.81836	51.8563	3.50974	5.96919	49.6335	1.45433	4.67513
-270	48.2969	2.92179	7.9758	7.0017	0.507194	8.07886	51.8529	3.46733	5.83604	49.557	1.13904	4.6096
-264	48.1135	2.81194	7.98595	7.13238	0.58163	8.27735	51.9008	3.22844	5.8132	49.0558	0.484335	4.52938
-258	48.2497	2.33594	8.0216	7.26495	0.805496	8.42267	51.621	3.33844	4.97682	48.4845	0.181335	4.44406
-252	48.2573	2.39188	7.79586	7.25585	0.49574	8.21387	51.4066	2.86034	4.55599	47.3469	-0.486765	4.53625
-246	48.1836	2.00191	7.67088	7.21291	0.661414	8.46278	51.8276	3.21123	4.59695	47.6506	-0.752065	5.36433
-240	48.23	1.86705	7.78917	7.25095	-0.0434785	8.74192	51.4153	3.89723	5.06651	47.6165	-0.375265	4.70258
-234	48.1285	2.30341	7.99561	7.76709	-0.22379	8.58642	51.6992	3.85084	5.804	47.1054	-0.0593649	4.76998
-228	47.8853	1.96684	8.1471	8.21532	-1.03766	8.54417	51.6555	3.82354	5.87845	47.2328	-0.530165	4.58389
-222	47.7947	1.80426	7.90066	8.11674	-0.689524	8.62284	51.151	4.09333	5.67165	47.1562	-0.963565	5.58134
-216	47.8726	1.4707	7.78738	8.46228	-0.475872	8.53934	51.0697	3.52333	4.66007	46.63	-1.25757	5.16148
-210	47.8973	1.73213	7.46644	8.76743	-0.295533	8.65421	50.4019	4.86473	5.7689	46.5902	-0.634365	4.57171
-204	47.8224	1.78425	7.69323	8.80564	-0.142142	9.17267	50.2642	4.93314	5.66413	46.9306	-1.48596	5.69359
-198	47.7542	1.96399	7.72269	8.66871	-0.003416	9.11904	49.8239	4.69623	4.91559	46.9273	-1.81046	6.3609
-192	47.3509	1.65447	7.72736	8.83995	0.0606859	9.25566	49.8246	5.35724	5.79679	46.6198	-1.67166	6.2154
-186	47.5576	2.09298	7.84305	9.10339	-0.365282	9.62474	49.0382	5.83103	5.92248	46.5881	-1.76367	5.94749
-180	47.2227	1.94339	7.79014	9.37287	-0.42154	9.33836	48.2328	5.80914	5.8547	46.1728	-2.19257	6.09175
-174	47.186	2.00129	7.48945	9.23616	-0.592187	9.34964	47.7154	6.00823	5.96404	46.1912	-2.04666	6.56311
-168	46.8986	1.81812	7.39455	9.07855	-0.348471	9.45723	47.382	6.22213	6.43973	44.8813	-1.87496	6.5332
-162	46.9282	1.37066	7.56304	9.14231	-0.223319	9.3473	47.1572	5.23564	6.05528	44.6775	-2.92986	7.15263
-156	46.793	1.10884	7.56262	9.53323	0.0607972	9.48853	46.2805	5.48543	6.96664	45.0521	-3.06156	8.12688
-150	46.4579	0.950868	7.51458	9.80754	0.351763	8.83125	46.0926	5.16324	6.14675	44.554	-3.27746	9.01882
-144	46.1922	0.967277	7.69094	9.88872	0.517211	9.11391	45.4688	5.39414	6.26427	44.2298	-2.97146	8.96937
-138	46.1353	0.979615	7.62823	9.77775	0.579333	9.20289	44.9417	5.39103	6.1435	44.6146	-3.31536	8.78142
-132	45.7118	1.05519	7.47158	10.0396	0.683288	9.11829	45.2401	5.11623	6.0216	44.3653	-3.04987	9.63045
-126	45.4457	0.597169	7.88402	10.3478	0.484654	9.14228	44.6397	5.32254	7.12832	43.6028	-2.81627	10.5
-120	44.9244	0.891697	7.98495	10.2302	0.421863	8.98381	43.8372	5.29174	6.43461	43.8516	-2.55236	10.5
-114	44.562	0.928277	7.68317	10.8756	0.330094	8.92066	43.5134	5.70024	6.40607	44.1144	-2.80097	10.5
-108	44.8434	0.872125	8.06291	10.9999	-0.0555331	8.92226	43.1628	5.80183	6.52379	44.2929	-2.72196	10.5
-102	44.2189	1.33643	7.8355	11.4275	0.00491219	8.81389	42.9123	5.98853	7.5343	43.5035	-2.48257	10.5
-96	43.8936	1.48648	8.15692	11.7226	0.124828	8.90001	42.9251	5.32054	7.04454	43.186	-2.25946	10.5
-90	43.7868	1.1217	8.06853	11.6722	0.009538	8.73589	42.9268	5.96224	7.36547	43.1038	-2.51446	10.5
-84	43.6677	1.28461	8.67534	12.273	-0.121928	8.88145	42.2802	6.32484	7.71113	42.7993	-2.85656	10.5
-78	43.3752	1.57436	8.01405	12.8908	-0.342831	8.93742	41.9514	5.71444	7.64045	41.9341	-3.10176	10.5
-72	42.8448	1.3139	8.2281	13.1896	-0.26948	9.54582	41.5896	5.59474	7.44765	41.6688	-2.53246	10.5
-66	42.4846	1.63003	8.74641	13.4787	-0.445489	9.00659	40.8268	6.65864	10.5	41.6233	-2.41116	10.5
-60	42.0205	2.5467	9.01705	13.8846	-0.886804	9.15626	40.2619	7.22813	9.4964	NaN	NaN	NaN
-54	41.6116	2.82552	9.10795	14.4019	-1.12461	9.17103	40.1495	7.72644	10.5	NaN	NaN	NaN
-48	41.431	2.03602	9.62662	14.4879	-0.784238	9.48494	40.5917	6.67394	10.5	NaN	NaN	NaN
-42	41.3376	2.22282	9.34801	15.5907	-0.286337	9.55594	39.1662	8.07404	10.5	NaN	NaN	NaN
-36	40.6918	2.85289	7.87883	16.9042	-0.223905	7.82835	39.3805	7.49564	9.15859	40.7469	-2.29156	10.5
-30	39.9	2.49706	7.78541	18.1566	0.393251	7.78653	38.1603	7.37564	8.96047	39.9215	-2.42556	10.5
-24	39.2398	2.03314	7.73783	20.1851	0.432175	8.19112	37.9344	7.06104	9.24359	39.3355	-3.10496	8.99133
-18	39.0603	2.78214	7.67733	21.4258	0.391214	8.37398	38.6749	7.63694	8.80954	38.4949	-2.32526	10.5
-12	38.2555	2.37227	8.22351	24.2677	1.55749	8.55113	36.8834	7.80954	9.50352	37.3532	-2.35626	9.17536
-6	37.7821	2.13259	7.75103	27.0605	2.33498	8.86308	35.9676	6.61564	8.90583	36.887	-2.87166	8.78346
0	NaN	NaN	NaN	NaN	NaN	NaN	34.8772	6.79293	9.55584	36.7321	-2.43327	9.43467
6	NaN	NaN	NaN	NaN	NaN	NaN	35.4639	6.96303	9.43284	35.5853	-2.43917	8.85037
12	NaN	NaN	NaN	NaN	NaN	NaN	35.5168	6.41453	10.5	34.7901	-2.46016	8.97333
18	NaN	NaN	NaN	NaN	NaN	NaN	34.5658	7.27714	10.5	33.928	-1.82086	8.71041
24	NaN	NaN	NaN	NaN	NaN	NaN	34.7732	7.06074	10.5	33.9136	-1.94947	9.19724
30	NaN	NaN	NaN	NaN	NaN	NaN	34.1243	7.42624	9.626	33.1319	-2.04357	9.24249
36	NaN	NaN	NaN	NaN	NaN	NaN	34.2097	6.91113	10.5	33.176	-2.14306	9.48298
42	NaN	NaN	NaN	NaN	NaN	NaN	32.947	7.17664	10.5	32.8066	-2.14457	8.92965
48	NaN	NaN	NaN	NaN	NaN	NaN	33.7441	6.41174	10.5	31.797	-1.97026	9.1441
54	NaN	NaN	NaN	NaN	NaN	NaN	32.3952	6.56663	9.39528	31.0511	-1.99137	10.5
60	NaN	NaN	NaN	NaN	NaN	NaN	32.9855	6.62014	10.5	29.6916	-2.17657	10.5
66	NaN	NaN	NaN	NaN	NaN	NaN	32.8428	6.02114	10.5	28.9007	-2.46896	10.5
72	NaN	NaN	NaN	NaN	NaN	NaN	31.9993	5.82444	10.5	28.2764	-2.94597	10.5
78	NaN	NaN	NaN	NaN	NaN	NaN	32.1977	5.60813	10.5	26.9267	-2.38027	10.5
84	NaN	NaN	NaN	NaN	NaN	NaN	31.5246	5.67664	10.5	26.2828	-2.14837	9.43836
90	NaN	NaN	NaN	NaN	NaN	NaN	31.2345	5.71443	9.4653	25.3583	-1.73487	9.27991
96	NaN	NaN	NaN	NaN	NaN	NaN	30.7901	5.47114	9.70564	25.3287	-2.36736	10.5
102	NaN	NaN	NaN	NaN	NaN	NaN	30.5436	5.38913	9.60895	24.7078	-2.05676	10.5
108	NaN	NaN	NaN	NaN	NaN	NaN	30.4159	5.26344	10.5	24.1539	-1.99226	10.5
114	NaN	NaN	NaN	NaN	NaN	NaN	30.9499	4.90583	10.5	23.6657	-1.59736	10.5
120	NaN	NaN	NaN	NaN	NaN	NaN	30.8527	5.18844	10.5	23.3627	-1.44737	10.5
126	NaN	NaN	NaN	NaN	NaN	NaN	30.4455	5.19853	10.5	23.0131	-1.30866	10.5
132	NaN	NaN	NaN	NaN	NaN	NaN	30.3176	4.53094	10.5	22.0058	-1.21927	10.5
138	NaN	NaN	NaN	NaN	NaN	NaN	30.5032	4.59544	10.5	22.0556	-0.946665	10.5
144	NaN	NaN	NaN	NaN	NaN	NaN	30.862	4.45554	10.5	22.2499	-0.776965	10.5
150	NaN	NaN	NaN	NaN	NaN	NaN	30.6396	4.88614	10.5	21.6046	-0.260165	10.5
156	NaN	NaN	NaN	NaN	NaN	NaN	30.8629	4.56583	10.5	21.584	-0.124665	10.5
162	NaN	NaN	NaN	NaN	NaN	NaN	30.8701	4.19163	10.5	21.713	-0.464965	10.5
168	NaN	NaN	NaN	NaN	NaN	NaN	31.2935	4.24404	10.5	21.3839	-0.340665	10.5
174	NaN	NaN	NaN	NaN	NaN	NaN	31.3772	4.31283	10.5	21.4975	-0.169765	10.5
180	NaN	NaN	NaN	NaN	NaN	NaN	31.4052	3.99723	10.5	21.9326	-0.133065	10.5
186	NaN	NaN	NaN	NaN	NaN	NaN	31.6287	3.76763	10.5	21.8687	-0.0490649	10.5
192	NaN	NaN	NaN	NaN	NaN	NaN	31.482	3.57743	10.5	22.1462	0.115835	10.5
198	NaN	NaN	NaN	NaN	NaN	NaN	31.4962	3.34084	10.5	22.0482	0.198035	10.5
204	NaN	NaN	NaN	NaN	NaN	NaN	31.4352	3.32224	10.5	21.8605	-0.139965	10.5
210	NaN	NaN	NaN	NaN	NaN	NaN	31.4291	3.23894	10.5	22.363	-0.0528649	10.5
216	NaN	NaN	NaN	NaN	NaN	NaN	31.9096	3.21264	10.5	22.7326	-0.0133649	10.5
222	NaN	NaN	NaN	NaN	NaN	NaN	32.2037	2.99413	10.5	23.0454	-0.0334649	10.5
--------------------------
Embryo	number	12
-252	47.2439	0.0798177	7.95836	13.7533	2.45864	-0.249871	48.8615	-2.07536	7.79726	49.6836	-0.650956	9.2091
-246	47.1583	0.735673	6.71996	12.9226	3.38707	5.97772	NaN	NaN	NaN	48.9114	-2.34086	8.83267
-240	47.2086	0.694081	5.06714	13.4377	3.25883	8.99479	NaN	NaN	NaN	NaN	NaN	NaN
-234	47.3273	1.13829	4.72802	13.5175	3.91725	9.17711	48.5815	-1.90936	5.58914	49.5843	-0.493956	7.19919
-228	47.3734	1.37589	2.22019	13.536	4.15107	6.80732	48.814	-1.54356	4.13792	49.2664	0.127644	6.10543
-222	47.319	1.67583	2.24527	13.9601	4.45408	6.48987	48.5241	-2.03866	3.09557	NaN	NaN	NaN
-216	47.3589	1.21041	2.5844	13.9544	3.91521	6.64008	47.9289	-2.46496	2.76635	NaN	NaN	NaN
-210	47.5415	1.10226	2.63207	14.593	4.07417	6.91028	47.8876	-2.14386	2.70284	NaN	NaN	NaN
-204	47.4018	1.30464	2.6784	14.7394	4.15733	6.89643	47.1429	-2.14156	1.5	49.6409	-0.559256	5.83014
-198	47.229	0.960249	2.66183	14.8278	4.27675	6.98973	46.5367	-2.58926	1.5	49.6211	-0.959256	5.74929
-192	47.1981	0.732754	2.70765	14.3053	4.30385	6.88005	46.2168	-2.20476	1.5	NaN	NaN	NaN
-186	47.1867	0.342549	2.9101	14.3941	4.17152	6.85072	45.5903	-2.06276	1.5	48.4652	-1.22776	7.26966
-180	47.0913	0.501222	2.41669	14.3462	4.35932	7.45067	NaN	NaN	NaN	48.1993	-0.674956	7.32504
-174	47.127	0.469274	2.70495	14.6221	4.16866	7.87538	NaN	NaN	NaN	47.601	-1.59896	7.47449
-168	47.257	0.215976	3.00574	14.4167	4.32141	7.19549	NaN	NaN	NaN	47.0127	-0.754556	7.40565
-162	47.0151	0.0713979	3.42232	14.2806	4.63871	7.0024	NaN	NaN	NaN	46.7896	-0.405156	7.83502
-156	46.9346	-0.0523326	2.52257	14.384	4.60756	7.13559	NaN	NaN	NaN	46.3684	-0.512656	7.47968
-150	46.6867	-0.443844	3.02376	14.3744	4.44797	7.27799	NaN	NaN	NaN	NaN	NaN	NaN
-144	46.7525	-0.794531	3.27844	14.5694	4.50786	7.08902	NaN	NaN	NaN	NaN	NaN	NaN
-138	46.8805	-0.567361	3.48808	15.4832	4.55767	7.26276	NaN	NaN	NaN	NaN	NaN	NaN
-132	46.7296	-0.632536	3.29003	15.7497	4.77542	7.06908	NaN	NaN	NaN	45.302	-0.891556	8.89454
-126	46.4197	-0.480318	3.08008	16.4555	5.3284	7.31527	NaN	NaN	NaN	NaN	NaN	NaN
-120	46.4412	-0.430578	3.042	16.4653	5.16283	7.38252	NaN	NaN	NaN	NaN	NaN	NaN
-114	46.3881	0.0257392	3.16507	16.2747	5.22102	7.54976	NaN	NaN	NaN	45.247	-1.20806	7.60618
-108	46.0703	-0.581543	3.07001	16.3264	4.99051	7.33995	NaN	NaN	NaN	NaN	NaN	NaN
-102	46.0457	-0.459003	3.39859	16.505	5.20738	7.4565	NaN	NaN	NaN	44.8443	-1.56106	9.16632
-96	45.8202	-0.359674	3.29089	16.6193	5.39104	7.48899	NaN	NaN	NaN	44.9748	-0.787656	8.92767
-90	45.7325	0.0200316	4.07567	16.5727	5.55804	7.26733	NaN	NaN	NaN	43.9706	-0.887756	9.02864
-84	45.101	-0.83431	3.7956	16.8097	5.40954	7.44845	NaN	NaN	NaN	44.2683	-1.39116	9.22718
-78	45.0896	-0.819707	3.89649	17.4762	5.26539	7.37865	NaN	NaN	NaN	NaN	NaN	NaN
-72	44.9447	-0.808816	3.512	17.4856	5.30236	6.35513	NaN	NaN	NaN	43.3871	-0.310456	8.77025
-66	44.5487	-0.819842	1.40995	18.2127	4.96375	4.22818	NaN	NaN	NaN	NaN	NaN	NaN
-60	44.6048	-1.48158	3.60225	18.7846	5.03907	6.10265	NaN	NaN	NaN	43.5555	-0.670256	9.09919
-54	44.3667	-1.66671	3.97692	18.8303	5.08591	5.93007	NaN	NaN	NaN	43.7288	0.598044	9.00494
-48	44.2606	-0.521163	3.49979	20.0929	4.44314	5.86019	NaN	NaN	NaN	42.6794	1.59954	8.85506
-42	44.0701	-0.286195	3.91807	20.9872	4.45472	6.3303	NaN	NaN	NaN	42.0877	0.150044	10.5
-36	43.3108	-0.776436	3.67988	22.0598	4.11204	6.41538	NaN	NaN	NaN	41.7462	1.00754	8.88263
-30	43.1922	-0.162161	3.70669	22.937	3.73198	6.98206	NaN	NaN	NaN	41.6144	2.01664	9.19555
-24	42.2171	-0.564122	3.88877	23.7653	3.14364	6.90775	NaN	NaN	NaN	40.9367	0.0653439	10.5
-18	42.1953	-0.935382	3.86371	24.9147	2.47692	6.59193	39.8634	-2.94046	1.5	39.9178	2.17014	10.5
-12	41.0765	-0.624583	3.82566	26.8838	1.93776	6.85898	NaN	NaN	NaN	38.9247	-0.0188561	10.5
-6	40.1962	-0.536615	4.40987	29.5839	1.35238	6.0209	37.0059	-0.656556	1.5	38.5623	1.18434	10.5
0	NaN	NaN	NaN	NaN	NaN	NaN	36.8593	-2.28246	1.5	37.299	1.59094	9.197
6	NaN	NaN	NaN	NaN	NaN	NaN	36.1177	-1.21646	1.5	37.593	0.367544	10.5
12	NaN	NaN	NaN	NaN	NaN	NaN	35.3964	-1.04706	1.5	37.1453	2.25254	10.5
18	NaN	NaN	NaN	NaN	NaN	NaN	34.8261	-2.46756	1.5	37.0777	1.08674	10.5
24	NaN	NaN	NaN	NaN	NaN	NaN	34.7879	-1.58586	1.5	36.4082	1.71044	10.5
30	NaN	NaN	NaN	NaN	NaN	NaN	35.2815	-3.02396	1.5	36.9142	0.919844	10.5
36	NaN	NaN	NaN	NaN	NaN	NaN	33.9248	-2.53826	1.5	35.7875	0.644844	10.5
42	NaN	NaN	NaN	NaN	NaN	NaN	33.7476	-3.20866	2.48801	36.1634	1.12234	10.5
48	NaN	NaN	NaN	NaN	NaN	NaN	33.324	-3.29046	2.80346	35.6779	1.27344	10.5
54	NaN	NaN	NaN	NaN	NaN	NaN	31.4418	-1.78226	1.5	34.8296	1.73094	10.5
60	NaN	NaN	NaN	NaN	NaN	NaN	31.1325	-3.16096	2.74069	34.4203	2.07314	8.97036
66	NaN	NaN	NaN	NaN	NaN	NaN	30.9687	-2.91296	1.5	34.7444	1.76404	9.34068
72	NaN	NaN	NaN	NaN	NaN	NaN	30.2209	-3.20736	2.59897	34.4217	1.89914	10.5
78	NaN	NaN	NaN	NaN	NaN	NaN	30.0461	-3.21346	3.09723	35.479	1.82214	9.48048
84	NaN	NaN	NaN	NaN	NaN	NaN	29.2983	-2.54616	3.12935	35.0369	2.13574	9.56462
90	NaN	NaN	NaN	NaN	NaN	NaN	26.9372	-2.30336	3.0804	34.2936	1.60384	8.6301
96	NaN	NaN	NaN	NaN	NaN	NaN	26.6997	-2.37706	3.88504	33.774	1.79734	8.34627
102	NaN	NaN	NaN	NaN	NaN	NaN	25.1601	-1.60156	3.85722	33.3535	1.38334	7.77013
108	NaN	NaN	NaN	NaN	NaN	NaN	24.643	-1.12116	4.38978	33.3922	1.75484	7.70762
114	NaN	NaN	NaN	NaN	NaN	NaN	24.0392	-0.743056	4.38126	33.3843	1.33574	7.52397
120	NaN	NaN	NaN	NaN	NaN	NaN	23.5165	-0.958956	4.38245	33.214	1.02334	7.12106
126	NaN	NaN	NaN	NaN	NaN	NaN	22.5846	-0.618556	4.95062	32.436	1.02034	6.65378
132	NaN	NaN	NaN	NaN	NaN	NaN	22.4942	-0.449556	5.08005	32.8396	1.54924	7.37391
138	NaN	NaN	NaN	NaN	NaN	NaN	22.1056	-0.447956	5.01716	32.2032	1.00714	6.43828
144	NaN	NaN	NaN	NaN	NaN	NaN	21.9341	0.0919439	4.93077	32.13	1.04004	6.36982
150	NaN	NaN	NaN	NaN	NaN	NaN	21.6287	0.227544	5.10017	31.8751	0.773244	6.51651
156	NaN	NaN	NaN	NaN	NaN	NaN	21.9837	0.516244	5.78308	32.1146	0.390644	7.0804
162	NaN	NaN	NaN	NaN	NaN	NaN	21.9966	0.600344	5.63039	32.3868	0.493444	7.00078
--------------------------
Embryo	number	13
-336	52.6943	-2.11688	5.17929	8.7454	-2.1753	10.071	55.2093	-2.38204	4.64573	NaN	NaN	NaN
-330	52.8211	-1.6073	4.94024	8.62336	-2.00874	9.7501	54.6991	-1.58884	3.05839	NaN	NaN	NaN
-324	52.7719	-1.24874	4.97401	8.46831	-2.48201	9.63939	NaN	NaN	NaN	NaN	NaN	NaN
-318	52.4352	-0.811693	4.87395	8.25811	-2.51739	10.0703	NaN	NaN	NaN	NaN	NaN	NaN
-312	52.4611	-0.491971	4.51239	8.54299	-2.20605	9.33984	55.5163	-0.550041	4.42735	53.4878	0.521459	2.83044
-306	52.5434	-0.573686	4.62146	9.00668	-1.81274	9.73511	55.9172	-0.399141	5.88217	53.9068	0.539759	2.9148
-300	52.635	-0.322454	4.92648	8.85996	-1.8672	9.8454	55.7631	-0.422841	5.96121	NaN	NaN	NaN
-294	52.688	-0.513509	5.15073	8.3024	-2.09042	9.40003	55.7478	-0.620741	5.8537	53.2341	0.923859	2.98225
-288	52.4517	-0.885854	5.12876	8.65093	-1.94259	9.46313	55.7432	-0.732141	5.94429	53.5174	0.821759	2.98029
-282	52.4445	-0.256026	5.28713	9.01371	-1.86133	9.81244	NaN	NaN	NaN	53.5187	1.41236	2.93939
-276	52.6009	-0.480692	5.11343	8.94825	-1.95666	9.6303	55.6411	-0.804741	7.4554	NaN	NaN	NaN
-270	52.5877	-0.801311	5.32752	9.13073	-1.36132	9.31731	54.9607	-2.21814	8.77306	53.8477	1.23846	4.55612
-264	52.3889	-0.968042	5.46678	9.03	-0.81481	9.92947	54.0376	-1.84724	10.5	54.1119	1.52566	4.56066
-258	52.661	-0.424134	5.73766	8.99728	-0.812133	9.34353	53.4915	-1.97194	10.5	54.0736	2.37296	6.01285
-252	52.7037	0.192843	5.95307	9.39178	-0.848987	9.17201	53.8518	-1.32534	10.5	53.1454	2.90616	5.08413
-246	52.5387	0.0654972	5.80049	9.41064	-1.03141	8.8583	53.9109	-1.37004	10.5	52.9467	2.92496	5.54531
-240	52.6172	0.0878421	5.63905	9.85211	-0.871587	9.19757	53.4048	-2.07404	10.5	52.6156	2.76526	5.63508
-234	52.3213	-0.374767	5.27918	9.95344	-0.382706	9.01302	53.6367	-3.17534	8.87445	52.1151	2.31066	4.58327
-228	52.1539	-0.565291	5.3291	10.165	-0.202599	8.98475	53.1878	-1.98214	8.97562	51.5192	3.06296	4.39126
-222	51.5985	0.286051	4.92127	9.88285	-0.0437756	9.03539	52.886	-3.46974	8.7976	51.4032	3.34276	4.61329
-216	51.6927	0.201404	5.38312	10.1328	-0.308295	8.81019	52.8391	-2.78564	8.70281	51.2405	3.22566	4.33053
-210	51.579	0.370788	5.73558	10.3509	-0.212878	8.80711	52.3476	-3.43494	9.208	51.8759	3.03966	4.3251
-204	51.5621	-0.480904	5.63105	10.6094	-0.313159	8.58253	51.3785	-4.73514	9.1333	NaN	NaN	NaN
-198	51.3633	-0.912201	5.96143	10.6733	-0.276838	8.47461	51.4797	-5.14614	8.90051	51.6852	2.20906	5.81139
-192	51.4422	-0.565276	5.91759	10.9235	-0.0351003	8.70071	51.0112	-4.47054	9.0686	51.5615	3.01936	6.50473
-186	51.3	0.215998	6.76848	10.9494	-0.292858	8.4258	50.6685	-4.81454	9.04676	51.4646	3.30486	7.66682
-180	50.8942	-0.563381	6.25197	11.5571	-0.464201	8.54673	50.2016	-5.44724	8.98178	51.1515	2.20906	7.34602
-174	50.9032	-0.9801	7.12537	11.9518	0.0548566	8.87828	NaN	NaN	NaN	50.9108	2.62416	7.20044
-168	50.9504	-1.06949	7.06453	12.0818	0.417449	8.90051	49.8796	-6.05794	9.06504	51.2314	2.09736	8.90936
-162	50.7433	-1.04552	7.67273	12.4137	0.0613329	8.96184	50.0899	-5.69514	10.5	50.9963	2.37256	9.1729
-156	50.37	-1.11047	7.49073	12.3399	0.403936	8.81564	49.4448	-6.46614	10.5	50.7727	2.01516	8.98792
-150	50.3225	-1.34572	7.89073	12.7222	0.646676	8.55803	49.7023	-5.51044	10.5	50.5625	2.22856	9.22814
-144	50.3515	-0.405684	8.42093	13.1312	0.666602	8.6404	NaN	NaN	NaN	50.5481	2.86196	9.14423
-138	50.4747	-0.373449	7.94377	12.9069	0.423839	8.28762	49.221	-4.79724	10.5	50.4494	3.51516	9.74119
-132	50.0142	-0.314244	8.52671	13.6852	0.537689	8.55646	NaN	NaN	NaN	49.8835	2.56606	9.16385
-126	49.551	-1.23907	8.45485	14.4388	0.176401	8.88059	NaN	NaN	NaN	49.749	2.09146	9.28928
-120	49.3019	-0.0611156	9.34188	14.4374	0.334645	8.80434	NaN	NaN	NaN	49.0324	3.23426	10.5
-114	49.3572	-0.22519	9.28129	14.2294	0.632653	8.68697	NaN	NaN	NaN	49.0242	3.47696	8.86202
-108	48.5948	0.266889	9.12301	14.8208	0.0473602	8.48428	NaN	NaN	NaN	48.0466	4.31656	10.5
-102	48.2768	0.752748	9.18529	14.7786	0.471633	8.50772	47.602	-3.88184	10.5	47.7329	4.97796	9.04223
-96	48.1645	0.274218	8.56571	14.5632	0.333481	8.51156	NaN	NaN	NaN	48.2217	3.43166	8.75285
-90	48.3337	0.631166	9.48075	14.7055	0.296905	8.44187	48.4676	-4.32434	10.5	47.388	4.93016	9.15645
-84	48.4739	0.977961	8.19472	15.5378	0.360731	8.37839	48.8309	-4.04384	10.5	46.8499	3.74426	6.07279
-78	48.1614	0.861849	8.49717	15.9151	0.513735	8.66296	NaN	NaN	NaN	47.6234	3.93996	7.48652
-72	48.0831	1.32066	6.54361	15.8244	0.630827	7.20403	47.6496	-3.22504	8.89838	46.5469	5.24886	6.22928
-66	47.4671	1.65524	6.40818	16.9927	0.647708	6.82475	47.5761	-4.11134	8.67507	46.5742	4.99356	5.7968
-60	46.9338	1.51879	6.19588	17.4372	0.501247	7.20407	47.5537	-2.65424	9.26049	45.1741	4.35706	3.29673
-54	46.431	1.06623	5.71919	18.0173	0.18432	7.40265	47.019	-4.10274	9.39031	45.3445	3.59696	4.40682
-48	46.6201	0.954848	6.27115	19.5202	0.319824	7.67513	47.1241	-3.47004	9.06503	45.9707	4.60186	4.45553
-42	46.2515	0.86071	6.00103	20.1052	0.493982	7.41757	46.2437	-4.87444	9.08991	45.2549	3.62216	4.62896
-36	46.0374	0.614189	6.06688	20.3862	0.749286	7.63973	45.6307	-4.71684	8.6437	44.2944	3.60506	4.57737
-30	45.5554	-0.610004	5.92568	21.4097	1.40311	7.13187	45.9685	-6.02714	7.33263	43.4494	3.17916	5.95008
-24	44.6317	0.59026	6.02133	21.7237	1.27024	7.29514	43.3724	-4.65844	9.18051	42.6798	3.65206	4.51539
-18	43.7218	-0.359082	5.36744	23.9883	1.16219	7.37624	42.1292	-5.16864	7.39638	41.1015	2.85766	4.01525
-12	43.5304	0.191665	5.03973	26.9928	0.644844	7.35411	41.1389	-4.62804	8.03109	41.3901	3.24036	4.50317
-6	41.9253	0.171517	5.76116	29.9466	0.514728	7.04849	39.8941	-5.15674	7.58108	39.2641	3.09026	4.89711
0	NaN	NaN	NaN	NaN	NaN	NaN	39.2231	-4.28154	8.92699	38.992	3.48576	5.99237
6	NaN	NaN	NaN	NaN	NaN	NaN	39.2212	-3.73884	9.01221	39.7961	4.03786	6.59847
12	NaN	NaN	NaN	NaN	NaN	NaN	38.9449	-4.72584	8.77977	39.255	3.04426	7.03068
18	NaN	NaN	NaN	NaN	NaN	NaN	38.2601	-4.12704	8.60784	38.2638	4.25876	6.44684
24	NaN	NaN	NaN	NaN	NaN	NaN	36.876	-4.12404	8.9909	37.9039	4.12776	7.31711
30	NaN	NaN	NaN	NaN	NaN	NaN	35.7012	-3.91804	9.06206	37.8344	4.23886	7.69063
36	NaN	NaN	NaN	NaN	NaN	NaN	34.7717	-4.16554	9.03072	36.3746	3.79206	7.22688
42	NaN	NaN	NaN	NaN	NaN	NaN	34.1433	-4.21384	9.07073	36.7956	4.09826	8.30735
48	NaN	NaN	NaN	NaN	NaN	NaN	33.57	-3.69894	8.6211	36.7593	4.43196	7.61622
54	NaN	NaN	NaN	NaN	NaN	NaN	31.7638	-3.39724	7.66581	36.1217	4.11116	6.57298
60	NaN	NaN	NaN	NaN	NaN	NaN	31.1733	-3.52874	7.96302	35.5954	4.14586	7.40056
66	NaN	NaN	NaN	NaN	NaN	NaN	30.5196	-3.41624	7.38042	36.2664	3.72886	7.57209
72	NaN	NaN	NaN	NaN	NaN	NaN	30.0675	-3.14904	8.47174	35.6103	4.15686	7.50478
78	NaN	NaN	NaN	NaN	NaN	NaN	28.6591	-3.24724	7.03595	34.7737	3.53186	7.48022
84	NaN	NaN	NaN	NaN	NaN	NaN	28.1991	-2.91624	7.42972	35.3701	2.88816	7.22041
90	NaN	NaN	NaN	NaN	NaN	NaN	28.1517	-3.30614	7.10105	35.3279	2.72676	7.30482
96	NaN	NaN	NaN	NaN	NaN	NaN	26.9276	-2.68444	7.35039	34.7258	2.72706	7.4234
102	NaN	NaN	NaN	NaN	NaN	NaN	26.5918	-2.84214	7.25491	34.2313	2.47696	7.66895
108	NaN	NaN	NaN	NaN	NaN	NaN	26.4356	-1.85374	7.51095	35.3059	2.21616	8.0461
114	NaN	NaN	NaN	NaN	NaN	NaN	26.1071	-1.88014	6.99157	34.7272	1.91166	8.30334
120	NaN	NaN	NaN	NaN	NaN	NaN	25.7662	-1.76874	7.53506	34.7589	1.69046	7.91638
126	NaN	NaN	NaN	NaN	NaN	NaN	25.7684	-1.86604	7.16152	35.1439	1.64006	7.9046
132	NaN	NaN	NaN	NaN	NaN	NaN	25.469	-1.72724	7.66345	35.0633	1.22516	8.26966
138	NaN	NaN	NaN	NaN	NaN	NaN	25.3303	-1.61244	7.16687	35.3964	0.852459	8.70974
144	NaN	NaN	NaN	NaN	NaN	NaN	25.2522	-1.66024	7.65937	34.9474	1.09846	7.75821
150	NaN	NaN	NaN	NaN	NaN	NaN	24.8128	-0.561741	7.58808	35.3367	0.514059	8.35178
156	NaN	NaN	NaN	NaN	NaN	NaN	25.0586	-1.59034	8.53485	35.1901	0.515559	8.27927
162	NaN	NaN	NaN	NaN	NaN	NaN	24.7185	-1.40924	7.93469	34.8785	0.799859	8.76943
168	NaN	NaN	NaN	NaN	NaN	NaN	24.6745	-0.900241	8.11473	35.0249	0.487659	8.63187
174	NaN	NaN	NaN	NaN	NaN	NaN	24.5877	-1.35714	7.65571	34.8699	0.629359	8.87517
180	NaN	NaN	NaN	NaN	NaN	NaN	24.8851	-1.12454	8.442	35.3013	0.453659	8.97341
186	NaN	NaN	NaN	NaN	NaN	NaN	25.0578	-0.841241	8.53429	34.9151	1.01286	8.67598
192	NaN	NaN	NaN	NaN	NaN	NaN	24.7886	-1.02084	8.4852	34.937	0.977859	9.0964
198	NaN	NaN	NaN	NaN	NaN	NaN	25.347	-0.374541	8.38352	36.1784	1.14126	8.82254
--------------------------
Embryo	number	14
-342	50.5221	2.44313	6.53562	NaN	NaN	NaN	NaN	NaN	NaN	NaN	NaN	NaN
-336	50.5417	2.39419	6.62361	NaN	NaN	NaN	NaN	NaN	NaN	NaN	NaN	NaN
-330	50.4962	2.41456	6.30925	NaN	NaN	NaN	NaN	NaN	NaN	NaN	NaN	NaN
-324	50.6461	2.57915	4.37234	5.53669	2.39595	4.74606	NaN	NaN	NaN	NaN	NaN	NaN
-318	50.7795	2.86875	4.84129	5.48573	2.39363	4.47045	NaN	NaN	NaN	NaN	NaN	NaN
-312	50.7036	2.96145	4.83918	5.60619	2.16959	4.32373	NaN	NaN	NaN	NaN	NaN	NaN
-306	50.8518	3.32822	5.13116	5.78924	1.79876	4.49168	NaN	NaN	NaN	NaN	NaN	NaN
-300	50.8638	3.61903	5.50774	6.03072	1.74754	4.3859	NaN	NaN	NaN	NaN	NaN	NaN
-294	50.9605	3.98397	6.07	6.24244	1.69179	4.12074	53.1559	0.397964	6.311	NaN	NaN	NaN
-288	50.9547	3.86252	6.16726	6.31317	1.6058	3.97699	NaN	NaN	NaN	NaN	NaN	NaN
-282	50.9478	3.98835	6.10416	6.33408	1.14171	3.82103	NaN	NaN	NaN	NaN	NaN	NaN
-276	50.7561	4.5517	6.49555	6.20433	0.661643	3.96214	NaN	NaN	NaN	NaN	NaN	NaN
-270	50.9016	4.63507	6.87608	6.5407	0.307634	4.07999	52.7666	0.600864	7.40863	NaN	NaN	NaN
-264	50.8607	4.65205	7.30279	6.65335	-0.17192	4.02924	52.8802	0.593964	7.21144	NaN	NaN	NaN
-258	50.6849	5.05846	6.96711	7.02737	-0.180946	3.96276	NaN	NaN	NaN	NaN	NaN	NaN
-252	50.807	4.65537	7.86981	7.26426	-0.104641	4.06937	NaN	NaN	NaN	NaN	NaN	NaN
-246	50.8137	4.63817	8.02847	7.25618	0.209306	3.87311	52.0655	0.678364	8.77777	NaN	NaN	NaN
-240	50.7279	4.87003	8.23018	7.71164	0.199494	3.92934	52.5128	0.798364	8.76602	NaN	NaN	NaN
-234	50.7207	5.27479	8.10845	7.97937	-0.245798	3.84789	52.6953	0.997764	8.72483	NaN	NaN	NaN
-228	50.7817	4.73252	5.92289	8.0711	-0.362072	2.18368	52.0586	0.568864	5.96975	NaN	NaN	NaN
-222	50.7778	4.94303	5.54573	8.6221	-0.481909	2.17209	NaN	NaN	NaN	NaN	NaN	NaN
-216	50.6724	4.88096	5.34554	8.4046	-0.320291	2.26725	52.6318	0.662164	7.39574	NaN	NaN	NaN
-210	50.8351	4.47268	5.5569	7.95245	-0.012649	2.78546	NaN	NaN	NaN	NaN	NaN	NaN
-204	50.6164	4.35793	4.43536	8.02336	-0.295037	1.78587	NaN	NaN	NaN	51.3818	0.654164	2.85462
-198	50.8395	3.71487	4.78164	8.78691	-0.0525337	1.8509	NaN	NaN	NaN	51.5299	0.415364	2.78838
-192	50.6497	2.83108	4.75861	9.14537	-0.534962	2.05209	NaN	NaN	NaN	NaN	NaN	NaN
-186	50.6158	2.49001	4.28679	9.42499	-0.116081	2.2631	51.9933	-1.82564	7.34157	51.3902	-0.267236	1.5
-180	50.739	2.02583	4.60349	9.68599	-0.360513	1.95036	NaN	NaN	NaN	51.2356	-0.958536	1.5
-174	50.8888	2.0816	4.707	9.7808	-0.524426	1.8196	NaN	NaN	NaN	51.2777	-0.183236	1.5
-168	50.8077	1.26129	4.7844	10.0762	-0.738451	2.09875	NaN	NaN	NaN	50.81	-0.471136	1.5
-162	50.8596	1.19125	4.53869	10.6043	-1.20467	2.71019	51.0684	-2.30704	8.75599	50.2488	0.136764	1.5
-156	50.7911	2.06916	4.61885	11.0542	-1.31	2.84673	NaN	NaN	NaN	50.9555	0.299564	1.5
-150	50.6907	1.88847	4.65531	10.9879	-0.70386	2.965	50.6785	-1.03794	8.97187	50.3443	-0.416636	1.5
-144	50.5465	2.5048	4.48629	11.0143	-0.74467	3.24979	NaN	NaN	NaN	50.2632	-0.349036	1.5
-138	50.5913	2.19169	4.56042	11.8685	-0.683646	3.7177	NaN	NaN	NaN	50.2906	-0.743536	1.5
-132	50.3096	1.99038	4.42114	12.2586	-0.548887	3.49317	50.1203	-0.485336	9.20667	50.0087	-0.843536	1.5
-126	50.0801	1.38028	4.4957	12.8576	-0.164198	3.85327	NaN	NaN	NaN	49.3068	-2.01064	1.5
-120	49.7618	2.11933	4.44841	13.2146	0.0212784	3.70359	49.2184	-0.00963607	10.5	49.5619	-0.363536	1.5
-114	49.5534	1.25733	4.43342	13.2396	0.419544	4.35024	NaN	NaN	NaN	48.5762	-1.97914	1.5
-108	49.4931	0.964965	4.65716	14.2989	0.583002	4.90998	NaN	NaN	NaN	48.5617	-1.76704	1.5
-102	49.1208	1.28518	4.2229	14.7514	0.797448	4.92579	48.4155	1.31236	10.5	47.6336	-1.00804	1.5
-96	48.7257	1.51472	4.34321	14.9503	1.35897	4.67248	48.5869	1.01556	9.4195	47.2833	-1.10224	1.5
-90	48.6339	2.03906	4.53828	15.582	1.41633	5.10448	48.1696	2.39326	10.5	47.638	-1.43804	2.93805
-84	48.4308	2.40037	4.195	16.8174	1.64875	5.33965	NaN	NaN	NaN	NaN	NaN	NaN
-78	48.0951	2.19573	4.66365	17.4701	1.52185	5.54471	NaN	NaN	NaN	47.4119	-0.443636	1.5
-72	47.5953	1.43217	4.66888	17.7334	1.82576	5.74731	47.759	3.88736	9.14551	46.3668	-2.08334	1.5
-66	47.8243	1.89969	4.31446	18.1717	2.25503	5.00234	46.631	1.99606	10.5	47.5293	-0.786736	1.5
-60	47.4042	1.58066	5.90523	18.8978	2.57077	5.05332	46.7549	3.20266	10.5	47.0859	-2.10514	2.81317
-54	47.123	2.55463	4.70034	19.6123	2.70673	5.484	NaN	NaN	NaN	45.7618	-0.250736	1.5
-48	46.6543	2.54869	3.98089	20.5949	2.57715	3.1858	45.0636	4.57386	7.48909	46.8828	-2.05794	1.5
-42	46.5524	1.51224	3.29276	21.594	2.82042	3.18336	44.4492	4.43066	7.29146	NaN	NaN	NaN
-36	46.2719	2.56889	3.35741	22.3844	2.89312	3.38936	45.6136	4.84066	6.19106	44.1276	-1.87424	1.5
-30	45.2574	0.761002	3.37591	23.0527	3.23733	3.31393	43.977	3.59346	7.91665	42.4877	-2.29314	1.5
-24	44.763	1.53103	3.67105	24.7703	3.87613	3.6804	43.4836	5.72946	7.1551	42.5371	-2.28234	1.5
-18	44.0948	1.61466	3.30667	25.684	3.41606	3.37818	42.8829	4.45126	6.57501	41.8749	-2.21884	1.5
-12	42.8301	1.20578	3.94084	26.094	2.83101	3.03233	40.6515	4.89556	7.52795	39.8569	-2.28694	1.5
-6	41.0241	1.77423	4.00761	29.4588	1.65382	2.65442	38.9665	5.87706	6.80256	37.7937	-1.42404	1.5
0	NaN	NaN	NaN	NaN	NaN	NaN	40.6773	4.08116	6.92311	38.3727	-2.06304	2.69987
6	NaN	NaN	NaN	NaN	NaN	NaN	39.0261	4.84346	6.06616	38.066	-2.00684	2.99546
12	NaN	NaN	NaN	NaN	NaN	NaN	NaN	NaN	NaN	35.8544	-2.34124	2.52725
18	NaN	NaN	NaN	NaN	NaN	NaN	37.7935	4.37746	6.36586	35.0933	-2.44224	2.31415
24	NaN	NaN	NaN	NaN	NaN	NaN	NaN	NaN	NaN	34.1247	-2.30624	1.5
30	NaN	NaN	NaN	NaN	NaN	NaN	NaN	NaN	NaN	32.3319	-1.71524	1.5
36	NaN	NaN	NaN	NaN	NaN	NaN	37.7566	4.59986	6.0603	33.6837	-2.12964	2.82802
42	NaN	NaN	NaN	NaN	NaN	NaN	37.039	3.67066	7.04151	31.8557	-2.72774	2.72869
48	NaN	NaN	NaN	NaN	NaN	NaN	NaN	NaN	NaN	31.3136	-2.06194	2.93997
54	NaN	NaN	NaN	NaN	NaN	NaN	37.0113	4.01366	7.16542	31.0265	-1.82184	3.19723
60	NaN	NaN	NaN	NaN	NaN	NaN	NaN	NaN	NaN	29.6621	-2.10084	4.33328
66	NaN	NaN	NaN	NaN	NaN	NaN	NaN	NaN	NaN	28.9072	-1.31144	3.33097
72	NaN	NaN	NaN	NaN	NaN	NaN	NaN	NaN	NaN	28.7147	-1.88624	4.2759
78	NaN	NaN	NaN	NaN	NaN	NaN	NaN	NaN	NaN	27.6932	-1.21844	4.33486
84	NaN	NaN	NaN	NaN	NaN	NaN	NaN	NaN	NaN	27.0431	-0.305836	4.88743
90	NaN	NaN	NaN	NaN	NaN	NaN	NaN	NaN	NaN	26.9145	-0.388836	4.36496
96	NaN	NaN	NaN	NaN	NaN	NaN	NaN	NaN	NaN	27.0583	-0.485736	4.3891
102	NaN	NaN	NaN	NaN	NaN	NaN	NaN	NaN	NaN	26.4932	0.0315639	4.91824
108	NaN	NaN	NaN	NaN	NaN	NaN	NaN	NaN	NaN	26.3569	0.0515639	5.0229
114	NaN	NaN	NaN	NaN	NaN	NaN	NaN	NaN	NaN	26.4769	0.0893639	4.51516
120	NaN	NaN	NaN	NaN	NaN	NaN	NaN	NaN	NaN	26.2627	-0.687836	5.43008
126	NaN	NaN	NaN	NaN	NaN	NaN	NaN	NaN	NaN	25.566	-0.0132361	4.48362
132	NaN	NaN	NaN	NaN	NaN	NaN	NaN	NaN	NaN	25.7112	0.0407639	4.93863
138	NaN	NaN	NaN	NaN	NaN	NaN	NaN	NaN	NaN	26.1845	0.433064	4.79755
144	NaN	NaN	NaN	NaN	NaN	NaN	NaN	NaN	NaN	25.5038	0.0879639	5.63492
150	NaN	NaN	NaN	NaN	NaN	NaN	NaN	NaN	NaN	25.3635	0.532264	4.65819
156	NaN	NaN	NaN	NaN	NaN	NaN	NaN	NaN	NaN	25.6724	0.683064	4.65917
162	NaN	NaN	NaN	NaN	NaN	NaN	NaN	NaN	NaN	25.7646	0.661964	4.62969
--------------------------
Embryo	number	15
-306	41.3558	13.8538	5.59082	NaN	NaN	NaN	NaN	NaN	NaN	NaN	NaN	NaN
-300	43.194	12.9438	5.95218	12.0896	2.03438	11.9121	NaN	NaN	NaN	NaN	NaN	NaN
-294	44.6286	11.7665	6.18321	NaN	NaN	NaN	NaN	NaN	NaN	NaN	NaN	NaN
-288	45.1681	11.3162	5.6038	13.0009	1.75399	7.38392	NaN	NaN	NaN	NaN	NaN	NaN
-282	45.613	11.0274	5.71991	12.9709	2.58255	7.42559	NaN	NaN	NaN	46.4698	12.4894	3.19146
-276	45.9039	10.7349	5.77678	12.8678	2.67297	7.68083	NaN	NaN	NaN	46.98	12.2419	4.32848
-270	45.9065	10.444	6.15776	13.0086	3.17851	7.70489	NaN	NaN	NaN	47.1717	11.806	4.47002
-264	46.3104	9.63116	6.53111	12.7644	3.16975	8.10245	NaN	NaN	NaN	47.4041	11.4988	4.50125
-258	46.4304	9.45468	6.82343	12.9139	3.79888	7.77119	NaN	NaN	NaN	47.2061	11.554	4.77123
-252	46.556	9.28677	7.00777	13.4441	3.86324	7.92291	NaN	NaN	NaN	47.1384	11.1721	4.50188
-246	46.4744	9.27177	7.10197	13.4429	4.11256	8.03608	NaN	NaN	NaN	47.3995	11.0843	4.65074
-240	46.606	8.77109	7.33925	13.3078	4.04056	7.73242	NaN	NaN	NaN	47.5372	10.6151	4.7003
-234	46.4083	8.27783	7.92445	13.4784	3.81292	7.6111	NaN	NaN	NaN	47.5716	10.3296	4.32529
-228	46.7916	7.8984	7.9941	13.8506	4.02198	7.13847	NaN	NaN	NaN	47.9074	9.7038	4.66118
-222	47.3434	7.06361	7.44651	14.0802	4.36266	7.24095	NaN	NaN	NaN	47.864	9.2906	4.40684
-216	47.5329	6.50855	7.31427	14.5137	4.70177	7.07836	NaN	NaN	NaN	47.9507	8.4909	4.52354
-210	47.8518	5.85592	7.18613	14.7185	4.61246	6.98069	48.5365	9.4558	7.12315	47.9859	7.9921	4.51682
-204	47.7526	5.46836	7.90798	14.8727	4.61778	7.14744	48.2991	9.1441	6.23782	48.3921	7.5863	4.45209
-198	47.9646	5.15764	7.31912	15.054	4.68635	7.21571	48.014	8.6011	6.15377	47.144	6.6247	4.43876
-192	48.1149	4.30405	7.49083	15.3811	4.49393	7.38154	48.3379	8.2971	7.54908	47.9475	6.1686	4.63183
-186	48.0544	3.5423	7.51351	15.463	4.97971	7.16755	47.8782	7.5563	7.38487	48.0986	4.3402	4.3375
-180	48.1358	3.4414	6.79951	15.664	5.1195	6.92062	47.8996	7.522	7.51781	47.6779	3.8563	4.19726
-174	48.0729	3.48787	7.02351	16.1942	5.085	7.19763	NaN	NaN	NaN	48.051	3.1889	4.24583
-168	48.1049	3.21045	6.55017	16.0235	4.80406	7.07423	47.0025	7.5002	8.72881	47.623	3.0073	3.09756
-162	47.7525	3.35645	6.6084	16.2049	5.32437	7.17277	NaN	NaN	NaN	47.9967	2.3146	3.45852
-156	47.7016	3.01757	6.41191	16.2904	5.22063	7.32623	46.639	7.5457	9.10046	47.8863	1.8866	4.15371
-150	47.5226	3.43683	6.52083	16.5554	5.18453	7.4689	46.4308	7.4616	9.15757	47.8912	1.706	4.35224
-144	47.6039	3.60493	6.44552	17.1779	4.81579	7.24815	NaN	NaN	NaN	47.4797	1.6801	4.53746
-138	47.6065	3.66786	6.16032	17.4831	4.62119	7.94853	46.3887	7.4513	9.05539	47.6046	1.1478	4.2954
-132	47.3508	3.56667	5.66752	17.6683	4.46364	7.74349	46.1918	6.7101	9.24254	47.3675	1.1193	3.22784
-126	47.3606	3.53205	5.72128	17.7429	4.57324	7.83089	45.9007	7.9896	8.75944	47.3912	0.902298	3.65641
-120	46.9706	3.37485	5.74373	17.6377	5.05918	7.72642	45.7402	7.8517	7.63031	46.9879	0.974798	3.07797
-114	46.7701	3.71033	5.60937	17.579	5.10869	7.80655	46.1184	7.6822	9.06331	46.883	1.1007	3.20843
-108	46.8466	3.14868	5.96125	17.2054	5.16864	7.34898	46.3032	7.6951	8.00596	46.2742	0.227398	4.20097
-102	46.6662	3.34	5.31361	17.1223	5.06691	7.06267	46.4637	7.9895	7.37699	46.1065	-0.327802	4.25194
-96	46.6364	2.36516	5.86044	17.4739	5.30644	7.0072	46.585	6.655	8.51806	46.2555	-0.603302	4.39037
-90	46.7886	2.75237	6.04437	18.2931	5.44712	7.10478	45.7373	7.4948	5.04418	46.5636	-1.4344	5.51155
-84	46.1775	1.83567	5.65003	18.4779	5.30909	7.20869	46.0095	5.4207	9.00439	45.1711	-2.1693	4.43863
-78	46.1849	2.17142	6.06254	17.9534	4.96428	7.50533	45.5748	7.2329	7.27633	46.0123	-1.425	4.80089
-72	46.2013	2.38118	5.8762	18.06	4.94937	7.24908	45.9225	7.1217	8.73717	45.1278	-0.817402	4.51858
-66	45.7922	2.65501	6.20582	18.1349	4.88594	7.25196	45.5054	8.1658	7.60712	45.2098	-0.295402	4.62017
-60	45.5299	3.13179	5.98618	18.3628	4.18465	6.92204	44.9721	7.379	9.1805	44.5301	-0.700302	4.75414
-54	45.2246	2.50201	6.71924	18.6951	3.68407	7.13794	44.3029	6.4166	8.82797	43.781	-1.4851	5.8729
-48	44.8131	2.73538	7.03652	19.2258	3.65992	7.11468	43.4161	7.0895	10.5	43.2908	-0.196802	4.76884
-42	44.4815	2.92414	6.58144	19.2029	3.34562	7.54065	43.2784	7.524	10.5	43.6356	-0.152202	6.19426
-36	43.9213	3.02051	7.75745	20.1174	3.37581	7.43394	42.8197	7.7602	10.5	42.5086	-0.581302	6.42609
-30	43.7396	2.79225	7.38325	21.2077	2.97335	7.49085	42.1754	7.427	10.5	42.1928	-0.581402	6.33628
-24	42.6151	2.96274	7.37668	22.472	2.41331	7.63688	40.8429	6.7316	10.5	41.1932	-0.996402	5.81387
-18	42.1695	3.21655	7.04236	24.3491	2.79288	7.69467	40.2881	8.0463	10.5	40.4958	-0.171702	6.35862
-12	41.4295	2.59803	6.81246	26.9102	2.60858	7.69725	39.405	6.0841	10.5	39.6241	-1.0272	5.68017
-6	40.8896	2.71143	7.29193	30.3548	2.76512	7.84123	37.9158	5.9451	10.5	39.3157	-1.3956	6.55944
0	NaN	NaN	NaN	NaN	NaN	NaN	37.8242	6.1516	10.5	38.1344	-0.966102	7.46714
6	NaN	NaN	NaN	NaN	NaN	NaN	36.9356	6.6753	9.22361	37.6348	-0.455402	7.40903
12	NaN	NaN	NaN	NaN	NaN	NaN	36.6938	6.1881	10.5	36.9276	-1.4428	7.49699
18	NaN	NaN	NaN	NaN	NaN	NaN	36.2651	7.1152	10.5	34.5175	-0.697202	7.3413
24	NaN	NaN	NaN	NaN	NaN	NaN	35.775	6.2525	10.5	33.5066	-1.4823	7.32521
30	NaN	NaN	NaN	NaN	NaN	NaN	35.9808	6.5523	10.5	32.6034	-1.3208	7.54048
36	NaN	NaN	NaN	NaN	NaN	NaN	34.7936	6.758	9.2422	31.8734	-1.4191	7.6413
42	NaN	NaN	NaN	NaN	NaN	NaN	34.1237	7.0544	9.39225	30.5031	-0.600902	7.23503
48	NaN	NaN	NaN	NaN	NaN	NaN	34.5257	6.6547	9.26227	30.4938	-1.2303	7.46303
54	NaN	NaN	NaN	NaN	NaN	NaN	34.4345	6.5799	9.35586	29.2225	-0.749902	7.34278
60	NaN	NaN	NaN	NaN	NaN	NaN	33.0493	6.9481	9.13858	28.6505	-0.587102	7.56558
66	NaN	NaN	NaN	NaN	NaN	NaN	33.6541	5.8137	9.27707	28.0821	-0.840502	7.52788
72	NaN	NaN	NaN	NaN	NaN	NaN	34.6878	5.5443	9.31135	27.5935	0.155498	7.53184
78	NaN	NaN	NaN	NaN	NaN	NaN	33.4553	5.1897	8.95942	26.2544	-0.286602	7.71574
84	NaN	NaN	NaN	NaN	NaN	NaN	33.9545	5.1728	8.97542	26.0235	0.641098	7.3919
90	NaN	NaN	NaN	NaN	NaN	NaN	33.2763	4.9259	8.98165	25.5922	0.226598	7.34221
96	NaN	NaN	NaN	NaN	NaN	NaN	33.1603	5.157	8.86307	25.2307	0.181798	7.80034
102	NaN	NaN	NaN	NaN	NaN	NaN	33.6813	4.323	8.95104	24.4972	0.799698	7.8176
108	NaN	NaN	NaN	NaN	NaN	NaN	33.2996	4.7155	8.88852	24.7807	0.609598	8.56817
114	NaN	NaN	NaN	NaN	NaN	NaN	33.2365	4.1876	8.74228	24.5857	0.680598	7.95005
120	NaN	NaN	NaN	NaN	NaN	NaN	33.4718	3.6308	9.13157	24.1978	1.0461	7.83792
126	NaN	NaN	NaN	NaN	NaN	NaN	33.2838	3.6562	8.94672	24.2213	0.616598	8.43581
132	NaN	NaN	NaN	NaN	NaN	NaN	33.1077	3.6765	8.88986	23.7449	0.492398	8.63873
138	NaN	NaN	NaN	NaN	NaN	NaN	33.0032	3.3107	9.15094	23.5067	0.762198	8.047
144	NaN	NaN	NaN	NaN	NaN	NaN	32.9615	3.448	9.14788	23.3736	1.3558	8.60148
150	NaN	NaN	NaN	NaN	NaN	NaN	32.7001	3.1844	9.35221	23.2528	0.838098	8.82048
156	NaN	NaN	NaN	NaN	NaN	NaN	33.2273	3.1671	9.31473	23.1977	1.3353	9.06864
162	NaN	NaN	NaN	NaN	NaN	NaN	33.2013	3.3835	9.51817	22.9006	1.2875	9.04515
168	NaN	NaN	NaN	NaN	NaN	NaN	NaN	NaN	NaN	23.0855	1.1633	9.07765
174	NaN	NaN	NaN	NaN	NaN	NaN	NaN	NaN	NaN	23.0972	1.3338	9.16016
180	NaN	NaN	NaN	NaN	NaN	NaN	NaN	NaN	NaN	22.9862	1.149	9.16203
186	NaN	NaN	NaN	NaN	NaN	NaN	NaN	NaN	NaN	23.0567	1.2853	9.12305
192	NaN	NaN	NaN	NaN	NaN	NaN	NaN	NaN	NaN	23.1308	0.769098	9.53946
198	NaN	NaN	NaN	NaN	NaN	NaN	NaN	NaN	NaN	23.2235	0.862398	10.5
204	NaN	NaN	NaN	NaN	NaN	NaN	NaN	NaN	NaN	22.9812	0.370298	10.5
210	NaN	NaN	NaN	NaN	NaN	NaN	NaN	NaN	NaN	23.3757	0.254598	10.5
216	NaN	NaN	NaN	NaN	NaN	NaN	NaN	NaN	NaN	23.3976	0.652498	10.5
222	NaN	NaN	NaN	NaN	NaN	NaN	NaN	NaN	NaN	23.8097	0.444198	10.5
228	NaN	NaN	NaN	NaN	NaN	NaN	NaN	NaN	NaN	23.6768	0.982398	10.5
234	NaN	NaN	NaN	NaN	NaN	NaN	NaN	NaN	NaN	24.1758	0.668898	10.5
240	NaN	NaN	NaN	NaN	NaN	NaN	NaN	NaN	NaN	23.9563	0.743998	10.5
246	NaN	NaN	NaN	NaN	NaN	NaN	NaN	NaN	NaN	24.0866	0.728998	10.5
252	NaN	NaN	NaN	NaN	NaN	NaN	NaN	NaN	NaN	24.7786	1.0053	10.5
258	NaN	NaN	NaN	NaN	NaN	NaN	NaN	NaN	NaN	23.8098	0.719898	10.5
264	NaN	NaN	NaN	NaN	NaN	NaN	NaN	NaN	NaN	24.6145	0.899298	10.5
270	NaN	NaN	NaN	NaN	NaN	NaN	NaN	NaN	NaN	25.0678	1.209	10.5
276	NaN	NaN	NaN	NaN	NaN	NaN	NaN	NaN	NaN	24.7728	1.6261	10.5
282	NaN	NaN	NaN	NaN	NaN	NaN	NaN	NaN	NaN	25.3512	1.4369	10.5
288	NaN	NaN	NaN	NaN	NaN	NaN	NaN	NaN	NaN	26.4407	1.9106	10.5
--------------------------
Embryo	number	16
-330	49.7356	7.18912	6.35376	21.6567	-7.9325	4.803	51.6484	7.1718	9.13543	NaN	NaN	NaN
-324	48.6001	7.77246	6.46129	20.7721	-7.65505	5.29722	50.944	7.8719	9.14338	NaN	NaN	NaN
-318	48.1899	7.55514	2.88148	20.5085	-7.4495	2.53293	50.9115	7.4907	5.51082	NaN	NaN	NaN
-312	48.1581	7.30297	2.45821	20.5815	-7.06763	2.26361	51.1484	7.0286	5.03242	NaN	NaN	NaN
-306	48.4155	7.36123	2.5172	20.381	-6.82236	2.35643	50.9579	7.2098	4.8055	NaN	NaN	NaN
-300	48.4958	7.25156	2.32203	20.3974	-6.77642	2.91992	50.7259	6.9665	5.6226	NaN	NaN	NaN
-294	48.2523	7.32094	2.22972	19.8927	-6.6978	4.09438	50.693	7.1344	4.40734	NaN	NaN	NaN
-288	47.9631	7.38856	1.7529	20.1872	-6.51103	3.73071	50.5091	7.4631	3.00166	NaN	NaN	NaN
-282	47.408	6.9257	5.26176	20.3338	-5.90778	8.52292	50.5652	6.7248	6.05589	50.1307	6.9818	7.36331
-276	47.2513	7.0377	5.27151	19.7305	-6.03233	9.03476	NaN	NaN	NaN	50.3124	6.5741	6.22831
-270	47.0653	6.91502	5.39191	19.1935	-5.99428	9.26179	NaN	NaN	NaN	50.3055	6.5541	6.53474
-264	47.1788	7.1659	6.13572	18.4436	-5.7658	9.21172	NaN	NaN	NaN	50.3032	6.3127	6.41755
-258	46.897	7.50061	6.20048	18.3187	-5.53889	9.44735	49.5097	6.4343	8.77007	50.0232	6.365	6.70313
-252	47.0408	7.5037	6.9458	17.9159	-4.91922	9.22852	48.6579	5.9086	10.5	50.1626	6.1555	7.46757
-246	47.3168	7.51833	7.35369	18.3762	-4.89011	9.55723	48.3616	5.9983	10.5	50.1292	5.5378	7.5884
-240	47.6752	7.22438	6.26182	18.3153	-4.86881	8.4656	48.4014	5.5876	10.5	50.0222	5.5573	4.64125
-234	47.1549	7.29042	5.97053	18.579	-4.77382	8.70346	48.5872	5.0078	8.74647	49.4286	5.1944	3.66045
-228	47.4226	7.13868	5.83134	18.794	-4.66768	9.10058	48.3034	5.1693	9.25275	49.2066	5.4055	3.2262
-222	47.3372	7.14902	5.92619	18.7365	-4.89865	8.44756	47.7255	5.0112	9.24413	48.3841	5.2505	2.97247
-216	47.2776	7.00666	6.1827	18.5259	-4.77066	8.50492	47.4725	4.455	9.57258	48.4489	4.6476	3.23686
-210	47.2783	7.05052	6.22861	18.8122	-5.02284	9.16366	47.4556	4.3861	10.5	47.8944	5.1545	3.29332
-204	46.7087	6.85229	5.57376	18.8022	-4.73034	8.06789	46.6878	4.5291	8.95638	47.0799	5.8691	1.5
-198	47.1684	6.48953	4.73632	18.9703	-4.64827	8.43054	47.1425	4.3035	8.53999	46.4365	5.064	1.5
-192	46.9019	6.25252	4.5571	18.9048	-4.63556	8.32621	46.4445	4.3913	8.95949	47.1439	4.4428	1.5
-186	46.7831	6.18528	4.53208	19.1918	-4.30342	8.1597	45.7375	4.5453	10.5	46.7572	4.756	1.5
-180	46.6123	6.26889	5.04899	19.7237	-4.33553	8.17284	45.1217	4.5109	9.00749	46.7067	4.2407	1.5
-174	46.6773	5.85816	5.14383	19.9122	-4.19454	8.331	44.5562	3.6229	10.5	46.7043	3.7811	1.5
-168	46.727	5.48177	5.16958	19.5357	-3.97039	8.35021	44.7788	4.9981	10.5	45.7109	4.1715	1.5
-162	46.6426	5.42408	4.45988	19.8343	-3.31315	8.25255	45.2227	3.5699	9.13521	45.0393	3.627	1.5
-156	46.4205	5.23163	4.37202	19.9405	-3.20864	8.16988	45.0433	3.3129	8.15756	NaN	NaN	NaN
-150	45.9795	5.31501	3.7731	19.7987	-2.92862	7.93382	45.0812	3.5788	7.92898	NaN	NaN	NaN
-144	45.5942	5.6011	3.46031	19.8631	-2.26132	7.93959	44.4734	4.0045	8.63831	NaN	NaN	NaN
-138	45.5999	5.42971	4.25579	19.8306	-2.38257	7.8281	44.3043	4.004	8.9051	NaN	NaN	NaN
-132	45.5425	5.41974	4.14375	20.3346	-2.23445	7.97034	44.5785	2.7603	8.65011	43.58	4.4269	1.5
-126	45.2627	5.16001	3.57487	20.0589	-1.74377	7.93778	44.2334	3.6508	8.44545	NaN	NaN	NaN
-120	45.3613	5.48603	4.00855	20.258	-1.745	8.06599	44.2801	3.4973	8.99192	44.1891	5.1083	1.5
-114	45.171	5.0713	4.25381	19.763	-1.50135	8.05144	43.4791	3.5452	9.3287	44.1979	5.2291	1.5
-108	44.9993	4.95104	4.62367	19.6248	-1.15707	7.82083	44.1319	3.5498	10.5	44.0859	3.8581	1.5
-102	44.9751	4.37231	5.40601	20.4246	-0.408602	7.58568	42.6673	2.8851	10.5	44.6775	2.9947	1.5
-96	44.4275	3.50008	5.71658	20.7729	-0.435873	7.6397	42.8167	2.3978	10.5	44.8891	2.5273	1.5
-90	44.4739	3.55011	4.20156	21.2579	-0.137799	5.02027	42.792	4.5885	9.24955	44.1315	2.495	1.5
-84	44.2463	3.94821	4.02643	21.1776	-0.324167	4.42247	41.8914	2.1588	10.5	44.2748	2.6345	1.5
-78	43.9603	3.94833	4.30582	21.1436	-0.0580603	4.48015	42.5874	3.9672	8.92087	NaN	NaN	NaN
-72	43.8317	4.52436	4.21882	21.8199	-0.726254	3.9626	41.6993	2.9383	10.5	42.8404	2.3098	1.5
-66	43.6042	3.71208	4.44611	22.2109	-0.674717	3.9496	41.7116	2.4766	9.02284	NaN	NaN	NaN
-60	43.3562	3.96192	3.6317	23.3512	-0.837125	3.54996	41.4688	1.2462	8.97024	NaN	NaN	NaN
-54	42.2979	3.22682	7.24383	23.8746	-0.158232	7.1693	40.8563	1.3198	10.5	41.43	2.5123	2.87866
-48	42.2982	3.70386	6.7898	24.5162	-0.912426	6.51243	NaN	NaN	NaN	40.4742	3.6597	2.99467
-42	41.8831	3.18888	6.74225	24.4409	-0.636274	5.77582	39.9164	1.6475	10.5	40.153	1.0199	1.5
-36	41.2594	2.97948	5.95751	25.34	-0.566398	5.79682	39.1795	2.4409	10.5	39.391	2.7026	1.5
-30	40.7542	3.35421	5.7886	26.3189	-0.38442	6.20608	39.2588	0.528903	10.5	39.5137	2.0603	1.5
-24	40.8615	2.15208	5.64129	26.2209	-0.0623444	6.20611	37.9061	0.973403	10.5	39.8692	-0.062797	1.5
-18	40.4856	1.78522	5.85548	26.0039	0.238947	5.91135	36.7898	-0.142497	10.5	39.0018	1.4842	1.5
-12	39.6839	2.2212	5.85378	27.8693	0.636783	6.01018	36.7423	2.9608	10.5	37.5936	0.402003	2.71563
-6	39.6028	3.39985	5.36775	30.1235	0.641804	5.69885	35.8587	1.2796	9.16624	37.6359	2.4744	1.5
0	NaN	NaN	NaN	NaN	NaN	NaN	36.0718	3.1598	10.5	38.1643	0.047203	1.5
6	NaN	NaN	NaN	NaN	NaN	NaN	35.3469	3.0292	10.5	37.3081	2.2173	1.5
12	NaN	NaN	NaN	NaN	NaN	NaN	35.3588	2.8958	10.5	37.5797	1.5174	1.5
18	NaN	NaN	NaN	NaN	NaN	NaN	34.4128	4.3642	10.5	36.1972	2.5292	1.5
24	NaN	NaN	NaN	NaN	NaN	NaN	34.2484	3.7239	10.5	36.2782	2.1794	1.5
30	NaN	NaN	NaN	NaN	NaN	NaN	34.3205	4.006	10.5	36.9029	2.5477	1.5
36	NaN	NaN	NaN	NaN	NaN	NaN	33.5487	4.5249	10.5	36.9513	2.6685	1.5
42	NaN	NaN	NaN	NaN	NaN	NaN	33.4841	3.6996	10.5	35.6921	2.167	1.5
48	NaN	NaN	NaN	NaN	NaN	NaN	33.1155	3.6683	10.5	34.8659	2.3847	1.5
54	NaN	NaN	NaN	NaN	NaN	NaN	32.2101	3.9647	10.5	34.7336	2.4944	1.5
60	NaN	NaN	NaN	NaN	NaN	NaN	31.7872	3.8006	10.5	34.6579	3.0885	1.5
66	NaN	NaN	NaN	NaN	NaN	NaN	30.6893	3.3205	9.63268	34.2225	2.4497	1.5
72	NaN	NaN	NaN	NaN	NaN	NaN	29.187	4.1134	10.5	34.1024	3.3057	1.5
78	NaN	NaN	NaN	NaN	NaN	NaN	28.9857	3.9284	10.5	33.547	3.1924	1.5
84	NaN	NaN	NaN	NaN	NaN	NaN	28.0236	3.7137	9.0802	34.1975	2.7638	1.5
90	NaN	NaN	NaN	NaN	NaN	NaN	26.2853	4.0855	9.07234	32.7702	2.8973	1.5
96	NaN	NaN	NaN	NaN	NaN	NaN	26.2687	3.3904	9.07837	33.1542	2.6069	2.33473
102	NaN	NaN	NaN	NaN	NaN	NaN	24.4254	3.5595	8.95924	32.3621	2.5358	2.63979
108	NaN	NaN	NaN	NaN	NaN	NaN	23.5036	3.0704	8.55681	31.7193	2.9426	3.25036
114	NaN	NaN	NaN	NaN	NaN	NaN	23.1781	3.333	8.15809	31.7828	2.6404	3.67806
120	NaN	NaN	NaN	NaN	NaN	NaN	22.1258	2.6499	7.4506	31.5292	3.1286	3.61722
126	NaN	NaN	NaN	NaN	NaN	NaN	21.7289	2.4247	7.20697	31.1706	2.894	4.04336
132	NaN	NaN	NaN	NaN	NaN	NaN	21.0228	2.5727	7.2093	30.5538	2.967	3.55438
138	NaN	NaN	NaN	NaN	NaN	NaN	20.5277	2.6056	6.98272	30.3616	2.5236	4.18783
144	NaN	NaN	NaN	NaN	NaN	NaN	20.2548	2.6277	7.23921	30.195	2.6428	4.38444
--------------------------
Embryo	number	17
-390	NaN	NaN	NaN	NaN	NaN	NaN	50.761	-0.908438	4.31616	NaN	NaN	NaN
-384	NaN	NaN	NaN	NaN	NaN	NaN	50.8212	-1.48404	4.45762	NaN	NaN	NaN
-378	NaN	NaN	NaN	5.661	-0.476916	8.93307	50.953	-0.959238	4.52113	NaN	NaN	NaN
-372	NaN	NaN	NaN	5.80563	-0.423048	9.30018	50.9635	-0.977938	4.60782	NaN	NaN	NaN
-366	48.1567	-1.21083	7.33007	NaN	NaN	NaN	50.8634	-1.21644	4.63445	NaN	NaN	NaN
-360	48.2562	-1.50409	7.04646	5.72623	0.0108982	8.99305	50.6533	-1.86264	4.84298	NaN	NaN	NaN
-354	48.0798	-1.45151	7.09985	5.90771	-0.0487055	8.85725	50.8124	-1.53524	5.67627	NaN	NaN	NaN
-348	47.9906	-1.68549	7.39687	6.43734	-0.117446	9.02692	50.7604	-1.82154	4.90984	NaN	NaN	NaN
-342	47.8722	-1.58537	6.91835	6.51111	-0.490031	9.13421	50.9842	-1.50084	5.63546	NaN	NaN	NaN
-336	47.4907	-1.6795	6.81039	6.47585	-0.355565	9.17033	50.5787	-2.27194	4.39217	NaN	NaN	NaN
-330	NaN	NaN	NaN	6.75085	-0.169158	9.16435	50.7381	-1.81434	4.21782	NaN	NaN	NaN
-324	NaN	NaN	NaN	6.89988	-0.263498	9.09686	50.8843	-1.30174	4.45543	NaN	NaN	NaN
-318	48.0547	-1.75259	6.71058	6.82763	-0.385341	8.95852	50.848	-1.43254	4.62015	NaN	NaN	NaN
-312	47.8784	-2.11923	7.03794	6.79969	-0.158946	9.29194	50.7619	-1.53544	5.83256	NaN	NaN	NaN
-306	NaN	NaN	NaN	6.8264	0.40515	9.42153	50.7459	-1.75944	5.82001	NaN	NaN	NaN
-300	47.831	-2.2151	6.91447	7.14079	0.137627	9.34941	50.7998	-1.11124	5.96283	NaN	NaN	NaN
-294	47.4175	-2.15672	6.95248	7.69808	-0.0909558	8.93734	50.5819	-0.646438	6.01397	NaN	NaN	NaN
-288	47.7846	-2.22297	6.59044	7.70019	-0.376294	9.06278	50.5725	0.0669624	6.13462	50.7937	-0.710338	5.18751
-282	47.6218	-1.74144	6.61699	7.67355	0.670193	9.29219	50.4097	0.501462	7.41583	50.7756	-0.303538	5.92581
-276	47.506	-1.60669	6.08617	7.5695	0.718247	9.62078	50.1737	1.27736	6.27319	50.6445	0.356662	4.75981
-270	47.7688	-0.950046	6.49285	7.84236	0.81866	9.49554	49.4706	2.03796	8.75846	50.6673	1.43796	6.70161
-264	NaN	NaN	NaN	7.88505	0.871741	9.14356	49.3479	2.49946	7.81215	50.6389	1.87506	5.97
-258	47.7664	-0.0287629	5.94091	7.89084	0.922583	9.38861	48.949	2.41456	9.02718	50.8182	1.68746	7.43468
-252	47.7918	-0.586726	6.12321	8.47539	1.12318	9.11098	48.9849	1.51506	9.06757	50.97	1.06076	7.08312
-246	47.8609	-0.884882	5.95509	8.75391	0.92933	9.16038	48.7499	1.17026	9.34707	50.9697	0.711862	7.31554
-240	47.3315	-1.6319	5.96528	9.35333	0.683257	9.33487	47.977	-1.15534	10.5	50.4801	-0.431838	7.88334
-234	46.9213	-2.25689	7.47779	9.75169	0.895665	9.19943	47.8863	-0.0879376	10.5	50.6448	-0.0830376	7.95209
-228	47.2875	-1.6169	7.04028	9.79293	0.683482	9.29213	47.3716	-1.59424	10.5	50.0616	0.744462	7.73875
-222	47.3699	-2.1064	6.20305	9.75898	0.865776	9.17718	47.2562	-2.10754	10.5	49.8768	0.494662	7.06093
-216	NaN	NaN	NaN	9.97558	0.814524	9.08859	47.5944	-0.951338	10.5	49.7659	1.29466	5.91052
-210	47.1853	-1.39422	4.48987	9.8283	0.525757	6.96401	47.526	-1.25754	7.7636	49.1473	1.79126	2.33462
-204	NaN	NaN	NaN	9.89167	0.40213	7.08599	47.1632	-0.560338	8.82516	49.3622	2.14746	3.00447
-198	47.2988	-0.903965	6.31832	10.1196	0.386262	8.67832	46.5537	-1.73474	10.5	49.0549	2.33036	5.90037
-192	47.0134	-0.879129	5.82515	10.285	0.487015	8.36419	46.6688	-1.35354	10.5	47.6676	3.24456	4.39957
-186	47.2068	-0.41269	5.05828	10.2031	0.287567	7.5696	46.8174	-1.11684	10.5	46.6295	3.55726	3.05822
-180	47.101	-0.173073	5.04909	10.3937	0.153895	7.78411	46.286	-1.41474	10.5	46.5298	3.04716	3.06297
-174	46.5715	-1.07109	5.04031	10.9582	0.00309258	7.87053	45.3054	-3.50414	8.95521	46.681	2.17506	3.50071
-168	46.5034	-1.31719	4.78255	10.9253	0.194554	8.04988	45.5048	-3.70264	9.17631	46.2909	2.60866	4.38567
-162	46.5736	-1.22264	4.6041	10.6194	0.241816	7.76816	46.3086	-3.64294	7.9387	45.8178	2.89606	3.25468
-156	46.3427	-0.588586	4.41275	10.7881	0.348812	7.77543	45.5514	-3.39834	8.73286	45.7111	3.71106	4.2792
-150	46.3349	-0.25864	5.23232	11.4822	0.215804	7.59726	46.0408	-3.34224	8.48919	44.8925	4.56386	6.83536
-144	46.3096	0.33022	5.01844	11.6919	0.558828	8.02334	45.9221	-2.64894	9.23661	45.1725	4.47666	5.80502
-138	45.9972	0.253669	5.37799	12.0119	0.558797	7.8589	44.9064	-3.85014	8.78832	44.8155	4.37796	7.32172
-132	45.4264	-0.568662	5.59575	12.2323	1.10335	8.04329	44.4903	-3.48494	8.95015	44.3976	4.16286	6.19736
-126	45.4076	-0.337718	5.55731	12.6334	1.24161	8.49309	43.8527	-4.47164	8.96262	44.0933	4.37826	7.94731
-120	44.942	-0.918404	6.21775	12.9823	1.31383	8.56817	43.9698	-3.54134	10.5	44.0282	3.74456	7.3525
-114	44.9137	0.174209	6.98173	13.7711	1.62174	8.92466	43.8565	-3.85444	9.32444	43.5754	4.54656	9.49003
-108	44.739	0.206469	7.29143	14.28	1.89996	9.12655	42.5958	-4.02014	10.5	43.4784	4.20356	8.13679
-102	44.1245	0.418908	5.34787	14.2818	1.70893	8.01844	42.646	-3.51344	7.73624	42.2375	5.61196	7.34462
-96	44.2413	0.533129	4.64264	14.7597	1.45078	8.09157	42.456	-4.48354	5.83921	43.9211	4.07416	5.78156
-90	43.8991	-0.555364	5.40806	15.0833	1.61718	8.12425	42.2645	-4.55864	8.39981	42.7871	4.87616	7.49224
-84	43.769	0.481994	5.94824	15.7234	2.13324	7.56732	42.1429	-3.73484	5.9625	42.5511	5.51646	7.22963
-78	43.4397	1.00827	4.70156	15.8291	2.49149	7.86943	41.8013	-3.85204	5.76408	42.9693	5.26656	7.00096
-72	43.1298	0.917668	5.06718	16.443	2.19244	7.78372	41.5775	-3.37774	5.91	41.5109	6.01736	5.85697
-66	42.723	0.913414	4.30015	17.535	2.49711	7.65112	40.9795	-3.73474	4.37133	41.5089	5.17206	5.93014
-60	42.0327	0.232446	4.22928	18.1545	2.46763	6.99991	39.1591	-5.34284	4.0602	41.0808	3.82986	6.62633
-54	41.7135	0.413774	3.74893	19.1995	2.54122	6.42151	41.1782	-3.36394	3.4335	40.2991	6.32196	5.64218
-48	41.5528	2.00314	3.56366	19.2564	2.13352	7.188	39.6008	-2.99504	1.5	40.3869	6.10086	5.19773
-42	41.3281	0.155166	4.15272	19.2765	2.12011	7.19696	39.0941	-4.04114	3.41803	40.2084	5.24676	7.01752
-36	40.6751	1.67927	3.59835	19.3894	1.68064	7.02645	38.294	-2.87804	2.63055	38.9178	6.13656	4.65365
-30	39.8884	0.806524	2.75841	21.5718	1.47274	6.36375	38.0151	-3.73174	1.5	38.7301	5.57216	5.77977
-24	39.752	1.89087	3.9787	22.2566	1.184	5.72282	37.931	-2.54634	1.5	38.3961	5.73666	5.96808
-18	39.449	1.37822	3.65221	22.4898	0.716403	5.33943	37.2757	-2.89574	3.27046	38.6958	6.04356	7.40037
-12	39.0014	1.42181	4.47565	26.409	0.822582	4.74068	36.5653	-2.86164	2.8443	37.5448	5.12066	7.79337
-6	38.1776	1.24042	5.07752	29.1757	0.30444	4.39293	35.9939	-2.23814	4.70324	35.9017	6.26896	8.88719
0	NaN	NaN	NaN	NaN	NaN	NaN	35.6972	-2.95534	5.7914	35.9019	5.21646	8.65172
6	NaN	NaN	NaN	NaN	NaN	NaN	35.7163	-3.11934	6.24706	34.9247	5.14606	7.38712
12	NaN	NaN	NaN	NaN	NaN	NaN	35.6059	-3.09304	5.88942	34.841	5.28016	7.49085
18	NaN	NaN	NaN	NaN	NaN	NaN	36.0817	-3.32174	6.23937	35.3565	5.40666	7.74451
24	NaN	NaN	NaN	NaN	NaN	NaN	35.1425	-3.43424	5.89913	34.8632	5.13936	8.75525
30	NaN	NaN	NaN	NaN	NaN	NaN	34.1635	-3.17864	6.56628	34.7753	5.32466	7.67976
36	NaN	NaN	NaN	NaN	NaN	NaN	33.9338	-3.25704	6.36171	33.4252	5.37286	7.42276
42	NaN	NaN	NaN	NaN	NaN	NaN	34.354	-3.29514	6.306	33.437	5.28926	7.60991
48	NaN	NaN	NaN	NaN	NaN	NaN	32.969	-3.04204	6.03879	32.4486	5.70636	7.23744
54	NaN	NaN	NaN	NaN	NaN	NaN	32.7698	-2.94344	6.83389	31.2482	6.08446	6.48942
60	NaN	NaN	NaN	NaN	NaN	NaN	31.5312	-3.00894	7.67605	30.6539	5.76546	5.8272
66	NaN	NaN	NaN	NaN	NaN	NaN	31.4064	-2.81924	7.25343	29.3882	5.93746	5.71346
72	NaN	NaN	NaN	NaN	NaN	NaN	30.4142	-3.54184	6.96719	28.2734	5.29976	5.54949
78	NaN	NaN	NaN	NaN	NaN	NaN	29.568	-3.29214	6.81764	26.9769	5.37566	4.58542
84	NaN	NaN	NaN	NaN	NaN	NaN	29.1595	-3.11574	7.33966	25.944	5.44196	6.06692
90	NaN	NaN	NaN	NaN	NaN	NaN	28.6537	-3.13514	7.64265	25.3763	5.27136	5.21961
96	NaN	NaN	NaN	NaN	NaN	NaN	28.5051	-2.88374	7.68657	25.2497	5.69526	6.63433
102	NaN	NaN	NaN	NaN	NaN	NaN	27.9723	-3.03234	6.97564	24.2479	5.21906	4.88947
108	NaN	NaN	NaN	NaN	NaN	NaN	27.2776	-2.86584	7.60814	24.0959	5.60156	5.87048
114	NaN	NaN	NaN	NaN	NaN	NaN	27.1594	-2.88404	7.89725	23.1911	5.13936	4.84958
120	NaN	NaN	NaN	NaN	NaN	NaN	27.0423	-3.18724	7.24823	22.4745	4.84196	5.14998
126	NaN	NaN	NaN	NaN	NaN	NaN	26.9307	-3.18084	7.2925	21.5268	4.46096	4.50437
132	NaN	NaN	NaN	NaN	NaN	NaN	26.9156	-3.04764	7.31909	21.5391	4.59156	5.52271
138	NaN	NaN	NaN	NaN	NaN	NaN	26.9371	-2.86804	7.68401	21.1606	4.60326	5.58674
144	NaN	NaN	NaN	NaN	NaN	NaN	27.3234	-2.59764	7.68628	21.3448	4.55406	5.32014
150	NaN	NaN	NaN	NaN	NaN	NaN	27.6374	-2.20404	7.6705	20.6654	4.75906	5.83294
156	NaN	NaN	NaN	NaN	NaN	NaN	27.9833	-1.97564	7.68913	20.8356	4.47566	5.96724
162	NaN	NaN	NaN	NaN	NaN	NaN	28.0775	-1.88064	7.41184	20.5149	4.42176	6.02462
168	NaN	NaN	NaN	NaN	NaN	NaN	28.3016	-1.92374	7.3719	20.61	4.30796	6.10986
174	NaN	NaN	NaN	NaN	NaN	NaN	27.9405	-1.85024	7.2699	21.0848	4.45016	6.16946
180	NaN	NaN	NaN	NaN	NaN	NaN	28.3526	-1.60994	6.80621	20.7441	4.05916	6.35451
186	NaN	NaN	NaN	NaN	NaN	NaN	28.5278	-1.55844	6.91128	20.8527	3.80086	6.14234
192	NaN	NaN	NaN	NaN	NaN	NaN	28.6533	-1.15884	6.62434	20.898	3.97366	6.50503
198	NaN	NaN	NaN	NaN	NaN	NaN	28.6228	-1.03184	6.55386	20.7381	3.56326	6.40257
204	NaN	NaN	NaN	NaN	NaN	NaN	28.4302	-0.728638	6.59291	20.345	3.64366	6.43838
210	NaN	NaN	NaN	NaN	NaN	NaN	28.9273	-0.497538	6.56874	20.3251	3.46106	6.52084
216	NaN	NaN	NaN	NaN	NaN	NaN	28.9233	-0.385438	7.18625	20.1562	3.60456	7.06191
222	NaN	NaN	NaN	NaN	NaN	NaN	29.0886	0.0950624	6.51108	19.8652	3.14166	5.79083
228	NaN	NaN	NaN	NaN	NaN	NaN	29.7551	0.374562	6.03452	20.1798	3.43726	6.54165
234	NaN	NaN	NaN	NaN	NaN	NaN	31.1601	1.16166	6.14305	20.9844	3.50676	6.31604
240	NaN	NaN	NaN	NaN	NaN	NaN	31.2272	0.565162	6.40696	20.4633	3.47346	6.26865
246	NaN	NaN	NaN	NaN	NaN	NaN	32.7677	1.40226	6.60135	21.5764	3.63636	6.25942
252	NaN	NaN	NaN	NaN	NaN	NaN	32.7718	1.56156	7.11576	20.9881	3.17736	6.6137
258	NaN	NaN	NaN	NaN	NaN	NaN	33.6158	1.28346	6.92189	21.4718	2.69746	6.79492
264	NaN	NaN	NaN	NaN	NaN	NaN	34.3033	1.11496	7.29734	21.6255	3.04706	7.21942
--------------------------
Embryo	number	18
-264	50.3898	-0.489339	5.43669	6.90156	-2.14036	8.16464	54.0838	-0.070754	8.35858	NaN	NaN	NaN
-258	50.4517	-0.412992	3.71398	7.37859	-2.53095	6.15354	54.107	-0.247254	7.07551	53.1846	-1.00815	7.88195
-252	50.4752	-0.400831	3.91741	7.31304	-2.37649	6.16016	54.0756	0.029046	7.24433	52.8188	-0.813654	8.73452
-246	50.2705	-0.637498	3.69704	7.26058	-2.5517	6.12412	53.4217	1.47605	6.70833	52.8392	-0.512854	8.62007
-240	50.5022	-0.564878	2.27374	7.49509	-2.87986	4.27448	53.478	1.50215	4.04003	52.8189	-0.621654	6.05885
-234	50.3566	-0.607647	2.28716	7.47999	-2.65632	4.37388	53.4423	1.92305	4.42137	52.5861	-0.361054	6.94209
-228	50.5731	-0.27766	2.93982	8.00135	-2.88315	4.30773	53.0388	3.31055	5.49686	52.2067	0.073146	7.51044
-222	50.8685	0.306676	3.19828	8.16283	-3.16391	4.55403	52.7592	4.64765	5.36278	51.9928	1.08615	7.5781
-216	50.9745	0.716497	3.43802	8.82709	-3.64533	4.82372	51.9853	5.33175	5.82508	51.1696	0.400246	8.80928
-210	50.9466	1.34835	3.60686	8.92111	-3.34593	4.73485	50.9406	5.86365	5.59823	50.9959	0.728046	8.71275
-204	50.9091	1.69882	3.92722	8.92909	-3.07606	4.67036	50.3509	6.40075	4.66543	51.0673	1.02285	8.73587
-198	50.9756	1.93031	4.27155	8.94948	-3.08826	4.78391	50.3185	6.70825	4.58961	50.232	0.727846	8.70313
-192	50.6866	2.30057	4.51027	9.44573	-3.0078	4.7723	49.8892	7.08255	6.29112	49.304	-0.407454	9.10042
-186	50.5893	2.33147	4.89095	9.92626	-3.03334	4.60984	49.5477	6.92985	5.72609	49.0601	-0.116954	8.87087
-180	50.5215	2.21833	4.6666	9.6349	-2.66669	4.50056	49.362	6.58575	4.49423	48.9202	-0.477954	7.99574
-174	50.0145	2.6195	4.26952	9.84596	-2.52283	4.36718	48.0941	7.66235	4.47664	48.9816	-0.645154	7.77379
-168	49.9108	2.99404	4.36668	9.92053	-2.37016	4.48393	48.2655	7.44015	4.29678	48.7787	-0.200654	7.42604
-162	49.8724	3.2598	4.28277	10.1033	-2.17499	4.58261	48.3493	7.41755	4.57665	48.1028	-0.747054	7.29973
-156	49.6526	3.19101	4.33877	10.4059	-2.45338	4.55952	47.8952	8.27665	4.62739	47.9157	-0.129754	6.23121
-150	49.4578	3.91408	4.31496	10.9102	-2.41256	4.58948	47.6861	8.51465	3.73631	48.1057	0.789446	7.50855
-144	49.1864	4.38705	4.20245	11.1527	-2.19446	4.72825	46.8038	8.26185	2.50179	47.962	0.585546	7.14304
-138	48.8139	3.93031	3.10098	11.3252	-1.75768	4.92	46.1711	8.14605	1.5	48.035	-0.170454	5.90885
-132	48.1752	3.71383	2.9482	11.6426	-1.60747	4.91189	45.1822	8.44275	1.5	47.8481	0.189146	6.10967
-126	47.5683	4.3911	3.00987	12.0089	-1.09937	5.41502	44.6756	8.82945	1.5	47.7095	0.581446	6.44805
-120	47.4587	4.45232	2.68449	12.3493	-0.92232	5.30013	44.3203	9.54605	1.5	47.2529	0.968346	4.41779
-114	47.2344	4.54082	2.60596	12.3485	-0.925456	5.26731	44.8366	9.31525	1.5	46.477	0.920846	5.78338
-108	46.7851	5.02914	2.50068	12.5078	-0.787919	5.40376	44.0776	9.17585	1.5	46.3021	0.218946	4.06632
-102	46.6968	4.70565	2.6046	12.7099	-0.674096	5.40389	43.5592	9.20255	1.5	46.5363	0.033846	4.58577
-96	45.9006	4.47567	2.78146	13.162	-0.809233	5.33125	43.0642	9.73505	2.95909	45.6896	0.780046	4.41371
-90	45.5489	5.24464	3.06198	13.7107	-0.0616626	5.2482	42.9652	10.103	2.94997	45.5108	1.11875	4.09679
-84	45.0511	4.87788	2.48099	14.1703	-0.0200748	5.44271	42.493	9.23685	2.53581	44.6084	-0.206854	2.59172
-78	45.0005	5.06777	3.22487	14.5992	0.0220241	5.26744	42.232	10.0579	4.86601	44.4305	1.33515	4.34071
-72	44.8234	4.89665	3.37972	14.6892	0.0242491	5.252	41.3555	9.08385	3.15992	43.6192	0.198746	2.78216
-66	44.5344	4.92501	4.86724	15.3409	-0.429404	5.94026	42.038	10.5657	7.26667	43.571	1.12355	5.02458
-60	44.1322	5.36317	4.52289	15.9713	0.097173	6.0484	41.5494	9.55665	6.33165	42.9657	0.450946	6.31407
-54	43.9846	4.75684	6.28856	16.6786	0.487162	5.83497	41.5003	9.33225	7.6259	42.818	0.059746	6.24129
-48	43.3875	4.48501	5.60249	17.3905	0.686117	6.04416	40.3072	9.72515	8.84146	42.1575	0.122746	7.59478
-42	42.9124	4.59517	7.01063	18.5698	0.506151	5.67836	40.226	8.95525	8.98988	41.7611	-0.163354	6.9938
-36	41.7553	3.87564	6.51411	21.066	1.1811	5.67407	39.1447	9.01235	8.47246	39.8278	-0.480154	8.74392
-30	41.2009	4.60456	6.67447	23.1472	1.86912	6.20478	38.9225	8.47535	8.96695	39.2975	-0.722554	7.3409
-24	40.9127	2.97417	4.90063	24.424	2.51138	4.84724	37.586	8.05645	7.1322	38.2409	-1.20055	7.10963
-18	39.9071	3.84696	3.56648	28.8766	1.90217	3.71809	36.6658	7.68125	5.92821	36.4792	-0.482354	4.37062
-12	39.8397	3.09492	3.69618	30.7215	1.34999	3.95878	36.1751	6.72535	4.71591	37.1284	-1.09285	5.4807
-6	40.679	3.29613	3.26152	32.2042	2.25453	4.18512	36.676	7.46915	4.88425	36.5785	-0.757454	4.1806
0	NaN	NaN	NaN	NaN	NaN	NaN	34.1271	6.82495	8.41186	34.8836	-1.19635	7.47923
6	NaN	NaN	NaN	NaN	NaN	NaN	34.3435	7.32185	6.78166	35.0461	-0.968454	7.14768
12	NaN	NaN	NaN	NaN	NaN	NaN	33.9098	6.82045	6.86171	34.7188	-1.68415	6.30364
18	NaN	NaN	NaN	NaN	NaN	NaN	31.7708	7.19755	6.15259	34.0159	-1.17935	6.77301
24	NaN	NaN	NaN	NaN	NaN	NaN	32.3968	6.80035	6.86395	33.9548	-1.76105	7.20944
30	NaN	NaN	NaN	NaN	NaN	NaN	31.9834	7.14615	6.06489	33.3131	-1.48925	6.57461
36	NaN	NaN	NaN	NaN	NaN	NaN	31.2792	6.84145	6.087	32.3745	-2.15755	6.94022
42	NaN	NaN	NaN	NaN	NaN	NaN	30.2596	7.04465	5.5875	31.2964	-2.01365	6.24565
48	NaN	NaN	NaN	NaN	NaN	NaN	28.9432	6.93085	5.66923	31.2924	-1.78435	6.12247
54	NaN	NaN	NaN	NaN	NaN	NaN	28.9078	6.52035	5.63467	30.94	-2.46585	6.04307
60	NaN	NaN	NaN	NaN	NaN	NaN	28.1163	6.57155	5.933	30.3961	-2.37675	6.23584
66	NaN	NaN	NaN	NaN	NaN	NaN	27.6004	6.56495	5.57283	29.8034	-2.68025	6.29315
72	NaN	NaN	NaN	NaN	NaN	NaN	27.8945	6.81065	5.69161	29.5654	-2.69295	6.38358
78	NaN	NaN	NaN	NaN	NaN	NaN	27.4031	6.63525	5.90762	29.1779	-2.68735	5.89189
84	NaN	NaN	NaN	NaN	NaN	NaN	27.2317	6.78345	5.84311	29.1667	-2.65315	6.20213
90	NaN	NaN	NaN	NaN	NaN	NaN	26.9881	6.84615	5.91597	29.1631	-2.67885	6.61557
96	NaN	NaN	NaN	NaN	NaN	NaN	26.1732	6.72815	6.00786	29.0652	-2.57435	6.27533
102	NaN	NaN	NaN	NaN	NaN	NaN	26.4231	6.39805	5.81408	29.2793	-2.97805	6.36629
108	NaN	NaN	NaN	NaN	NaN	NaN	26.0477	6.58045	5.90442	29.7575	-2.41105	6.29203
114	NaN	NaN	NaN	NaN	NaN	NaN	25.9024	6.59045	6.00487	29.932	-2.41925	6.16796
120	NaN	NaN	NaN	NaN	NaN	NaN	25.3983	6.57405	5.99371	29.7774	-2.33945	6.39811
126	NaN	NaN	NaN	NaN	NaN	NaN	25.5528	6.84905	6.20177	29.7626	-2.21645	6.55842
132	NaN	NaN	NaN	NaN	NaN	NaN	25.4265	6.31175	6.22509	30.1266	-2.11055	6.17395
138	NaN	NaN	NaN	NaN	NaN	NaN	25.0902	6.09205	6.34367	30.0326	-2.17635	6.33465
144	NaN	NaN	NaN	NaN	NaN	NaN	24.9756	6.20645	6.30364	30.3531	-2.12275	6.45579
150	NaN	NaN	NaN	NaN	NaN	NaN	24.879	5.74195	6.02739	30.9206	-1.75925	6.28296
156	NaN	NaN	NaN	NaN	NaN	NaN	25.2057	5.95365	6.14711	31.0557	-2.09025	6.30217
162	NaN	NaN	NaN	NaN	NaN	NaN	24.9004	5.95305	6.27787	31.7849	-1.31635	6.31194
168	NaN	NaN	NaN	NaN	NaN	NaN	24.9354	6.01055	6.36967	31.8563	-1.50745	6.62776
174	NaN	NaN	NaN	NaN	NaN	NaN	24.5323	5.69375	6.18519	32.2604	-0.734054	6.59078
180	NaN	NaN	NaN	NaN	NaN	NaN	24.8834	5.47495	6.58234	33.1797	-0.803154	6.80819
186	NaN	NaN	NaN	NaN	NaN	NaN	24.9126	5.50605	6.49234	33.2475	-0.962854	7.07394
192	NaN	NaN	NaN	NaN	NaN	NaN	24.3153	5.59275	6.37755	33.3863	-0.552454	7.05842
198	NaN	NaN	NaN	NaN	NaN	NaN	24.4382	5.00775	6.55934	34.0962	-0.506154	7.12633
204	NaN	NaN	NaN	NaN	NaN	NaN	24.9411	5.32765	6.38831	34.9794	-0.648654	6.9572
210	NaN	NaN	NaN	NaN	NaN	NaN	25.2964	5.23055	6.94349	36.1533	0.531446	7.06992
216	NaN	NaN	NaN	NaN	NaN	NaN	26.4532	4.46385	6.64573	38.296	1.23975	5.9115
222	NaN	NaN	NaN	NaN	NaN	NaN	26.5041	4.81575	7.11226	38.5258	1.27065	6.42781
228	NaN	NaN	NaN	NaN	NaN	NaN	26.4231	4.27065	7.08678	38.8893	1.03625	6.39429
234	NaN	NaN	NaN	NaN	NaN	NaN	26.9539	3.25315	6.76871	40.1767	1.43795	6.5565
240	NaN	NaN	NaN	NaN	NaN	NaN	27.6137	3.43295	7.19743	41.2856	3.24085	7.44117
--------------------------
Embryo	number	19
-420	53.4865	-1.5053	7.18625	NaN	NaN	NaN	NaN	NaN	NaN	56.2536	-2.02154	7.54537
-414	53.3723	-1.09048	6.21226	NaN	NaN	NaN	NaN	NaN	NaN	56.196	-1.87044	6.11409
-408	53.3533	-0.804135	6.12641	10.5303	-1.17599	9.06152	NaN	NaN	NaN	56.0684	-1.02254	5.85687
-402	53.3502	-0.339493	6.11689	NaN	NaN	NaN	NaN	NaN	NaN	56.0619	-0.684939	6.06835
-396	53.0921	0.373041	5.91893	NaN	NaN	NaN	NaN	NaN	NaN	55.9014	0.167061	5.78749
-390	52.8897	0.74846	5.79142	10.8231	-0.98769	8.83421	55.5684	0.696961	4.78684	55.6917	1.07996	5.62341
-384	53.0494	1.76678	6.0892	NaN	NaN	NaN	55.596	2.23776	6.25698	NaN	NaN	NaN
-378	52.879	2.58649	6.21567	10.3418	-0.636397	9.14322	55.6593	2.87686	6.18456	NaN	NaN	NaN
-372	52.7649	2.8588	6.43306	10.3827	-0.767948	9.15236	55.3723	2.66756	6.02781	NaN	NaN	NaN
-366	52.3973	3.1627	6.66575	10.3812	-0.58816	9.23368	55.1147	3.69696	6.11807	54.8246	4.02336	8.40712
-360	52.5643	3.77087	6.88121	10.2584	-0.45688	9.23812	54.9384	4.14626	6.03816	54.6398	4.54566	8.80389
-354	52.4193	4.20114	7.12655	9.8498	-0.312145	9.44291	55.1312	4.31626	6.91449	NaN	NaN	NaN
-348	52.4526	4.43982	7.50587	9.63346	-0.538717	9.67107	55.4508	3.65096	7.23216	54.4311	3.82666	10.5
-342	52.9088	3.8783	8.1189	9.5367	-0.469655	9.58791	55.621	2.87886	7.42359	54.4455	3.11556	10.5
-336	52.8485	3.7601	8.12404	9.24076	-0.598482	9.63899	55.5812	1.85166	7.42111	54.9672	2.99506	10.5
-330	53.085	2.93639	8.05651	8.98905	-0.340694	9.82076	54.9518	0.404761	6.68056	54.9278	2.64816	10.5
-324	52.9277	2.62846	8.07427	8.76347	-0.391802	9.73737	54.4016	0.0630609	6.25866	54.962	2.36756	10.5
-318	53.0302	1.64335	7.97404	8.75859	-0.581532	9.82566	54.3222	-1.29704	7.14542	54.7647	1.22576	10.5
-312	53.3017	1.43184	8.47996	9.01028	-0.205017	9.66698	54.8508	-1.06374	7.4189	55.2	0.957961	10.5
-306	53.3648	1.44381	8.49452	9.26327	-0.529472	9.73308	53.9795	-1.12904	6.06916	55.2493	1.26996	10.5
-300	53.2236	1.56545	8.30723	9.14849	-0.379815	9.57215	NaN	NaN	NaN	54.4175	-1.04314	5.99036
-294	53.1269	1.48175	8.3673	9.36674	-0.57246	9.67373	NaN	NaN	NaN	53.9606	-1.05414	5.97994
-288	53.0644	1.03682	8.17326	9.52922	-1.41754	9.94364	NaN	NaN	NaN	53.1855	-1.60884	5.82274
-282	53.1026	1.21789	3.98031	10.0087	-1.18278	5.62294	53.5846	-1.82244	1.5	54.0174	1.73316	7.77639
-276	53.0979	1.0479	3.98202	9.43276	-1.03728	6.04935	54.1245	-1.16834	1.5	53.7581	2.39586	7.85561
-270	53.2291	1.35741	4.31776	8.95883	-1.29456	5.78987	54.6195	-0.916839	1.5	53.7717	1.52886	8.90799
-264	52.8734	1.39535	4.04564	9.32504	-1.41654	5.94901	54.0423	-0.629239	1.5	53.676	3.04546	8.63292
-258	53.1251	1.34373	4.76357	9.77376	-1.23549	6.13876	53.9168	-1.50914	2.86941	53.307	2.06726	9.01272
-252	52.8505	1.49607	5.34575	9.50408	-1.52082	6.37112	53.6174	-1.58244	2.99691	53.0571	3.07746	9.02508
-246	52.9198	1.30224	3.30865	9.42367	-1.46887	4.41917	53.6295	-1.88514	1.5	52.3747	3.60356	7.61784
-240	52.8763	0.888508	3.53062	9.89379	-1.94938	4.07229	53.614	-2.51174	1.5	52.8093	2.43036	7.38154
-234	53.0431	0.379655	3.68433	10.0496	-1.70415	4.56178	53.427	-2.81654	1.5	53.0426	1.99096	7.3804
-228	52.78	0.319166	3.47824	10.3819	-1.35365	4.45807	52.925	-2.61154	1.5	52.6216	2.26556	7.43592
-222	52.6781	0.490883	3.58143	10.5193	-1.2927	4.29169	52.2588	-2.13934	1.5	52.9764	2.14606	7.50224
-216	52.3727	0.372391	3.46655	10.3066	-0.821843	4.60978	52.7757	-2.71564	1.5	52.8624	2.02906	7.68979
-210	52.4158	0.794053	3.3445	10.3232	-1.10648	4.51953	51.8786	-2.32834	1.5	52.8493	2.58686	7.27593
-204	52.2569	0.890108	2.93898	10.7543	-0.707021	4.45941	52.0191	-2.83204	1.5	52.5087	2.90786	6.05507
-198	52.0946	0.461686	3.03554	10.9278	-0.747112	4.46157	NaN	NaN	NaN	52.7864	1.57606	7.04301
-192	51.9634	-0.0859165	2.77055	10.5963	-0.826592	4.56503	51.8722	-3.72704	1.5	52.6894	1.89446	5.97436
-186	51.5949	-0.878897	2.47741	10.8597	-1.07303	4.82038	NaN	NaN	NaN	52.7193	1.02886	5.93914
-180	51.6879	-0.697369	2.61634	11.2113	-0.770386	4.87764	51.261	-4.49404	1.5	52.8277	1.51926	5.93246
-174	51.7589	-0.448717	2.57039	10.9679	-0.530348	4.52768	NaN	NaN	NaN	52.4336	2.99296	5.92172
-168	51.4695	0.613005	2.83426	10.8334	-0.263813	4.67906	52.1377	-2.81704	1.5	51.9167	3.21986	6.78926
-162	51.3544	0.71966	2.80936	11.2435	-0.622845	4.68128	51.2907	-3.27284	1.5	52.2625	2.14726	6.85902
-156	51.2516	0.684991	3.13168	11.3588	-0.426515	4.49134	NaN	NaN	NaN	50.9853	3.73576	7.39177
-150	50.9326	1.48479	3.12921	11.5613	-0.246919	4.71368	50.6043	-2.19544	1.5	50.9476	4.47756	5.96717
-144	50.7028	1.21281	2.9575	11.7807	-0.300139	5.1292	50.7717	-1.59594	1.5	50.6437	3.83896	7.21248
-138	50.4385	1.36582	2.9306	12.4283	-0.101259	4.5927	50.0925	-2.29304	1.5	50.9483	4.14186	6.04861
-132	50.2071	1.78633	2.84412	12.4172	-0.538368	4.31091	NaN	NaN	NaN	50.7689	4.74866	5.998
-126	50.2622	1.30455	2.97663	12.779	-0.415839	4.77606	50.6462	-2.56944	1.5	50.5256	4.03886	6.2312
-120	50.0296	0.668884	2.93771	13.5338	0.16966	5.2057	50.2826	-2.27364	1.5	50.7255	3.57166	7.49571
-114	49.9884	0.696261	3.05431	13.7621	0.124948	5.3277	50.1596	-3.21474	1.5	50.8892	4.20746	6.03418
-108	49.9527	0.751702	3.24546	13.7426	-0.455984	5.17481	50.4647	-3.29624	1.5	50.4155	3.07686	7.58186
-102	49.4848	0.644018	3.38601	13.8615	-0.919454	5.63962	50.2208	-3.04374	1.5	49.8753	3.49806	7.37737
-96	49.3687	0.0531086	3.49307	14.5533	-1.09919	5.42409	49.3075	-4.74494	1.5	50.6202	2.25696	7.28419
-90	49.0087	-0.0433818	4.08726	15.3114	-1.05947	5.707	49.953	-3.01214	1.5	48.9572	4.28236	7.57422
-84	49.0313	0.87252	4.38789	15.4425	-0.938355	5.77352	49.7467	-3.45024	2.78058	49.6004	3.77466	7.51554
-78	48.6217	-0.0248874	4.04466	16.0544	-1.21271	5.91225	49.5381	-3.33384	1.5	48.4788	3.03186	8.41458
-72	48.6965	0.811073	4.55242	16.8653	-1.56647	5.88552	50.0177	-3.23964	4.08714	47.8276	4.98516	7.44614
-66	48.5449	0.542344	3.96567	17.6397	-1.74793	6.20825	48.809	-2.93274	1.5	48.619	3.40206	8.87864
-60	48.2253	0.228272	4.85855	18.4185	-1.64081	6.37424	48.8506	-3.15834	3.01062	47.0554	4.85276	8.53568
-54	47.2882	1.25537	2.69588	19.0987	-1.46405	4.04378	NaN	NaN	NaN	46.6891	3.98216	6.50946
-48	47.0704	-0.412134	4.98486	19.775	-0.949644	5.87313	48.2039	-4.07154	4.14218	46.2231	3.81766	9.22442
-42	46.8438	0.0831368	6.29424	20.6493	-0.452401	5.96613	47.4086	-3.83424	4.59551	46.009	4.39156	9.18729
-36	46.3348	0.0853403	5.83866	21.711	-0.972569	6.39161	46.1438	-3.67944	3.06323	45.2325	3.11296	10.5
-30	45.8359	-0.161306	6.14663	23.1668	-0.985186	6.39522	46.392	-4.39984	4.27545	44.7567	4.09476	8.68311
-24	44.9214	0.0655459	5.79226	24.1098	-1.23442	6.80373	44.571	-3.40234	2.44931	44.7704	3.39256	9.04329
-18	44.3701	-0.59685	5.60591	24.3992	-0.307516	6.81566	43.9516	-4.80184	4.11624	43.4231	3.54076	8.03754
-12	43.8931	-1.15656	6.71665	25.9255	0.356158	6.46166	43.5573	-5.02804	4.822	42.5496	3.34396	8.9664
-6	42.824	-0.791545	6.59198	27.6723	0.81443	6.02048	42.1861	-4.62874	4.86889	41.2534	3.51096	9.70802
0	NaN	NaN	NaN	NaN	NaN	NaN	39.9314	-4.30404	5.58564	40.7346	2.84216	8.93792
6	NaN	NaN	NaN	NaN	NaN	NaN	40.0689	-4.68974	5.06183	39.3471	2.40726	9.05731
12	NaN	NaN	NaN	NaN	NaN	NaN	38.877	-4.27584	5.57496	38.4253	3.28406	8.95358
18	NaN	NaN	NaN	NaN	NaN	NaN	37.3592	-4.20634	4.92312	38.369	3.01406	9.0339
24	NaN	NaN	NaN	NaN	NaN	NaN	37.4179	-4.33394	4.59854	38.5883	3.20796	9.02365
30	NaN	NaN	NaN	NaN	NaN	NaN	37.1515	-4.16124	4.83238	37.6242	3.37546	9.0399
36	NaN	NaN	NaN	NaN	NaN	NaN	37.2399	-4.07774	5.38067	37.7014	4.01606	8.64998
42	NaN	NaN	NaN	NaN	NaN	NaN	36.5873	-3.94964	4.67882	37.5329	3.81586	8.79991
48	NaN	NaN	NaN	NaN	NaN	NaN	36.4927	-4.20644	5.68344	36.6257	3.71646	8.78585
54	NaN	NaN	NaN	NaN	NaN	NaN	35.3044	-4.55884	5.81276	37.0091	3.61496	8.8293
60	NaN	NaN	NaN	NaN	NaN	NaN	33.8084	-4.35864	6.08393	35.507	3.60556	9.48119
66	NaN	NaN	NaN	NaN	NaN	NaN	33.5998	-4.64834	7.05575	34.9768	4.10236	8.9081
72	NaN	NaN	NaN	NaN	NaN	NaN	32.9575	-5.05014	5.78402	35.2931	3.64496	7.53215
78	NaN	NaN	NaN	NaN	NaN	NaN	31.7172	-4.26834	5.92565	34.9588	4.13026	7.36557
84	NaN	NaN	NaN	NaN	NaN	NaN	30.7213	-4.74334	5.7058	33.2806	4.11846	7.30662
90	NaN	NaN	NaN	NaN	NaN	NaN	29.8984	-4.33754	4.88736	33.9032	4.08826	7.25667
96	NaN	NaN	NaN	NaN	NaN	NaN	30.0075	-4.35434	5.72157	34.0618	4.14376	7.22009
102	NaN	NaN	NaN	NaN	NaN	NaN	29.8106	-4.57114	6.04126	32.4462	4.34826	7.41628
108	NaN	NaN	NaN	NaN	NaN	NaN	28.7939	-4.63674	5.91676	33.0465	4.03566	7.23266
114	NaN	NaN	NaN	NaN	NaN	NaN	28.419	-4.49194	6.17065	32.0515	4.42236	7.4472
120	NaN	NaN	NaN	NaN	NaN	NaN	27.4532	-4.39754	6.23726	32.4497	4.00886	7.45639
126	NaN	NaN	NaN	NaN	NaN	NaN	27.2817	-5.13414	6.35158	32.1246	3.67056	7.63564
132	NaN	NaN	NaN	NaN	NaN	NaN	26.4292	-4.64624	6.83437	32.3276	3.64276	7.38477
138	NaN	NaN	NaN	NaN	NaN	NaN	25.7527	-4.11214	7.16399	32.6428	3.34146	7.18144
144	NaN	NaN	NaN	NaN	NaN	NaN	25.456	-3.87264	7.05809	32.9704	3.22796	7.41236
150	NaN	NaN	NaN	NaN	NaN	NaN	24.9521	-3.80884	6.92924	32.322	3.40756	7.48554
156	NaN	NaN	NaN	NaN	NaN	NaN	24.9495	-3.59564	7.25729	32.6238	3.41646	7.45782
162	NaN	NaN	NaN	NaN	NaN	NaN	25.167	-3.84064	7.07634	32.7684	3.00266	7.37619
168	NaN	NaN	NaN	NaN	NaN	NaN	24.4314	-3.38774	6.86426	32.6727	2.85466	7.53868
174	NaN	NaN	NaN	NaN	NaN	NaN	24.2949	-3.34704	7.43385	32.8273	2.84436	7.06332
180	NaN	NaN	NaN	NaN	NaN	NaN	24.3807	-3.26484	7.30974	32.9047	2.79856	7.29488
186	NaN	NaN	NaN	NaN	NaN	NaN	24.4952	-3.12294	7.26036	33.2253	2.49356	7.46316
192	NaN	NaN	NaN	NaN	NaN	NaN	24.3439	-2.61924	7.18748	33.4657	2.32516	7.44705
198	NaN	NaN	NaN	NaN	NaN	NaN	24.7772	-2.55004	7.35814	33.7591	2.14606	7.44362
204	NaN	NaN	NaN	NaN	NaN	NaN	24.5912	-2.67524	7.28418	33.3484	1.87236	7.54264
210	NaN	NaN	NaN	NaN	NaN	NaN	24.8062	-2.63904	7.48149	33.3596	1.47616	7.64606
216	NaN	NaN	NaN	NaN	NaN	NaN	25.4421	-2.58014	7.352	34.3243	0.832561	7.67891
222	NaN	NaN	NaN	NaN	NaN	NaN	25.7159	-2.79944	7.58131	34.5527	0.555761	7.65183
228	NaN	NaN	NaN	NaN	NaN	NaN	25.9702	-2.74914	7.80254	34.965	0.722161	7.83037
234	NaN	NaN	NaN	NaN	NaN	NaN	25.868	-2.50304	7.73857	35.364	0.814461	7.78077
240	NaN	NaN	NaN	NaN	NaN	NaN	25.6958	-2.20874	7.60464	35.8437	0.320661	7.5244
246	NaN	NaN	NaN	NaN	NaN	NaN	26.1589	-2.27464	7.7389	36.5851	0.479861	7.50698
252	NaN	NaN	NaN	NaN	NaN	NaN	26.3738	-1.99834	7.68753	37.1963	0.162161	7.36229
258	NaN	NaN	NaN	NaN	NaN	NaN	26.052	-2.14874	7.69451	37.3379	0.367261	7.30697
264	NaN	NaN	NaN	NaN	NaN	NaN	25.8978	-2.23714	7.7403	37.3874	-0.487039	6.91747
270	NaN	NaN	NaN	NaN	NaN	NaN	27.0967	-2.17854	7.68969	39.0388	-1.01314	7.54215
276	NaN	NaN	NaN	NaN	NaN	NaN	27.9588	-1.92684	7.83979	39.9096	0.0466609	6.75548
282	NaN	NaN	NaN	NaN	NaN	NaN	27.2314	-2.00514	7.88476	39.3558	-0.972639	7.47277
288	NaN	NaN	NaN	NaN	NaN	NaN	28.4297	-1.86184	7.64259	40.915	-1.94714	7.57614
294	NaN	NaN	NaN	NaN	NaN	NaN	29.5296	-1.13694	7.40135	42.2912	-0.205839	7.55646
--------------------------
Embryo	number	20
-336	48.4341	5.68741	4.98345	6.21749	5.06927	4.85406	NaN	NaN	NaN	50.4403	7.11853	6.07423
-330	48.381	6.01193	4.9888	5.99629	4.62681	5.07808	NaN	NaN	NaN	50.5152	7.17003	6.27873
-324	48.1888	6.15444	3.27671	6.09481	4.06007	3.53885	NaN	NaN	NaN	50.1803	7.19383	4.54203
-318	48.2785	5.70099	3.48515	6.1653	3.86096	3.76005	NaN	NaN	NaN	50.5322	6.32403	4.25425
-312	48.128	5.4832	3.33208	6.26915	4.35477	3.93099	NaN	NaN	NaN	50.3652	5.88103	4.45078
-306	48.1355	6.06851	3.46162	6.598	4.71744	4.05577	50.379	7.23963	3.59946	50.2444	6.60253	4.72029
-300	48.0737	6.91955	3.19168	6.92273	4.86308	4.51496	50.2477	8.15433	3.92106	50.0925	7.07433	5.46541
-294	47.6799	6.4897	2.5114	7.09068	5.14529	3.5931	50.279	7.38403	2.93991	50.3067	6.44293	4.4199
-288	47.8099	6.21992	2.13546	7.08418	5.04151	3.09101	50.4377	7.19393	2.63044	50.2457	6.26793	4.06704
-282	48.0527	5.73585	2.39594	6.84577	4.78834	3.12802	50.6813	6.52093	3.04016	50.3125	5.62583	4.41806
-276	48.2499	5.3387	3.77987	7.209	4.72809	4.61102	51.0584	6.00673	5.37793	50.2185	5.22613	7.18064
-270	48.3689	5.50652	4.03786	7.34011	4.8983	4.98145	51.0572	6.53433	5.78191	50.0595	4.71133	6.34841
-264	48.62	5.83651	4.04991	7.36872	4.50934	4.90179	50.9123	6.41533	5.8428	50.1123	4.53553	7.25371
-258	48.4097	5.54339	4.22573	7.42617	4.46997	4.96243	50.8382	6.45863	5.92481	49.5268	4.66233	7.12803
-252	48.5135	6.02311	4.53113	7.67866	4.39613	5.23257	50.5972	7.22933	6.24131	49.5212	4.85563	7.41637
-246	48.374	5.74135	5.06185	7.54977	4.27421	5.34146	50.7045	7.00193	6.28413	49.4798	4.13763	7.47388
-240	48.4107	5.64085	5.23138	8.1026	4.45518	5.25094	50.0139	7.87293	8.60823	49.1287	4.19173	7.67476
-234	48.311	5.79099	5.43134	8.23205	3.82244	4.95468	49.7315	8.41563	8.85924	49.206	3.88053	7.51989
-228	48.2185	6.07797	5.3598	8.42015	3.76796	5.24727	49.6348	8.63833	8.87284	49.1337	3.97063	7.58129
-222	48.5436	5.85257	5.52555	8.22916	3.84369	5.44364	49.3632	8.93243	8.78495	49.0278	2.88893	8.70944
-216	48.2751	6.07169	5.4994	8.68953	3.96707	5.34526	48.9167	9.79303	7.53221	49.5956	3.84183	7.28347
-210	48.1013	5.75429	4.72349	9.0836	3.98828	5.2503	49.0657	9.17743	7.74342	49.1695	3.48373	7.00704
-204	48.252	5.76989	5.44614	9.39639	3.98995	5.25924	48.3767	9.57383	8.50316	49.1202	3.61763	7.42474
-198	48.176	6.02059	5.58928	9.7266	3.73471	5.10049	47.8661	9.85853	8.55669	49.0886	3.66213	7.8105
-192	48.2582	6.18452	5.91652	9.34962	3.42286	5.38191	46.7088	10.7041	8.81375	48.8796	4.30323	7.55177
-186	47.5152	6.65419	5.35897	9.21345	3.0983	5.8239	46.5792	10.9307	8.68006	48.6278	4.26033	7.40781
-180	47.5639	6.70515	5.59561	9.39408	3.06053	5.53227	46.2434	10.7467	9.1693	48.6656	3.90273	6.27771
-174	47.581	6.68234	5.6645	9.96362	2.874	5.57311	46.9761	10.0507	9.47723	48.1919	3.78783	6.45009
-168	47.3966	6.43903	5.51183	10.069	2.71368	5.68281	47.0262	10.0333	8.93304	48.065	3.44453	7.09286
-162	47.593	5.36186	5.44048	10.4934	2.89236	6.06313	47.1477	8.99113	9.42969	47.8304	1.98473	6.4186
-156	47.4267	5.41864	5.33147	10.4969	2.55662	6.28847	47.0197	9.08853	9.28948	47.8946	2.40373	5.91503
-150	47.3811	5.38999	5.42757	10.9606	2.49173	5.97693	47.1494	8.88483	8.98753	47.4744	1.99223	5.61128
-144	47.1367	5.60856	5.30161	11.3043	2.53878	5.43542	46.3287	9.72673	8.68648	47.279	2.24103	5.83564
-138	46.8191	5.99875	5.43927	11.7502	2.34481	5.44794	46.4536	9.46163	9.1738	47.0874	2.34653	5.97025
-132	46.7641	5.88889	5.41431	11.9913	2.30744	5.28225	46.7328	8.48223	9.47721	46.0324	2.08443	4.62272
-126	46.4679	5.7712	4.97495	12.3347	2.34737	5.32243	45.9686	9.62483	8.83802	45.9059	2.28893	4.52746
-120	46.3948	6.37897	4.99929	12.7187	2.58191	5.36027	46.4592	9.17633	9.03397	46.2567	2.62383	4.38961
-114	46.4784	6.10523	5.53604	12.954	3.32593	5.70057	46.2648	8.32933	10.5	46.3799	2.24993	4.54948
-108	46.2903	5.92822	5.58978	13.153	3.25159	5.7149	45.6764	8.01843	10.5	46.3793	2.45493	4.47796
-102	46.0209	6.39429	6.94083	13.2347	3.31853	5.92751	44.9058	7.06303	10.5	45.5645	3.90903	4.5163
-96	45.8447	6.67588	6.8275	13.9363	3.61094	6.70203	NaN	NaN	NaN	45.6179	3.01033	4.46604
-90	45.8258	5.90121	7.24282	13.9181	3.39358	6.71496	NaN	NaN	NaN	45.4987	2.54573	4.34828
-84	45.972	5.42462	7.34082	13.9939	3.80753	6.60499	NaN	NaN	NaN	46.034	3.11683	4.53978
-78	45.7652	4.79158	7.83792	14.1881	3.52296	6.48339	NaN	NaN	NaN	45.8374	2.55313	4.54763
-72	45.4203	4.6944	7.42455	14.6273	3.80033	6.42856	NaN	NaN	NaN	44.7962	2.40133	4.3143
-66	45.3578	4.0913	7.91898	15.3536	3.7557	6.20282	NaN	NaN	NaN	45.228	1.84333	4.73087
-60	44.7106	4.45657	7.98511	15.9147	3.69048	6.66827	NaN	NaN	NaN	43.5673	4.28463	3.37284
-54	44.3808	5.26122	7.43008	15.9709	3.195	6.63293	43.0088	3.58023	10.5	43.4492	5.77463	3.12434
-48	44.1655	5.26519	7.56293	17.6322	2.39806	6.75644	NaN	NaN	NaN	43.0502	3.98513	3.19469
-42	44.0068	5.0233	7.29957	18.258	2.66813	7.178	43.2188	2.89513	10.5	41.8721	4.29523	3.00553
-36	43.3663	4.06376	6.60816	19.6399	2.45104	7.83882	42.6938	2.84173	10.5	40.6823	3.51003	2.87131
-30	43.5582	4.45568	7.71361	20.2868	2.42497	7.62287	42.1638	2.97493	10.5	41.3385	4.00763	3.02997
-24	42.4551	4.41951	6.73152	21.2635	2.47706	8.03083	41.0434	1.39783	10.5	39.0845	5.40503	3.04554
-18	41.9455	3.43881	7.44217	23.4797	1.88113	7.85302	40.7016	2.06003	10.5	40.7811	3.24973	3.24377
-12	41.733	2.67306	7.56065	27.1099	1.97538	8.0703	39.2555	0.636529	10.5	40.1446	2.47353	3.09046
-6	41.2042	2.54637	7.68151	31.5201	1.65141	8.53076	38.4243	0.135629	10.5	39.52	3.01673	3.21183
0	NaN	NaN	NaN	NaN	NaN	NaN	38.1657	1.36133	10.5	38.7824	1.11893	1.5
6	NaN	NaN	NaN	NaN	NaN	NaN	38.9974	-0.471671	9.29369	38.0112	2.44053	1.5
12	NaN	NaN	NaN	NaN	NaN	NaN	37.8583	0.645129	10.5	39.03	1.67233	1.5
18	NaN	NaN	NaN	NaN	NaN	NaN	38.2148	0.191129	10.5	37.3861	1.26293	1.5
24	NaN	NaN	NaN	NaN	NaN	NaN	38.3058	0.933429	10.5	37.6872	2.79473	1.5
30	NaN	NaN	NaN	NaN	NaN	NaN	38.095	2.23523	10.5	37.8316	2.20043	1.5
36	NaN	NaN	NaN	NaN	NaN	NaN	36.4878	1.33723	10.5	37.7085	4.28803	2.78722
42	NaN	NaN	NaN	NaN	NaN	NaN	35.8023	1.58423	10.5	37.1965	4.17553	2.67702
48	NaN	NaN	NaN	NaN	NaN	NaN	35.7992	1.27743	10.5	36.6932	4.92293	3.09239
54	NaN	NaN	NaN	NaN	NaN	NaN	34.63	1.26163	10.5	36.5962	5.28043	3.54533
60	NaN	NaN	NaN	NaN	NaN	NaN	33.0179	1.17943	10.5	35.4948	5.84033	4.11075
66	NaN	NaN	NaN	NaN	NaN	NaN	32.4567	0.602629	10.5	33.7647	5.93273	3.93759
72	NaN	NaN	NaN	NaN	NaN	NaN	31.9878	0.402429	10.5	33.6266	6.07223	4.0718
78	NaN	NaN	NaN	NaN	NaN	NaN	29.8778	-0.357471	10.5	33.2615	5.59623	4.31841
84	NaN	NaN	NaN	NaN	NaN	NaN	30.3957	-0.796871	10.5	33.4722	5.53293	4.66905
90	NaN	NaN	NaN	NaN	NaN	NaN	28.734	-0.491371	10.5	33.3798	5.43813	4.77755
96	NaN	NaN	NaN	NaN	NaN	NaN	28.3766	-0.553571	10.5	33.1899	5.74893	5.13598
102	NaN	NaN	NaN	NaN	NaN	NaN	28.5271	-0.791771	10.5	33.1254	5.88793	5.01643
108	NaN	NaN	NaN	NaN	NaN	NaN	27.7085	-0.143171	9.28895	33.1164	6.39463	5.48672
114	NaN	NaN	NaN	NaN	NaN	NaN	26.8855	-0.469271	9.09982	33.0708	5.93923	5.66021
120	NaN	NaN	NaN	NaN	NaN	NaN	26.0607	-0.518971	9.05151	32.5981	6.14883	5.87025
126	NaN	NaN	NaN	NaN	NaN	NaN	25.3748	-0.139671	8.94023	32.1528	6.15543	6.03932
132	NaN	NaN	NaN	NaN	NaN	NaN	24.6089	-0.0662708	8.31488	32.3694	5.71083	6.03604
138	NaN	NaN	NaN	NaN	NaN	NaN	24.5874	0.467229	8.27607	33.4358	5.38373	6.30053
144	NaN	NaN	NaN	NaN	NaN	NaN	24.3754	0.491129	8.45686	33.1773	5.53193	5.90575
150	NaN	NaN	NaN	NaN	NaN	NaN	24.0579	0.416129	7.79744	33.3017	4.90403	6.24777
156	NaN	NaN	NaN	NaN	NaN	NaN	23.7638	0.326929	7.77634	32.987	4.88623	6.8841
162	NaN	NaN	NaN	NaN	NaN	NaN	23.524	0.493129	7.91335	32.8394	5.00223	6.78652
168	NaN	NaN	NaN	NaN	NaN	NaN	23.1913	0.464629	8.84829	32.818	4.71743	7.016
174	NaN	NaN	NaN	NaN	NaN	NaN	23.0503	0.926429	8.61096	33.354	4.39713	7.23198
180	NaN	NaN	NaN	NaN	NaN	NaN	22.6439	1.24113	8.70095	33.7426	4.47093	7.46769
186	NaN	NaN	NaN	NaN	NaN	NaN	22.648	0.962229	8.74814	33.807	4.34813	8.22105
192	NaN	NaN	NaN	NaN	NaN	NaN	23.1438	1.14463	8.89401	33.9316	4.26843	8.32935
198	NaN	NaN	NaN	NaN	NaN	NaN	23.7046	1.06783	8.71059	34.5781	3.78223	8.83491
204	NaN	NaN	NaN	NaN	NaN	NaN	23.9575	0.794529	8.83172	34.0783	3.92943	8.33801
210	NaN	NaN	NaN	NaN	NaN	NaN	23.6625	1.22023	8.90874	33.785	3.43003	8.25627
216	NaN	NaN	NaN	NaN	NaN	NaN	24.0622	1.41743	9.0646	34.2714	3.56923	9.22031
222	NaN	NaN	NaN	NaN	NaN	NaN	24.1458	1.60483	8.98495	34.5998	3.49383	9.04638
228	NaN	NaN	NaN	NaN	NaN	NaN	24.4527	1.96603	8.8593	35.3405	2.79023	8.77333
234	NaN	NaN	NaN	NaN	NaN	NaN	24.739	1.98203	8.5085	35.7128	3.15033	8.96959
240	NaN	NaN	NaN	NaN	NaN	NaN	24.5644	1.85553	8.84307	35.8727	3.13233	8.91886
246	NaN	NaN	NaN	NaN	NaN	NaN	24.7617	1.85173	8.45469	36.4413	2.47913	8.81175
252	NaN	NaN	NaN	NaN	NaN	NaN	25.5632	1.67613	8.60704	37.4027	3.21933	8.53639
258	NaN	NaN	NaN	NaN	NaN	NaN	24.8119	1.59103	9.13038	36.9332	3.04433	8.81483
--------------------------
Embryo	number	21
-378	43.5424	10.387	6.01014	14.9215	-6.38941	9.04204	45.3914	11.9413	4.46701	NaN	NaN	NaN
-372	44.5119	10.7485	7.03066	14.6594	-5.66238	8.84543	46.2971	12.515	5.92505	NaN	NaN	NaN
-366	45.2783	10.5403	6.90431	14.8358	-4.76022	8.9246	46.8432	12.2196	5.72956	NaN	NaN	NaN
-360	45.6174	9.97221	6.49091	14.72	-4.07301	8.96957	47.0985	12.1408	6.01026	NaN	NaN	NaN
-354	45.8292	9.9703	7.03241	14.1096	-3.59759	8.24947	47.5152	11.0531	8.70218	NaN	NaN	NaN
-348	46.1948	8.57384	7.92463	13.5619	-3.40183	8.54241	47.9863	9.99732	9.40946	NaN	NaN	NaN
-342	46.8116	8.27306	7.71117	13.7754	-3.16043	8.80271	48.2693	10.2711	9.04532	NaN	NaN	NaN
-336	47.0531	8.04925	7.41595	13.4782	-3.16173	8.32323	49.1955	9.09032	7.83734	NaN	NaN	NaN
-330	47.622	6.93753	7.13218	13.3906	-2.32885	8.60326	49.7776	8.36762	8.45857	NaN	NaN	NaN
-324	47.9853	5.82287	7.42465	13.1802	-1.84605	8.837	49.8919	7.13502	8.99834	NaN	NaN	NaN
-318	48.3083	5.35958	7.2758	12.9756	-1.68289	8.97509	49.981	6.98062	8.80394	NaN	NaN	NaN
-312	48.0547	5.37932	7.21359	12.9186	-1.54253	8.37198	50.2794	7.25962	7.72165	NaN	NaN	NaN
-306	48.5621	5.44538	6.75414	13.3326	-1.1623	8.38259	50.284	7.23132	7.46553	NaN	NaN	NaN
-300	48.453	4.7313	6.55241	13.5265	-0.874767	8.49526	50.2168	6.81892	8.05002	NaN	NaN	NaN
-294	48.4768	4.31516	6.48881	13.1061	-0.363604	8.81674	50.4487	6.29312	7.64299	NaN	NaN	NaN
-288	48.4709	4.01858	6.16572	13.2606	-0.22395	8.93017	50.5778	5.89572	7.3574	NaN	NaN	NaN
[truncated: 1,400 more rows]

## Sheet: goa-1gpa-16(RNAi)
time	male_x	male_y	male_z	female_x	female_y	female_z	centrosome1_x	centrosome1_y	centrosome1_z	centrosome2_x	centrosome2_y	centrosome2_z
--------------------------
Embryo	number	1
-210	52.6864	5.09852	4.21353	15.0127	3.39693	6.74876	52.4487	0.847706	5.85141	NaN	NaN	NaN
-204	52.519	5.01853	4.68679	15.5348	3.384	6.56404	51.9253	0.765906	6.0069	NaN	NaN	NaN
-198	52.4492	4.99258	4.68058	15.7253	3.42735	6.80389	51.7332	0.656106	6.18388	NaN	NaN	NaN
-192	52.3592	5.02043	4.68458	16.2432	3.15305	6.80092	51.4454	0.980106	6.20305	NaN	NaN	NaN
-186	52.355	5.1829	4.83774	16.3348	3.13314	7.09233	51.0771	0.695606	6.24953	NaN	NaN	NaN
-180	52.3489	4.59685	4.56167	16.6542	3.07989	7.17075	50.9522	0.637306	6.18612	NaN	NaN	NaN
-174	52.2689	4.5488	4.50406	16.868	3.02421	7.21197	50.7069	0.763706	6.07551	50.045	0.843706	7.02497
-168	52.1413	4.55741	4.73541	17.0294	2.99455	7.27563	51.0283	0.383606	5.75773	50.0851	0.901506	7.31993
-162	51.5312	4.55281	4.49221	17.155	2.79241	7.54027	50.7607	0.512306	5.67013	49.7386	0.885306	7.07984
-156	51.4771	4.61767	5.00362	17.4871	3.06149	7.67763	50.5121	0.592806	5.70205	49.4464	1.15821	7.47646
-150	51.3894	4.68591	5.25432	17.7796	3.12815	7.29133	50.3418	0.508206	5.69131	49.1443	0.871306	7.3243
-144	51.0371	4.59848	5.28732	18.1462	3.16026	7.35266	50.0355	0.385706	5.82219	48.9817	0.977906	7.44894
-138	50.9105	4.42335	5.04854	18.115	3.03657	7.35535	49.8413	0.307606	5.84535	48.5497	0.942006	7.61087
-132	50.8725	4.84951	5.55387	18.2247	3.11822	7.9196	49.4615	0.443406	5.63327	48.2809	1.07311	7.41945
-126	50.7005	4.51767	5.31971	18.5278	3.34754	8.01493	49.1566	0.226206	5.76751	47.8717	0.955306	7.49951
-120	50.4009	4.52671	5.70242	18.6249	3.11784	8.08641	48.8412	0.408106	5.85745	47.3622	1.27771	7.57326
-114	50.0167	4.73801	5.39233	19.0399	2.87725	8.03791	48.721	0.475206	5.95542	46.8957	1.28221	7.6829
-108	49.5568	4.96832	5.79806	19.4593	3.02711	7.68619	48.5039	0.646806	6.08237	46.6814	1.61221	7.78148
-102	49.486	4.76217	5.83909	19.8258	2.98467	7.6837	48.1735	0.431806	6.04682	46.322	1.42171	7.5966
-96	49.2069	4.3007	5.66516	19.9305	2.59006	7.79566	48.0231	-0.0333937	6.19592	46.0581	1.37591	7.71354
-90	48.9955	4.11336	5.55963	20.6384	2.97199	7.42381	47.7446	-0.101394	6.09123	45.7264	1.18831	7.73442
-84	48.6735	4.03407	5.55669	21.3156	2.30316	7.21649	47.3827	-0.350894	6.43896	45.3485	1.16101	8.0195
-78	48.4553	3.89646	5.60566	22.8802	2.26125	7.25286	46.9277	-0.597694	7.31572	44.6259	1.07981	8.59878
-72	48.0993	3.68517	5.91599	23.0305	2.05901	7.44137	46.5931	-0.667494	7.38594	44.1098	0.913806	8.83485
-66	47.4223	3.19764	5.91268	23.6886	1.80763	7.35931	46.2844	-1.24789	7.42046	43.6354	0.728506	8.82335
-60	47.0766	2.75249	5.93997	24.9445	1.4519	7.23888	45.8864	-1.49559	7.44881	42.9931	0.551906	8.79657
-54	46.4085	2.87065	5.90393	25.6808	0.70055	7.39959	45.3954	-1.52049	7.57096	42.1089	0.787206	8.6014
-48	45.724	2.63738	5.79182	27.6326	0.357945	7.68743	44.8998	-1.62719	7.75772	41.1788	0.851706	8.74636
-42	44.7873	2.44027	6.10316	29.0833	-0.157533	7.63677	44.3712	-1.84179	8.02061	40.5666	0.722906	8.74779
-36	44.2184	2.27973	6.24454	30.9417	0.288482	7.86333	43.7476	-1.94339	8.15494	39.3168	0.787506	8.91005
-30	43.3179	2.20726	6.39563	31.8662	0.521595	7.89444	43.0552	-2.32829	8.38765	38.3114	0.590906	8.83525
-24	42.5072	2.061	6.36045	32.2186	0.405768	8.25236	42.6423	-2.87779	8.84772	38.062	0.640106	9.05275
-18	42.2728	1.91611	6.25162	32.0204	0.399278	7.90525	42.6923	-2.89099	8.92911	37.8129	0.901806	8.91712
-12	42.1091	1.89665	6.24019	32.267	0.494189	7.80298	42.0408	-2.68109	8.98219	37.5308	1.38911	9.02041
-6	41.7785	1.75369	6.46438	32.0568	0.552235	8.05528	41.5231	-3.08749	9.12037	37.0813	1.56741	9.56599
0	NaN	NaN	NaN	NaN	NaN	NaN	40.8962	-3.15719	9.32091	36.926	1.78351	10.5
6	NaN	NaN	NaN	NaN	NaN	NaN	39.975	-3.24959	9.67174	36.5044	2.05251	10.5
12	NaN	NaN	NaN	NaN	NaN	NaN	39.2834	-2.92329	10.5	36.1887	2.55391	10.5
18	NaN	NaN	NaN	NaN	NaN	NaN	38.8373	-2.72739	10.5	36.3032	3.08061	9.54461
24	NaN	NaN	NaN	NaN	NaN	NaN	38.3601	-3.10769	9.44902	35.8802	3.20671	10.5
30	NaN	NaN	NaN	NaN	NaN	NaN	38.0438	-3.16059	9.73074	35.4414	3.51791	10.5
36	NaN	NaN	NaN	NaN	NaN	NaN	37.3173	-3.63409	10.5	35.3156	3.55591	10.5
42	NaN	NaN	NaN	NaN	NaN	NaN	37.3665	-3.63669	9.68793	34.6048	3.71511	10.5
48	NaN	NaN	NaN	NaN	NaN	NaN	37.2674	-3.72079	10.5	33.9806	3.62171	10.5
54	NaN	NaN	NaN	NaN	NaN	NaN	37.1463	-3.91599	10.5	33.9178	3.81721	10.5
60	NaN	NaN	NaN	NaN	NaN	NaN	36.7141	-4.11689	10.5	33.2657	3.80421	10.5
66	NaN	NaN	NaN	NaN	NaN	NaN	36.3456	-4.27989	10.5	33.1134	3.99691	10.5
72	NaN	NaN	NaN	NaN	NaN	NaN	36.4349	-4.21329	10.5	32.7651	3.86671	10.5
78	NaN	NaN	NaN	NaN	NaN	NaN	36.3348	-4.30099	10.5	32.3597	3.81121	10.5
84	NaN	NaN	NaN	NaN	NaN	NaN	36.1913	-4.23429	10.5	31.6981	3.68041	10.5
90	NaN	NaN	NaN	NaN	NaN	NaN	36.1658	-4.02799	10.5	31.283	3.60511	10.5
96	NaN	NaN	NaN	NaN	NaN	NaN	35.9559	-4.55479	10.5	30.9064	3.33491	10.5
102	NaN	NaN	NaN	NaN	NaN	NaN	36.0597	-4.47219	10.5	30.4377	3.24691	10.5
108	NaN	NaN	NaN	NaN	NaN	NaN	35.6946	-4.29589	10.5	29.83	3.09911	10.5
114	NaN	NaN	NaN	NaN	NaN	NaN	35.7475	-4.18959	10.5	29.3323	2.79861	10.5
120	NaN	NaN	NaN	NaN	NaN	NaN	35.5795	-4.28069	10.5	28.7254	2.62081	10.5
126	NaN	NaN	NaN	NaN	NaN	NaN	35.7125	-4.16909	10.5	28.1099	2.05811	10.5
132	NaN	NaN	NaN	NaN	NaN	NaN	35.8946	-3.92729	10.5	27.8149	1.93861	10.5
138	NaN	NaN	NaN	NaN	NaN	NaN	35.7723	-3.69349	10.5	27.3408	2.04981	10.5
144	NaN	NaN	NaN	NaN	NaN	NaN	35.9314	-3.43599	10.5	27.1249	1.74131	10.5
150	NaN	NaN	NaN	NaN	NaN	NaN	35.8774	-3.51769	10.5	26.9109	1.48841	10.5
156	NaN	NaN	NaN	NaN	NaN	NaN	35.7587	-3.19589	10.5	26.3743	1.08951	10.5
162	NaN	NaN	NaN	NaN	NaN	NaN	35.7409	-3.21319	10.5	26.102	0.974206	10.5
168	NaN	NaN	NaN	NaN	NaN	NaN	35.8046	-3.04879	10.5	26.1524	0.943106	10.5
174	NaN	NaN	NaN	NaN	NaN	NaN	35.9361	-2.99279	10.5	25.9107	0.745206	10.5
180	NaN	NaN	NaN	NaN	NaN	NaN	35.7933	-2.84509	10.5	25.6873	0.566106	10.5
186	NaN	NaN	NaN	NaN	NaN	NaN	35.9238	-2.75949	10.5	25.4008	0.426406	10.5
192	NaN	NaN	NaN	NaN	NaN	NaN	36.164	-2.75429	10.5	25.2627	0.136306	10.5
198	NaN	NaN	NaN	NaN	NaN	NaN	35.965	-2.37039	10.5	25.2857	-0.160794	10.5
204	NaN	NaN	NaN	NaN	NaN	NaN	35.9591	-2.14509	10.5	24.9822	-0.281794	10.5
210	NaN	NaN	NaN	NaN	NaN	NaN	36.1978	-2.38299	10.5	24.8606	-0.408294	10.5
216	NaN	NaN	NaN	NaN	NaN	NaN	36.0884	-2.20269	10.5	24.6961	-0.646794	10.5
222	NaN	NaN	NaN	NaN	NaN	NaN	36.0188	-2.35929	10.5	24.7312	-0.486494	10.5
228	NaN	NaN	NaN	NaN	NaN	NaN	36.19	-2.13039	10.5	24.7232	-0.565394	10.5
234	NaN	NaN	NaN	NaN	NaN	NaN	36.1178	-1.94469	10.5	24.6394	-0.430494	10.5
240	NaN	NaN	NaN	NaN	NaN	NaN	36.0378	-1.82579	10.5	24.5083	-0.310894	10.5
246	NaN	NaN	NaN	NaN	NaN	NaN	35.999	-1.83139	10.5	24.4032	-0.371994	10.5
252	NaN	NaN	NaN	NaN	NaN	NaN	35.798	-1.66789	10.5	24.364	-0.571894	10.5
258	NaN	NaN	NaN	NaN	NaN	NaN	35.9123	-1.64259	10.5	24.3634	-0.521994	10.5
264	NaN	NaN	NaN	NaN	NaN	NaN	36.1556	-2.02139	10.5	24.7652	-0.768994	10.5
--------------------------
Embryo	number	2
-336	53.1331	1.82744	5.15971	10.8837	6.26366	7.05642	55.2821	2.28015	8.76442	NaN	NaN	NaN
-330	52.9824	1.08977	5.16559	10.747	6.05568	6.85948	55.3271	2.05545	7.60302	NaN	NaN	NaN
-324	52.7481	0.894959	5.17633	10.9505	6.02729	6.55688	NaN	NaN	NaN	NaN	NaN	NaN
-318	52.5902	0.632236	5.25518	10.7061	6.29734	6.45066	54.413	1.27755	8.9549	NaN	NaN	NaN
-312	52.4685	0.355659	5.22992	10.7392	6.18151	6.2689	NaN	NaN	NaN	NaN	NaN	NaN
-306	52.1949	0.15055	5.20764	10.8212	6.09398	6.09282	NaN	NaN	NaN	NaN	NaN	NaN
-300	52.0279	0.36078	5.01587	10.7094	5.85728	5.56176	NaN	NaN	NaN	NaN	NaN	NaN
-294	52.1424	0.82368	5.02772	10.8125	6.14867	5.83078	53.804	0.437649	9.0453	NaN	NaN	NaN
-288	51.9505	0.998613	4.74982	10.9058	6.13462	5.53692	54.2015	0.590549	8.7205	NaN	NaN	NaN
-282	51.9014	0.789844	4.79622	11.0278	6.05218	5.39435	NaN	NaN	NaN	NaN	NaN	NaN
-276	51.9289	0.628926	4.87007	11.2153	5.58374	5.36848	54.0784	0.416449	8.94468	NaN	NaN	NaN
-270	51.9686	0.803066	4.87633	11.1713	5.78179	5.16541	54.0572	0.585849	8.90841	54.7921	1.40805	7.59006
-264	52.0075	1.01938	4.88948	11.5106	5.7357	5.45362	54.0358	0.699649	9.17141	54.941	1.45365	7.263
-258	51.8396	1.16058	4.73681	11.5919	5.94613	5.48359	54.1246	0.799249	8.85215	54.7563	1.66395	7.56925
-252	51.8005	1.13048	4.66399	11.4248	6.02088	5.42222	53.871	0.592849	8.99891	54.8031	1.48375	7.12455
-246	51.645	1.08627	4.51661	11.3514	6.22031	5.35842	53.8629	0.729749	8.79213	54.7509	1.47645	7.34872
-240	51.6489	1.20388	4.56475	11.7274	6.11799	5.79256	53.618	0.771549	8.73309	NaN	NaN	NaN
-234	51.5489	1.54923	4.53895	12.1677	6.06668	5.86655	53.352	0.615749	8.6862	54.5238	1.11525	7.64957
-228	51.3723	1.5815	4.41607	12.0403	5.93031	5.60736	NaN	NaN	NaN	NaN	NaN	NaN
-222	51.3748	1.81961	4.31458	12.074	5.73888	5.91078	53.8104	0.684749	7.90351	54.8308	1.95855	6.3239
-216	51.3646	2.09562	4.14444	12.066	5.85409	5.59626	53.7799	1.04035	7.47949	54.8535	2.37655	5.87208
-210	51.1799	2.51813	3.93791	12.3027	5.40329	6.00289	53.6276	1.17095	7.44034	54.8592	2.83495	5.58793
-204	51.3239	2.85806	3.52618	12.761	5.43459	5.80878	53.5957	1.40035	7.06563	54.8294	3.04175	4.72555
-198	51.1677	3.00801	3.25082	12.8568	5.1713	6.01246	53.5976	1.17965	6.53892	54.8673	2.98205	4.40231
-192	51.0598	3.57694	3.16704	12.396	5.24912	6.04843	53.3386	1.36255	6.17547	54.9088	3.48065	4.47835
-186	50.8184	3.63139	3.24229	12.3534	5.34969	6.226	53.1854	1.32895	6.27603	54.7053	3.47425	4.30231
-180	50.8332	3.62621	3.27872	12.7881	5.22893	5.9388	53.061	1.02055	6.02876	54.7708	3.50115	4.36867
-174	50.7489	3.62384	3.21451	12.9738	5.42702	6.05159	52.863	0.810749	6.15295	54.6953	3.27575	4.27724
-168	50.641	3.2013	3.05966	13.0521	5.39129	5.80241	52.4324	0.518649	6.4865	54.6282	3.00345	4.40445
-162	50.666	2.97759	3.22089	13.7108	5.47412	6.05773	51.8971	0.300049	7.11405	54.6251	2.93825	4.4684
-156	50.6164	2.78129	3.18524	13.8504	5.38027	5.86894	51.33	0.446749	6.97661	54.5533	3.02955	4.47054
-150	50.4237	2.99114	3.08957	14.2826	5.27272	5.50241	51.0874	0.349449	7.17943	54.3256	2.93045	4.59829
-144	50.5026	3.09101	3.04443	14.4016	5.26783	5.74326	50.9017	0.283649	7.04798	54.3993	3.38635	4.33862
-138	50.2937	3.00587	2.98243	14.443	5.10909	6.00169	50.5643	-0.00555127	7.02718	54.2794	3.06685	4.4936
-132	50.1214	2.95003	3.18578	14.3927	5.27145	6.0237	49.7778	0.0456487	7.38017	54.1618	2.96425	4.38477
-126	50.0604	2.96324	3.23721	14.4296	5.47565	5.85902	49.2308	0.471049	7.39994	54.0424	3.44235	4.26267
-120	49.7497	3.10248	3.33456	14.9269	5.42469	5.79491	48.7328	0.712049	7.68398	53.8106	3.42285	4.38691
-114	49.6893	2.89587	3.52495	14.9848	4.80752	5.56293	48.4732	0.432649	7.53168	53.6532	3.29735	3.89492
-108	49.5741	2.71089	3.61804	15.2606	4.60762	5.65768	47.5328	0.229949	7.57561	53.5132	3.05415	4.49304
-102	49.3112	2.30305	3.36892	15.2991	4.3237	5.15799	46.7891	0.266349	7.45011	53.2738	3.19935	4.46607
-96	49.0053	2.22863	3.17082	15.4695	4.25501	5.09029	46.3063	0.0630487	7.32611	52.9061	3.23645	4.29826
-90	48.5505	1.9615	2.94838	15.7671	3.70028	4.63506	45.5143	-0.0530513	7.10372	52.3704	3.50355	4.28576
-84	48.0692	1.77119	3.02227	16.1384	3.61406	4.69924	45.057	-0.0560513	7.22224	51.9416	3.10315	4.35177
-78	47.6619	1.58851	2.82611	16.029	3.66022	4.78867	44.4329	0.319849	7.16141	51.3398	3.31005	4.23267
-72	47.5272	1.69556	2.87016	15.9478	3.7671	5.06163	43.5995	0.192449	7.1946	51.1292	3.48675	4.29682
-66	47.0262	1.52225	3.15373	16.7431	3.44715	5.67484	42.8851	0.0228487	7.21451	50.5315	3.32125	4.23908
-60	46.6197	1.36147	3.54468	17.2325	2.71697	5.72307	42.1642	0.0448487	7.19282	50.055	3.44155	4.3232
-54	45.9619	1.30927	3.77034	17.86	2.49713	5.44114	41.1153	0.243649	7.27156	49.3476	3.27635	4.44297
-48	45.2864	1.34476	4.15706	17.7082	2.78663	5.35102	40.3712	0.419349	7.24848	48.81	3.69135	4.59175
-42	44.8938	1.2328	4.36081	17.6527	2.7205	5.0397	39.7263	0.837449	7.30728	48.1874	3.76265	4.40277
-36	44.3173	1.41823	4.62568	18.6676	2.22224	4.69498	38.5112	1.33845	6.99923	47.2078	4.24585	5.05755
-30	43.3972	1.83657	4.3321	19.5311	2.24313	4.66615	37.392	1.79105	7.02072	46.2283	4.62985	4.79466
-24	42.3893	1.88182	4.70075	20.7917	2.37864	4.53634	36.9096	1.70245	7.18793	45.5988	4.50025	4.58824
-18	41.8909	1.50395	4.97357	21.6199	2.42148	4.4838	35.9174	1.60865	6.20732	44.9031	4.61625	4.84281
-12	40.7658	1.86276	4.68903	24.3051	2.08089	4.7696	34.6265	1.51295	6.1689	43.8206	4.76955	4.98405
-6	39.5342	1.98093	4.87143	27.5745	2.0674	4.44828	33.4045	1.64795	6.36373	42.6321	4.58695	4.6402
0	NaN	NaN	NaN	NaN	NaN	NaN	33.127	1.86805	6.94512	42.2638	4.75825	4.77043
6	NaN	NaN	NaN	NaN	NaN	NaN	32.8535	2.00155	6.37737	41.9756	4.75325	4.60097
12	NaN	NaN	NaN	NaN	NaN	NaN	32.5465	1.95415	6.41899	41.7582	4.99765	4.81221
18	NaN	NaN	NaN	NaN	NaN	NaN	32.2062	1.88405	6.58549	41.4394	5.06825	4.45372
24	NaN	NaN	NaN	NaN	NaN	NaN	31.8656	1.79495	6.20057	41.2402	5.12785	4.67375
30	NaN	NaN	NaN	NaN	NaN	NaN	31.6659	1.71165	6.22419	41.1058	4.97325	5.41877
36	NaN	NaN	NaN	NaN	NaN	NaN	31.1267	1.82075	6.40575	41.0027	4.73195	4.4847
42	NaN	NaN	NaN	NaN	NaN	NaN	30.9614	1.92905	6.17093	40.9351	4.94515	4.4291
48	NaN	NaN	NaN	NaN	NaN	NaN	30.5257	1.98245	6.02433	40.4847	5.06905	4.60506
54	NaN	NaN	NaN	NaN	NaN	NaN	30.2245	2.06625	6.08415	40.3873	5.01545	4.87097
60	NaN	NaN	NaN	NaN	NaN	NaN	29.8551	1.62525	5.92127	40.164	4.77435	4.54713
66	NaN	NaN	NaN	NaN	NaN	NaN	29.2279	1.31175	6.32884	39.7201	4.71665	4.83656
72	NaN	NaN	NaN	NaN	NaN	NaN	29.023	1.43165	6.55075	39.412	4.39525	4.74613
78	NaN	NaN	NaN	NaN	NaN	NaN	28.6681	1.48855	6.69423	38.9981	4.26705	4.69167
84	NaN	NaN	NaN	NaN	NaN	NaN	28.3602	1.42565	6.55735	38.3237	4.12745	4.9617
90	NaN	NaN	NaN	NaN	NaN	NaN	27.9795	1.34285	6.36754	38.0509	4.23155	5.59826
96	NaN	NaN	NaN	NaN	NaN	NaN	27.4269	1.54885	6.3018	37.1175	4.10025	4.82626
102	NaN	NaN	NaN	NaN	NaN	NaN	27.3345	1.63685	6.04172	36.5639	4.07955	4.60883
108	NaN	NaN	NaN	NaN	NaN	NaN	26.9819	1.76815	6.0715	36.3887	4.04585	4.63537
114	NaN	NaN	NaN	NaN	NaN	NaN	26.5341	1.87085	6.02076	36.1277	3.99575	4.64831
120	NaN	NaN	NaN	NaN	NaN	NaN	26.2865	1.89425	5.97488	35.9354	4.01335	4.76946
126	NaN	NaN	NaN	NaN	NaN	NaN	25.9361	1.92985	5.88041	35.874	3.94985	4.92117
132	NaN	NaN	NaN	NaN	NaN	NaN	25.4946	2.02495	5.81663	35.638	3.71655	4.80733
138	NaN	NaN	NaN	NaN	NaN	NaN	25.2069	1.89525	5.94023	35.4349	3.50895	4.85593
144	NaN	NaN	NaN	NaN	NaN	NaN	25.3158	1.66795	6.07021	35.9474	3.49525	5.45218
150	NaN	NaN	NaN	NaN	NaN	NaN	25.4299	1.71895	6.0646	35.9525	3.45225	5.06732
156	NaN	NaN	NaN	NaN	NaN	NaN	25.3746	1.62695	5.89357	35.8393	3.58125	5.65677
162	NaN	NaN	NaN	NaN	NaN	NaN	25.0124	1.88695	6.09771	35.732	3.53575	5.74493
168	NaN	NaN	NaN	NaN	NaN	NaN	25.0323	1.90035	6.16226	35.5641	3.81615	5.83795
--------------------------
Embryo	number	3
-246	46.6829	8.42769	5.57285	17.7364	0.720287	4.65613	NaN	NaN	NaN	NaN	NaN	NaN
-240	46.8148	8.01562	5.71267	17.5837	1.00825	4.83677	NaN	NaN	NaN	NaN	NaN	NaN
-234	47.1132	7.79955	5.79351	17.6092	0.837695	4.81421	NaN	NaN	NaN	NaN	NaN	NaN
-228	46.864	7.71823	6.13678	17.8891	0.844936	5.17295	NaN	NaN	NaN	NaN	NaN	NaN
-222	46.8659	7.49342	6.27089	17.9321	0.813072	4.85074	NaN	NaN	NaN	NaN	NaN	NaN
-216	46.8092	7.5322	6.02901	17.8631	0.53431	4.57074	NaN	NaN	NaN	NaN	NaN	NaN
-210	46.8513	7.50479	6.03263	18.0849	0.402967	4.53977	NaN	NaN	NaN	NaN	NaN	NaN
-204	46.8585	7.57445	5.85435	17.8128	0.0486227	5.05884	NaN	NaN	NaN	48.9915	4.99876	9.07085
-198	46.7345	7.50945	5.77752	17.4968	0.126887	4.96234	NaN	NaN	NaN	NaN	NaN	NaN
-192	46.4073	7.60148	6.10185	17.486	0.1259	5.03224	NaN	NaN	NaN	48.4755	4.93316	9.53291
-186	46.2428	7.45604	6.20611	18.0023	-0.0224701	4.88401	NaN	NaN	NaN	NaN	NaN	NaN
-180	46.1594	6.99621	6.49056	18.1619	-0.569389	5.04541	NaN	NaN	NaN	NaN	NaN	NaN
-174	46.6113	6.63185	6.55624	17.9875	-0.588649	5.15577	NaN	NaN	NaN	48.611	3.00656	10.5
-168	46.928	6.15983	6.61351	17.8856	-0.506014	5.23843	51.3554	6.72056	5.81415	NaN	NaN	NaN
-162	46.8963	6.15103	6.65459	18.1362	-0.432018	4.93752	51.1876	6.55936	7.21177	48.2375	2.28446	10.5
-156	46.7253	5.7452	7.11749	18.2327	-0.37757	4.9705	50.9883	6.75736	7.37794	NaN	NaN	NaN
-150	46.4695	5.89323	7.1417	18.3407	-0.0430239	5.49298	50.9029	6.98456	7.19245	NaN	NaN	NaN
-144	46.5458	5.55031	7.32392	18.2751	0.103681	5.4524	50.7525	6.78876	7.37224	47.6763	1.22336	9.03894
-138	46.6857	5.44064	7.18287	18.4416	-0.197157	5.74105	50.8338	6.81216	7.22089	47.8528	1.13916	9.07146
-132	46.4821	5.38997	7.25724	19.0058	0.030281	5.34021	50.7507	6.71236	7.43252	47.3901	1.09476	9.29936
-126	46.3284	5.10708	7.37247	19.015	-0.104046	5.60585	50.926	6.45506	7.39509	NaN	NaN	NaN
-120	46.3776	4.89634	7.47928	18.9276	-0.142129	5.53431	50.7005	6.69436	7.75632	46.9395	0.419457	9.18094
-114	46.0801	5.0845	7.38269	19.4115	0.103526	5.4379	50.2822	6.78666	8.59609	47.3205	0.709857	9.06264
-108	46.2852	4.78789	7.44388	19.6364	0.423578	5.13464	50.455	6.83346	8.85648	46.8982	0.206757	8.99372
-102	45.9711	4.50914	7.70592	19.5631	0.84741	5.28423	50.0012	6.33366	8.90415	46.2332	-0.095143	8.9349
-96	45.7197	4.14922	7.82493	19.7636	0.645231	5.39061	49.9755	6.10086	9.10958	45.8158	-0.245943	7.80071
-90	45.7209	3.82684	7.84855	20.0042	0.633587	5.5198	49.7303	5.76226	9.09246	45.8246	-0.669643	7.54553
-84	45.7963	3.52252	7.71821	20.4505	0.148528	5.31442	49.7622	5.47226	9.2958	45.5234	-1.26094	7.53433
-78	45.4872	2.88395	7.76051	21.0583	0.362319	5.35316	49.387	5.24396	10.5	45.5787	-1.52924	7.56357
-72	45.0283	2.69362	7.76621	21.3553	0.117722	5.88258	49.2415	4.48646	10.5	44.6062	-1.82354	7.48587
-66	44.8704	2.47894	7.80419	21.6575	0.307477	6.04198	49.1836	4.11656	10.5	44.4002	-1.94824	7.57107
-60	44.6663	2.23568	7.90033	22.3782	0.60916	6.12308	49.0551	3.81276	10.5	44.122	-2.27994	7.39114
-54	44.775	2.13256	7.59307	22.7811	0.67359	6.09465	48.9169	3.82926	10.5	43.9026	-2.11624	6.667
-48	44.5433	2.22501	7.623	23.0981	1.17637	5.58805	48.7558	4.10996	9.58064	43.8797	-1.91434	6.05417
-42	44.391	2.24911	7.53956	23.1059	0.87922	5.90253	48.3959	3.84226	10.5	43.4405	-1.78824	5.93227
-36	44.2181	1.96131	7.59852	23.7994	1.25489	5.59266	48.2161	3.74246	9.15099	43.0033	-2.03144	5.94706
-30	43.5896	1.94454	7.68298	24.4256	1.37446	5.24742	47.9201	3.51266	8.98232	41.642	-2.05184	6.15029
-24	43.3093	1.57787	7.61559	25.2131	1.3618	4.87598	47.7358	3.26106	8.74731	41.1742	-2.05444	6.00965
-18	43.0928	1.66745	7.58086	25.8261	0.946559	4.42747	47.5753	3.14476	8.86312	40.2802	-1.64644	5.76882
-12	42.2675	2.09585	7.58048	27.4411	0.749753	3.93139	46.6649	3.24886	8.65892	38.6481	-1.21904	6.01981
-6	41.2603	1.94686	7.52271	29.5109	0.941323	3.84014	45.7945	2.30836	8.53275	37.3049	-0.365543	5.68334
0	NaN	NaN	NaN	NaN	NaN	NaN	45.4278	2.50516	7.49781	36.572	-0.504743	5.87199
6	NaN	NaN	NaN	NaN	NaN	NaN	44.8235	2.69456	7.1385	36.3321	-0.286043	5.6131
12	NaN	NaN	NaN	NaN	NaN	NaN	44.855	2.41856	7.0242	35.9992	0.104857	5.45971
18	NaN	NaN	NaN	NaN	NaN	NaN	44.7043	2.45816	5.99149	35.6242	0.206257	5.32613
24	NaN	NaN	NaN	NaN	NaN	NaN	44.1765	2.71336	6.03944	35.3879	0.0726571	4.96225
30	NaN	NaN	NaN	NaN	NaN	NaN	44.1125	2.65396	5.62571	35.2246	0.197857	4.79498
36	NaN	NaN	NaN	NaN	NaN	NaN	43.4821	2.74366	4.89102	34.7809	0.148457	4.52603
42	NaN	NaN	NaN	NaN	NaN	NaN	43.2229	2.88616	5.35425	34.7606	-0.199443	4.56516
48	NaN	NaN	NaN	NaN	NaN	NaN	42.9365	2.87726	4.65484	34.0879	0.0935571	4.60746
54	NaN	NaN	NaN	NaN	NaN	NaN	42.8302	2.68486	4.2898	34.075	0.292057	4.78317
60	NaN	NaN	NaN	NaN	NaN	NaN	41.8466	2.53126	4.3468	33.2946	0.251157	5.61616
66	NaN	NaN	NaN	NaN	NaN	NaN	41.938	2.73386	4.16745	32.9592	0.625857	5.161
72	NaN	NaN	NaN	NaN	NaN	NaN	41.0879	2.83446	3.97397	32.5816	0.324057	5.85145
78	NaN	NaN	NaN	NaN	NaN	NaN	39.7869	2.86896	2.74835	32.4224	0.557657	6.12132
84	NaN	NaN	NaN	NaN	NaN	NaN	39.2747	3.05946	2.73738	32.3648	0.614157	6.3142
90	NaN	NaN	NaN	NaN	NaN	NaN	38.8389	2.87166	2.80035	31.5877	0.338657	6.0807
96	NaN	NaN	NaN	NaN	NaN	NaN	38.4988	2.66186	2.73668	30.4987	0.335257	5.87506
102	NaN	NaN	NaN	NaN	NaN	NaN	38.0438	2.67026	2.88417	29.74	0.393357	5.80276
108	NaN	NaN	NaN	NaN	NaN	NaN	37.7212	2.70206	3.25651	29.174	0.788157	5.03198
114	NaN	NaN	NaN	NaN	NaN	NaN	37.73	2.48516	3.96209	28.8486	1.04896	5.13626
120	NaN	NaN	NaN	NaN	NaN	NaN	37.3413	2.32606	3.42172	28.2252	1.49256	4.8345
126	NaN	NaN	NaN	NaN	NaN	NaN	37.1516	2.26936	3.3846	27.6822	1.59026	4.59792
132	NaN	NaN	NaN	NaN	NaN	NaN	36.9207	1.93106	3.4552	27.4052	1.47726	4.62729
138	NaN	NaN	NaN	NaN	NaN	NaN	36.5755	1.87636	4.22653	26.9246	1.49426	4.5674
144	NaN	NaN	NaN	NaN	NaN	NaN	36.4928	1.99446	4.2439	26.4637	1.74536	4.45386
150	NaN	NaN	NaN	NaN	NaN	NaN	36.2356	1.84256	4.10482	26.0657	1.73766	4.52955
156	NaN	NaN	NaN	NaN	NaN	NaN	35.9836	1.87016	4.31958	25.8658	1.94186	4.43312
162	NaN	NaN	NaN	NaN	NaN	NaN	36.2077	1.97196	4.32191	25.5546	1.96636	4.51007
168	NaN	NaN	NaN	NaN	NaN	NaN	35.6947	2.32636	4.51942	25.3881	1.85576	4.4392
174	NaN	NaN	NaN	NaN	NaN	NaN	35.5194	2.42716	4.47815	25.0276	1.77306	4.16084
180	NaN	NaN	NaN	NaN	NaN	NaN	35.2865	2.35696	4.38452	24.7124	2.16526	3.98783
186	NaN	NaN	NaN	NaN	NaN	NaN	35.2559	2.48596	4.48352	24.7143	2.17516	4.32
192	NaN	NaN	NaN	NaN	NaN	NaN	35.176	2.73416	4.65158	24.4111	2.30006	4.11899
198	NaN	NaN	NaN	NaN	NaN	NaN	34.9275	2.65796	4.48618	24.2311	2.49306	4.34156
204	NaN	NaN	NaN	NaN	NaN	NaN	34.6347	2.37266	4.72629	23.7253	2.27946	4.43168
210	NaN	NaN	NaN	NaN	NaN	NaN	34.5408	2.48066	4.68828	23.9366	2.16846	4.64166
--------------------------
Embryo	number	4
-252	45.6609	4.77252	5.97769	9.61088	-1.90502	2.97994	48.3029	1.00717	5.69882	NaN	NaN	NaN
-246	45.581	4.78187	6.02324	9.54434	-1.98886	2.81442	48.4338	1.50697	5.88137	49.1345	4.47797	4.57589
-240	45.1842	5.14156	6.33176	10.212	-1.87332	2.92706	48.3218	1.67007	6.07896	48.9662	5.09527	5.82486
-234	45.3779	4.91444	6.49446	10.5191	-1.33915	3.02031	48.3085	1.58167	6.0617	49.0055	4.98797	6.04061
-228	45.4336	4.65965	6.67858	10.5562	-1.12271	2.88009	48.3125	1.18157	6.08005	49.1576	4.81547	6.17531
-222	45.4599	4.42975	6.92136	10.7772	-0.996885	2.81523	48.2076	0.459273	7.10145	49.219	4.73207	6.38934
-216	45.1918	4.69414	7.38172	11.0811	-1.05722	2.77135	47.5683	0.799573	6.42185	49.0081	4.73527	7.0819
-210	45.2517	4.51039	7.66405	11.2814	-1.30755	2.99062	47.7129	0.450973	5.94402	49.2619	4.59827	5.98632
-204	45.2378	4.39324	7.21833	11.6242	-1.11998	2.16513	47.9171	0.473373	5.99951	49.3421	4.68917	6.30408
-198	45.3427	4.09334	7.53993	11.7794	-0.837328	2.56682	47.6369	0.296073	7.23463	49.4605	4.24157	7.71773
-192	45.2659	4.37124	7.925	11.3354	-0.83994	3.69853	47.487	0.509273	6.45761	49.2875	4.62137	7.79756
-186	45.0899	4.46888	7.80249	11.0765	-0.75508	3.49289	47.4159	0.355873	6.97444	49.159	4.90847	7.74538
-180	44.9076	4.35712	7.8794	10.8482	-0.596346	3.25887	47.5509	0.561673	6.19898	48.994	5.00387	7.72968
-174	44.7665	4.25426	7.57777	10.9877	-0.781468	3.59282	47.6224	0.144873	6.67865	48.9639	4.71027	7.99797
-168	44.9837	3.98382	7.66329	11.4371	-0.809521	3.4668	47.4126	0.0948732	6.95284	48.8579	4.79567	7.51812
-162	44.9128	3.8405	7.81554	11.55	-1.15486	3.73048	47.295	-0.182927	7.20875	48.8578	4.91827	7.65104
-156	44.8871	3.79031	7.73892	12.0688	-1.39719	3.94131	46.992	-0.486127	7.25857	48.7465	5.39727	7.85347
-150	44.7824	3.79899	7.54354	12.3282	-1.58536	3.95185	46.6449	-0.756127	7.35623	48.7754	5.29527	7.47687
-144	44.8631	3.3943	7.35193	12.3169	-1.7316	4.05337	46.3929	-1.21433	7.32132	48.8358	5.11977	6.85625
-138	44.8354	3.23669	7.08858	12.5027	-1.80026	4.04063	45.9263	-1.21353	7.43553	48.7505	5.16587	7.01568
-132	44.7029	3.29396	7.1121	12.9743	-2.0644	4.00594	45.9309	-1.51263	7.4512	48.737	5.12287	6.9441
-126	44.7087	3.31067	7.09529	13.2597	-2.05454	4.15227	45.6579	-1.53063	7.49795	48.7167	5.24547	7.15275
-120	44.547	3.21793	6.98947	13.9411	-2.0788	4.36982	45.5056	-1.74543	7.52832	48.5476	5.29717	7.10276
-114	44.4091	3.25873	6.77642	13.904	-2.09936	4.67137	45.4209	-1.31233	7.86711	48.1465	5.45707	6.02025
-108	44.4312	3.42407	6.956	14.1231	-2.19185	4.9158	45.0256	-1.55663	7.58269	48.053	5.57817	6.32822
-102	44.4202	3.36752	7.09825	14.6161	-2.46005	4.8837	44.9795	-1.79583	7.50517	47.9036	5.83007	6.95736
-96	44.1566	3.29812	7.00406	14.8819	-2.62906	4.91176	44.9259	-1.89123	7.51269	47.5392	6.10157	6.29458
-90	43.9752	3.33127	6.65069	15.0076	-2.6586	4.97744	44.907	-1.88423	7.10404	47.3286	5.92377	5.94554
-84	43.9993	3.03108	6.72997	15.229	-2.4783	5.10256	44.2419	-2.20973	7.33387	47.1112	5.66657	6.01141
-78	43.7071	2.94636	6.83973	15.5954	-2.29364	5.32401	43.5175	-2.34213	7.73671	46.5329	5.57007	5.85903
-72	43.4922	2.53739	6.87434	16.2481	-2.09417	5.4298	43.2067	-2.68243	7.65742	46.0658	5.58107	6.06239
-66	43.2972	2.57305	6.6042	16.8791	-1.73853	5.71193	42.762	-2.41243	7.92158	45.6387	5.69197	5.99608
-60	43.1689	2.60944	6.69027	17.9213	-1.62516	5.46305	42.0991	-2.46593	8.03061	44.9731	6.00857	5.75286
-54	42.5661	2.66053	6.77398	18.4691	-1.54363	5.7848	41.4333	-2.50223	7.80529	44.3585	6.09087	5.82801
-48	42.2164	2.7014	6.5909	19.0419	-1.44575	6.06204	41.092	-2.21333	7.68723	43.4169	6.61467	5.94794
-42	41.7233	2.94917	6.57879	19.412	-1.43005	5.88119	40.6096	-2.15123	7.85102	42.5911	6.94867	6.03557
-36	40.8311	2.98292	6.65849	20.4067	-1.56506	5.95036	38.7324	-2.38373	7.92323	42.254	6.78117	6.34619
-30	40.3805	2.44715	6.75374	20.4695	-1.25547	6.18968	37.962	-2.55163	8.57119	41.1643	6.73037	6.26718
-24	39.6152	2.5374	6.96293	22.1362	-1.23433	6.3387	36.9588	-2.39593	7.92466	39.9006	6.48387	6.92327
-18	38.9134	2.49974	6.90297	24.5143	-1.81697	6.64346	35.46	-2.32223	7.79403	39.4169	6.60127	6.50866
-12	37.9891	2.43999	7.02821	27.3146	-1.3207	6.90944	34.4605	-2.38873	8.11487	37.5801	6.26917	7.39068
-6	37.6646	2.10169	7.03348	28.282	-1.16787	6.86512	34.2504	-2.52913	8.41249	36.6653	5.95097	7.40793
0	NaN	NaN	NaN	NaN	NaN	NaN	34.4241	-2.85473	7.93276	35.3203	5.64677	7.69611
6	NaN	NaN	NaN	NaN	NaN	NaN	34.1954	-3.44033	8.54198	34.525	5.33007	7.7971
12	NaN	NaN	NaN	NaN	NaN	NaN	34.2224	-3.75753	8.29749	33.2951	4.39187	7.65275
18	NaN	NaN	NaN	NaN	NaN	NaN	34.6913	-3.67073	8.83893	32.7107	4.19097	7.63535
24	NaN	NaN	NaN	NaN	NaN	NaN	34.8971	-3.88333	8.79813	32.1586	3.98397	7.72001
30	NaN	NaN	NaN	NaN	NaN	NaN	34.3777	-3.95553	9.01114	31.7111	3.98877	7.93267
36	NaN	NaN	NaN	NaN	NaN	NaN	34.1916	-4.18913	8.95442	31.3397	3.91737	8.17962
42	NaN	NaN	NaN	NaN	NaN	NaN	34.0632	-4.05933	8.71503	30.8544	3.99707	8.53426
48	NaN	NaN	NaN	NaN	NaN	NaN	33.9643	-4.19753	8.75443	30.3185	3.77267	7.60623
54	NaN	NaN	NaN	NaN	NaN	NaN	33.9656	-3.99393	8.83545	29.949	3.96707	7.87895
60	NaN	NaN	NaN	NaN	NaN	NaN	33.7409	-4.23803	9.00759	29.5591	3.92867	7.98815
66	NaN	NaN	NaN	NaN	NaN	NaN	33.6684	-4.01373	8.87428	28.5866	3.54607	7.75093
72	NaN	NaN	NaN	NaN	NaN	NaN	33.614	-4.02683	8.71307	27.9614	3.54617	8.38272
78	NaN	NaN	NaN	NaN	NaN	NaN	33.4584	-3.97313	8.82599	27.5071	3.37077	7.74094
84	NaN	NaN	NaN	NaN	NaN	NaN	33.5302	-4.08023	8.5811	26.8416	3.19537	8.05401
90	NaN	NaN	NaN	NaN	NaN	NaN	33.4107	-4.04363	8.7464	26.2888	2.71417	7.91738
96	NaN	NaN	NaN	NaN	NaN	NaN	33.1396	-3.81653	8.7558	25.5247	2.64257	7.87979
102	NaN	NaN	NaN	NaN	NaN	NaN	33.1462	-3.94883	8.71603	25.4723	2.57117	7.91613
108	NaN	NaN	NaN	NaN	NaN	NaN	33.1824	-3.62263	8.68274	24.9599	2.39687	7.85337
114	NaN	NaN	NaN	NaN	NaN	NaN	33.284	-3.46343	8.71651	24.5149	2.09637	8.55817
120	NaN	NaN	NaN	NaN	NaN	NaN	33.4314	-3.39723	8.63935	24.2868	1.84497	8.52093
126	NaN	NaN	NaN	NaN	NaN	NaN	33.1338	-3.33603	8.65918	23.9942	1.57927	7.80219
132	NaN	NaN	NaN	NaN	NaN	NaN	33.2421	-3.07253	8.77545	23.48	1.61857	8.4846
138	NaN	NaN	NaN	NaN	NaN	NaN	33.3918	-2.87533	9.10913	23.346	1.49627	7.83109
144	NaN	NaN	NaN	NaN	NaN	NaN	33.4709	-2.71763	8.87145	22.8681	1.14547	7.73672
150	NaN	NaN	NaN	NaN	NaN	NaN	33.5899	-2.78903	8.99738	22.932	0.768673	7.70882
156	NaN	NaN	NaN	NaN	NaN	NaN	33.6487	-2.53713	8.97753	22.9376	1.04497	7.80218
162	NaN	NaN	NaN	NaN	NaN	NaN	33.6916	-2.25533	8.62891	22.8896	0.656073	7.84661
168	NaN	NaN	NaN	NaN	NaN	NaN	33.3572	-2.40283	8.63865	22.7193	0.493073	7.79947
174	NaN	NaN	NaN	NaN	NaN	NaN	33.1916	-2.28263	8.66428	22.7272	0.386473	7.88751
180	NaN	NaN	NaN	NaN	NaN	NaN	33.2255	-2.23743	8.20922	22.9171	0.437173	7.70558
186	NaN	NaN	NaN	NaN	NaN	NaN	33.4041	-1.83233	8.18886	22.6932	0.283073	7.6842
192	NaN	NaN	NaN	NaN	NaN	NaN	33.2734	-1.54343	8.66452	22.6698	0.180573	7.93436
198	NaN	NaN	NaN	NaN	NaN	NaN	33.2364	-1.90563	8.59716	22.3881	0.104573	8.10767
204	NaN	NaN	NaN	NaN	NaN	NaN	32.8859	-2.00213	8.73895	22.5309	0.358373	7.89202
210	NaN	NaN	NaN	NaN	NaN	NaN	32.8886	-2.12153	8.86741	22.5238	0.630473	7.96869
216	NaN	NaN	NaN	NaN	NaN	NaN	32.6614	-1.96933	8.70036	22.6961	0.581473	7.91747
222	NaN	NaN	NaN	NaN	NaN	NaN	32.8169	-1.93443	8.69631	22.7757	0.232373	7.72937
228	NaN	NaN	NaN	NaN	NaN	NaN	32.7615	-1.92173	8.61559	22.5957	0.0648732	7.76058
234	NaN	NaN	NaN	NaN	NaN	NaN	32.8442	-2.10813	8.5342	22.4478	0.234073	7.5917
240	NaN	NaN	NaN	NaN	NaN	NaN	32.7104	-2.11883	8.00027	22.2365	0.237573	7.64758
246	NaN	NaN	NaN	NaN	NaN	NaN	32.6417	-1.92493	8.5221	22.094	0.169673	7.7326
252	NaN	NaN	NaN	NaN	NaN	NaN	32.8299	-1.81383	8.66632	21.833	0.413773	7.90041
258	NaN	NaN	NaN	NaN	NaN	NaN	33.2163	-1.98043	8.39044	21.8562	0.340273	7.81569
264	NaN	NaN	NaN	NaN	NaN	NaN	33.3652	-1.81143	8.59847	21.5599	0.386473	7.8504
270	NaN	NaN	NaN	NaN	NaN	NaN	33.2137	-1.68273	8.4234	21.3865	0.275173	7.70069
276	NaN	NaN	NaN	NaN	NaN	NaN	33.415	-1.22343	8.6886	21.3612	-0.0675268	7.48165
282	NaN	NaN	NaN	NaN	NaN	NaN	33.5645	-1.75093	8.97521	21.1682	-0.0122268	7.60612
288	NaN	NaN	NaN	NaN	NaN	NaN	33.4511	-1.30013	8.77189	21.1077	0.103673	7.73782
294	NaN	NaN	NaN	NaN	NaN	NaN	33.9907	-0.966427	8.63505	21.295	0.164173	7.60389
300	NaN	NaN	NaN	NaN	NaN	NaN	33.8051	-1.23643	8.68245	20.9664	-0.0654268	7.62251
--------------------------
Embryo	number	5
-246	50.8802	5.3324	4.68002	15.0602	8.34907	0.797542	54.0403	7.27665	3.19752	NaN	NaN	NaN
-240	50.4572	5.31304	4.54891	14.6324	8.02109	1.0995	53.8665	7.16465	3.40758	NaN	NaN	NaN
-234	50.204	5.16772	4.5519	14.2931	7.8504	1.21867	53.7867	7.08525	3.5651	NaN	NaN	NaN
-228	50.0217	4.8281	4.62487	14.4756	7.41444	1.19377	53.9699	6.56375	4.04921	NaN	NaN	NaN
-222	49.7257	4.34955	4.52276	14.5853	7.12888	1.37293	53.9504	6.19335	4.10124	NaN	NaN	NaN
-216	49.5756	4.52862	4.46145	14.7964	6.91471	1.34843	53.7156	6.36845	4.2654	NaN	NaN	NaN
-210	49.4917	4.5541	4.55023	14.7598	6.83898	1.40125	53.4115	6.77315	4.50255	NaN	NaN	NaN
-204	49.4035	4.56423	4.30449	15.0263	6.54355	1.56124	53.1532	7.03875	4.29415	NaN	NaN	NaN
-198	49.2392	4.75399	4.719	15.5046	6.27583	1.23846	52.9365	7.15935	4.62214	NaN	NaN	NaN
-192	49.1047	4.60813	4.50942	15.6369	6.09275	1.69136	52.7542	7.08475	4.59526	NaN	NaN	NaN
-186	48.9862	4.8545	4.86837	15.2669	5.97307	2.29287	52.7732	7.27935	4.79936	NaN	NaN	NaN
-180	48.767	4.89674	5.10403	15.522	5.76572	2.35513	52.8392	6.82405	5.58823	NaN	NaN	NaN
-174	48.5559	4.66937	4.90731	15.5199	5.6665	2.32617	52.7893	6.62595	5.76708	NaN	NaN	NaN
-168	48.3318	4.5715	4.86524	15.836	5.20588	2.47003	NaN	NaN	NaN	52.5966	6.59835	4.81876
-162	48.0884	4.60582	4.92501	15.9588	5.0849	2.77183	NaN	NaN	NaN	52.2818	6.82195	4.81464
-156	48.0416	4.76342	5.07816	16.0761	4.72525	2.81661	52.1531	6.83665	5.81884	NaN	NaN	NaN
-150	47.9695	4.70568	5.33095	16.4246	4.47442	2.88662	52.1726	6.94945	5.93832	51.7045	7.27415	4.79889
-144	47.7366	4.84128	5.46565	16.6845	4.39116	2.62675	51.7064	6.99875	5.87912	NaN	NaN	NaN
-138	47.6273	4.79775	5.44802	16.9036	4.10632	2.50347	51.551	7.13575	5.98634	51.0633	7.42835	4.60077
-132	47.4842	4.85186	5.45442	17.0626	3.80689	2.49441	51.5926	6.91105	5.84421	51.3319	7.21265	4.7951
-126	47.3693	4.33096	5.41254	17.3252	3.39673	2.72423	NaN	NaN	NaN	51.3764	6.70665	5.97484
-120	47.2988	4.24303	5.46527	17.5805	3.02014	3.12628	51.3291	6.14535	7.21614	NaN	NaN	NaN
-114	46.7847	3.76176	5.37449	18.0444	2.73102	3.30145	50.4306	6.09435	7.3183	50.2846	6.51605	6.28482
-108	46.5487	3.59379	5.31433	18.125	2.68886	3.18814	50.2152	6.12325	7.36979	49.9757	6.64665	5.93159
-102	46.454	3.51	5.33552	18.4812	2.58356	3.40519	NaN	NaN	NaN	49.743	6.58255	6.21165
-96	45.9529	3.30208	5.32101	18.7329	2.17276	3.50613	49.6083	5.80845	8.07112	48.9006	6.45275	5.39031
-90	45.8089	3.15838	5.40309	19.0516	1.74831	3.20561	49.4799	5.69075	7.94303	48.7841	6.43425	4.88596
-84	45.7707	2.72922	5.36005	19.7075	1.67783	3.45217	49.315	5.43665	8.3355	48.2771	6.54435	4.68897
-78	45.6724	2.48039	5.19726	20.1181	1.44097	3.61115	48.903	4.97525	8.01614	47.8395	6.21185	4.55887
-72	45.3988	2.06477	5.06842	20.4549	1.47907	3.73394	48.6371	4.24375	8.34238	47.3952	5.88575	4.36645
-66	44.6746	1.7538	4.77925	21.0196	1.11201	3.72973	47.7432	3.61565	7.82563	46.8162	5.45445	4.39806
-60	43.8013	1.71238	4.65135	21.5912	0.84807	3.80658	47.4636	2.85745	8.59695	46.49	4.84375	4.26634
-54	43.3043	1.17669	4.70343	21.5865	0.665932	4.00063	47.0214	2.33895	8.70223	46.2687	4.40315	3.40281
-48	42.9899	1.12744	4.4603	21.9149	0.876279	4.18531	46.2592	2.35615	8.44669	45.505	4.42445	3.14384
-42	42.0769	0.886963	4.26588	22.6533	1.12417	4.36631	45.6384	1.82405	8.41684	44.6431	4.01705	3.09609
-36	41.2616	0.73539	4.43655	22.5273	1.13881	4.28812	44.9038	1.82575	8.34728	43.6419	3.98155	2.91925
-30	41.1161	0.313219	4.58488	22.7041	1.29397	4.60721	44.0749	1.62055	8.85383	42.5637	4.08125	3.05396
-24	40.4281	0.141771	4.38028	23.1938	1.09132	4.96141	42.9916	1.52135	8.56207	41.5593	4.04845	3.00015
-18	39.5066	0.000273619	4.17802	23.5997	1.19113	4.95597	42.056	1.45335	8.74481	39.8832	3.80035	2.75694
-12	38.7678	-0.358484	4.23811	24.8477	1.61024	4.38691	41.2948	1.35385	8.18736	38.092	3.56955	2.34688
-6	37.7995	-0.628885	4.24481	25.6896	1.6167	4.05596	40.7241	0.961551	7.84179	36.1434	3.13455	2.84978
0	NaN	NaN	NaN	NaN	NaN	NaN	40.1775	0.868951	7.66827	34.0221	2.44815	3.21901
6	NaN	NaN	NaN	NaN	NaN	NaN	39.7998	0.863251	7.68339	33.6272	2.17295	3.13422
12	NaN	NaN	NaN	NaN	NaN	NaN	39.8269	0.373451	7.57207	33.3297	1.68915	2.95153
18	NaN	NaN	NaN	NaN	NaN	NaN	38.2953	0.181851	7.47042	32.7901	0.994652	2.63109
24	NaN	NaN	NaN	NaN	NaN	NaN	37.1827	0.252051	7.40054	32.224	0.0529515	1.5
30	NaN	NaN	NaN	NaN	NaN	NaN	36.7178	0.117851	7.23861	31.8544	-0.653949	1.5
36	NaN	NaN	NaN	NaN	NaN	NaN	36.3965	0.111652	7.4521	31.1223	-1.14975	1.5
42	NaN	NaN	NaN	NaN	NaN	NaN	36.1713	-0.0851485	7.41407	30.5298	-1.66185	1.5
48	NaN	NaN	NaN	NaN	NaN	NaN	35.8779	0.0764515	7.15308	29.8636	-2.28655	1.5
54	NaN	NaN	NaN	NaN	NaN	NaN	35.7567	-0.567748	7.07938	28.9895	-2.22375	1.5
60	NaN	NaN	NaN	NaN	NaN	NaN	35.3454	-0.799848	7.04384	28.284	-2.42015	1.5
66	NaN	NaN	NaN	NaN	NaN	NaN	35.2413	-0.648949	6.66348	27.6212	-2.48495	2.81758
72	NaN	NaN	NaN	NaN	NaN	NaN	34.9445	-0.770548	6.32335	27.0968	-2.35415	2.92542
78	NaN	NaN	NaN	NaN	NaN	NaN	35.0585	-0.927648	6.19415	26.9401	-2.51545	2.82749
84	NaN	NaN	NaN	NaN	NaN	NaN	34.7769	-1.20805	6.03992	26.5243	-2.61565	3.15594
90	NaN	NaN	NaN	NaN	NaN	NaN	34.6784	-1.06785	5.87718	25.9418	-2.71595	3.47949
96	NaN	NaN	NaN	NaN	NaN	NaN	34.5962	-1.19685	5.59663	25.252	-2.61135	4.13877
102	NaN	NaN	NaN	NaN	NaN	NaN	34.465	-1.28085	5.60919	24.7106	-2.79955	4.21329
--------------------------
Embryo	number	6
-390	47.883	1.13441	5.33443	7.15897	0.240877	3.13855	NaN	NaN	NaN	NaN	NaN	NaN
-384	48.1382	1.09532	4.16929	7.39531	0.799725	3.37175	NaN	NaN	NaN	50.1385	2.01151	5.88086
-378	47.7576	0.821564	3.91115	7.51687	1.30646	3.64965	NaN	NaN	NaN	49.7957	2.40901	4.34191
-372	47.4777	0.610076	3.3424	7.89566	1.2732	3.95608	NaN	NaN	NaN	49.734	1.42411	3.54582
-366	47.2378	-0.110045	3.39536	7.82399	1.30316	3.99188	NaN	NaN	NaN	49.5834	0.764108	2.91048
-360	47.0844	-0.187558	2.92046	7.72184	1.11747	4.31688	NaN	NaN	NaN	49.4424	0.920108	2.77215
-354	47.1549	0.0381516	2.89874	7.85641	1.45509	4.66965	NaN	NaN	NaN	49.4446	1.63931	2.92084
-348	47.1256	0.382697	3.03019	7.71169	1.79613	4.73796	NaN	NaN	NaN	49.3057	2.28741	2.78676
-342	47.1175	0.159204	3.09476	8.3433	1.97639	4.67199	NaN	NaN	NaN	49.6201	1.16901	3.11223
-336	46.9074	-0.751371	3.25577	8.45227	1.71098	4.88452	NaN	NaN	NaN	49.2331	0.0428078	2.96895
-330	46.4938	-0.744206	2.83081	8.44335	1.8405	5.02817	NaN	NaN	NaN	48.7686	-0.228592	1.5
-324	46.3209	-0.55411	2.89373	8.39737	1.78579	4.98696	NaN	NaN	NaN	48.7204	-0.191292	1.5
-318	46.1802	-0.469745	2.8846	8.40167	2.0573	5.18534	NaN	NaN	NaN	48.6603	0.0328078	1.5
-312	46.1012	-0.647035	3.03092	8.62866	2.09339	5.45535	NaN	NaN	NaN	48.4875	0.298308	1.5
-306	45.9503	-0.939715	3.00193	9.13242	1.9782	5.65838	NaN	NaN	NaN	48.3723	0.158108	1.5
-300	46.203	-0.604165	2.68267	8.97762	1.98815	5.90105	NaN	NaN	NaN	48.7609	1.43691	1.5
-294	46.2414	0.246761	2.76669	8.78376	2.23411	5.99051	NaN	NaN	NaN	48.6805	2.13861	1.5
-288	46.0981	0.345074	3.09577	8.86576	2.21786	6.10927	NaN	NaN	NaN	48.6287	1.95211	1.5
-282	46.3639	0.35922	3.07473	9.22518	2.48808	6.26292	NaN	NaN	NaN	48.6635	1.97391	1.5
-276	46.344	0.270311	3.2678	9.33715	2.46041	6.35171	NaN	NaN	NaN	48.809	1.92331	1.5
-270	46.3632	0.636621	3.27249	9.45068	3.10557	6.63123	48.9716	3.05591	2.90684	49.1421	2.39841	1.5
-264	46.504	0.922496	3.26073	9.39626	2.87595	6.71465	48.9583	3.50061	2.97848	49.1734	2.73351	1.5
-258	46.6017	1.25944	3.46441	9.65465	2.59064	6.76006	NaN	NaN	NaN	49.2521	3.43151	2.95567
-252	46.7884	1.3696	3.59401	10.3388	2.54514	6.53598	NaN	NaN	NaN	49.2534	3.64671	3.02149
-246	46.7617	1.89817	3.80655	10.3813	2.55758	6.778	49.1977	4.37691	4.12808	49.5297	3.60211	2.90865
-240	47.1227	2.03148	3.11646	10.4654	2.60366	6.86993	NaN	NaN	NaN	49.2238	3.87511	2.82403
-234	46.7304	2.0687	4.07946	10.7049	2.76627	6.93972	NaN	NaN	NaN	49.1208	4.25411	2.89649
-228	46.7106	2.07257	3.83136	10.8196	3.05066	7.40178	49.1627	3.80101	2.73202	48.8966	4.49221	3.65027
-222	46.7283	2.13908	3.9742	11.1577	3.30381	7.47422	49.0819	4.19961	2.49237	NaN	NaN	NaN
-216	46.6486	2.19196	3.93325	10.7453	3.28555	7.46807	49.1642	3.71941	1.5	NaN	NaN	NaN
-210	46.6907	2.00415	4.10129	10.8936	3.23656	7.74926	49.0776	3.88071	1.5	48.9076	4.80801	4.2685
-204	46.6903	2.03752	4.17444	11.318	2.84927	8.0337	49.1321	3.72371	1.5	49.0195	4.75881	4.24973
-198	46.9046	1.89806	4.07371	11.3939	2.75495	7.94979	49.1134	3.37561	2.692	48.8234	4.43181	4.48195
-192	46.6782	1.68439	4.45371	11.6393	2.82704	8.30749	49.0993	3.53311	2.69747	48.8982	4.78221	4.62173
-186	46.6757	1.68044	4.41046	12.1106	3.02978	7.92881	49.1215	3.64431	2.26427	48.6438	4.94441	4.82523
-180	46.533	1.97851	4.56713	12.3439	2.33905	7.56444	48.9828	3.42721	1.5	48.5639	5.32031	4.99146
-174	46.51	1.92089	4.51921	12.7968	2.85685	7.44603	49.0164	3.56151	1.5	48.6378	5.09551	5.69498
-168	46.3944	1.98507	4.65515	12.7818	3.07805	7.56282	48.9739	3.60301	2.70992	48.3206	5.48441	5.67479
-162	46.3593	2.42018	4.86414	13.0831	3.1525	7.6296	49.0603	3.62331	2.63709	48.2894	5.86551	5.86175
-156	46.2883	2.60905	4.7938	13.0964	2.90135	7.79333	48.8858	3.81901	1.5	47.6682	6.26441	5.00466
-150	46.1356	2.72861	4.70413	13.3302	2.59144	7.84445	48.7971	4.06711	1.5	46.7983	6.85271	5.96705
-144	46.1267	2.75846	4.62198	13.5239	2.74906	7.75305	48.7066	3.81811	1.5	46.879	6.81941	5.82132
-138	45.968	2.95104	4.80271	13.2374	2.75088	7.4111	48.4591	3.78351	1.5	46.5582	6.97981	6.03802
-132	45.8463	2.90597	4.75148	13.6864	2.54083	7.53172	48.2163	3.63611	1.5	46.5777	6.75951	5.91906
-126	45.732	2.88622	4.68134	14.6335	2.63295	7.69695	48.1435	3.43871	1.5	46.2777	6.63751	6.04915
-120	45.5388	2.84738	4.83392	14.8737	2.59357	7.70563	47.9456	3.26431	1.5	45.981	6.91031	6.0253
-114	45.3849	3.14498	4.91883	14.8414	2.76062	7.71431	47.8441	3.46751	1.5	45.6022	7.22461	6.22477
-108	45.2611	3.15722	4.95848	15.02	2.79444	7.49395	47.9038	3.55831	1.5	44.8	7.19391	6.50765
-102	45.1848	3.34008	5.37055	15.2052	2.60103	7.7014	47.5691	3.36801	1.5	44.6143	7.55711	6.44236
-96	44.9881	3.34271	5.39922	15.5298	2.43634	7.69778	47.1951	3.49981	1.5	43.4989	7.42681	6.90989
-90	44.7865	3.23204	5.64671	16.1414	1.88466	7.78558	47.124	3.49211	2.35699	43.2235	7.06811	7.45823
-84	44.4458	3.02776	5.82718	16.5062	1.22217	7.74857	46.6749	3.42641	2.57668	43.0985	7.05001	7.60771
-78	43.5144	3.0389	5.89491	16.7441	1.07011	8.24047	46.3085	2.87541	2.94792	42.6855	7.00041	7.85312
-72	43.0897	2.83127	6.06865	16.852	0.759975	8.70864	46.1831	2.55711	3.19104	41.9655	7.02711	8.52864
-66	42.8755	2.78126	6.27638	17.0253	0.492199	8.59814	46.035	2.94801	3.32326	41.8045	7.12461	8.74334
-60	42.4676	2.84878	6.47732	17.6609	-0.165092	9.34511	45.0806	2.56501	3.28921	41.2277	7.07491	8.97032
-54	41.8829	2.76363	6.64302	18.2347	-0.229601	9.31017	44.5007	3.08901	3.56308	40.3242	6.80911	9.46293
-48	41.4894	2.656	7.0863	18.8197	-0.0604339	9.51101	44.3001	2.92181	4.30889	39.3227	6.70241	10.5
-42	41.2089	2.57731	7.14488	20.4006	0.158705	9.2708	44.0706	2.98781	4.51224	37.99	5.76401	10.5
-36	40.4122	1.99455	7.32171	22.2041	0.697068	9.15656	43.2987	2.54301	4.62194	36.3417	4.95491	10.5
-30	39.7111	1.83969	7.27751	23.1403	1.12705	9.21095	42.7537	2.07181	4.63297	35.5086	4.45241	9.51615
-24	38.9335	2.04494	7.32815	23.663	1.34038	8.70876	42.052	1.65921	4.68311	34.0913	3.93641	10.5
-18	38.0056	1.478	7.5328	25.2453	2.3788	9.13794	40.953	1.16081	4.55499	33.1344	3.19221	10.5
-12	37.4179	1.6379	7.78231	26.4908	2.56712	8.21409	40.5779	0.976408	5.67901	32.2172	3.14621	10.5
-6	36.879	1.30105	8.18987	26.4067	3.11475	7.92329	40.0119	0.423208	6.02834	31.6204	3.05291	10.5
0	NaN	NaN	NaN	NaN	NaN	NaN	39.5208	0.440908	6.08436	30.8712	2.96061	10.5
6	NaN	NaN	NaN	NaN	NaN	NaN	39.3145	0.346308	6.24236	30.4421	2.82791	10.5
12	NaN	NaN	NaN	NaN	NaN	NaN	38.225	0.539608	6.04703	30.0736	2.68181	10.5
18	NaN	NaN	NaN	NaN	NaN	NaN	38.2148	0.370908	6.18727	29.6219	2.69821	10.5
24	NaN	NaN	NaN	NaN	NaN	NaN	38.064	0.781508	7.17646	29.146	2.34071	10.5
30	NaN	NaN	NaN	NaN	NaN	NaN	37.9537	0.103808	7.56625	28.7831	2.41561	10.5
36	NaN	NaN	NaN	NaN	NaN	NaN	37.8214	0.326408	7.69627	28.5629	2.12261	10.5
42	NaN	NaN	NaN	NaN	NaN	NaN	37.6235	0.523108	7.86042	28.0116	1.86061	10.5
48	NaN	NaN	NaN	NaN	NaN	NaN	37.4336	0.148708	8.02808	27.8667	1.94171	10.5
54	NaN	NaN	NaN	NaN	NaN	NaN	36.983	0.239008	7.9435	27.3876	1.75221	10.5
60	NaN	NaN	NaN	NaN	NaN	NaN	37.1116	0.480208	8.63704	27.2593	1.49221	10.5
66	NaN	NaN	NaN	NaN	NaN	NaN	36.8879	0.454908	8.85073	26.7448	1.26281	10.5
72	NaN	NaN	NaN	NaN	NaN	NaN	36.1812	0.667608	8.88196	26.2344	1.09821	10.5
78	NaN	NaN	NaN	NaN	NaN	NaN	35.6762	0.476408	8.75069	26.2025	1.11841	10.5
84	NaN	NaN	NaN	NaN	NaN	NaN	34.5704	0.876908	8.72131	25.6016	1.07011	10.5
90	NaN	NaN	NaN	NaN	NaN	NaN	33.7392	0.967508	8.55012	25.229	1.21341	10.5
96	NaN	NaN	NaN	NaN	NaN	NaN	33.7175	1.27551	8.62608	24.4968	0.943008	10.5
102	NaN	NaN	NaN	NaN	NaN	NaN	33.5275	1.20231	8.79668	23.9665	1.20081	10.5
108	NaN	NaN	NaN	NaN	NaN	NaN	33.3506	1.27631	8.91094	24.0157	0.694408	10.5
114	NaN	NaN	NaN	NaN	NaN	NaN	33.2471	1.42711	9.27185	23.6266	0.739708	10.5
120	NaN	NaN	NaN	NaN	NaN	NaN	33.4345	1.37901	9.52542	23.4539	0.686408	10.5
126	NaN	NaN	NaN	NaN	NaN	NaN	33.1075	1.10901	9.21709	23.1068	0.655108	10.5
132	NaN	NaN	NaN	NaN	NaN	NaN	33.1779	1.31111	9.18966	23.1583	0.699208	10.5
138	NaN	NaN	NaN	NaN	NaN	NaN	33.1266	1.33171	9.20891	22.9392	0.922608	10.5
144	NaN	NaN	NaN	NaN	NaN	NaN	33.1393	1.71521	9.43291	23.0297	0.793508	10.5
150	NaN	NaN	NaN	NaN	NaN	NaN	32.8149	1.11751	9.23031	23.266	0.778908	10.5
156	NaN	NaN	NaN	NaN	NaN	NaN	34.0558	1.60461	9.35826	23.8592	0.891908	10.5
162	NaN	NaN	NaN	NaN	NaN	NaN	33.5967	1.45101	9.70958	23.6104	1.18161	10.5
--------------------------
Embryo	number	7
-312	46.4893	2.05676	6.70219	8.02442	-1.2791	7.14473	49.7075	0.783726	7.31723	NaN	NaN	NaN
-306	46.2675	1.69772	6.27799	8.3436	-1.42751	6.94666	49.7843	0.874826	5.88918	NaN	NaN	NaN
-300	46.4638	1.66203	6.12623	8.43765	-1.7553	7.32651	49.874	0.612426	6.01155	NaN	NaN	NaN
-294	46.4585	1.56248	6.33461	NaN	NaN	NaN	49.9174	0.291826	7.39577	49.6971	1.05773	5.9125
-288	46.6466	1.85234	7.85804	NaN	NaN	NaN	49.9527	0.316626	8.68187	49.8952	1.08213	7.35104
-282	46.4671	1.61936	8.34129	8.38098	-1.69074	7.86703	49.6802	-0.0800741	8.69567	49.7173	0.893526	7.47197
-276	46.1772	1.56828	8.29563	8.40575	-1.14327	7.18699	49.5953	0.312126	8.59636	49.7331	1.14713	7.30322
-270	46.0738	1.62176	8.34546	8.70727	-1.13607	7.049	49.7418	0.0361259	8.74454	49.7999	0.967626	7.4526
-264	46.1221	1.65848	8.48652	8.98555	-1.08675	6.97819	49.7862	-0.0146741	8.62723	49.749	0.796426	7.45843
-258	46.1202	1.49921	8.69456	9.30036	-0.655087	7.03697	49.8029	0.0705259	8.62085	49.8032	0.921426	7.37762
-252	46.1518	1.53193	8.67806	9.47621	-0.406626	7.28939	49.7733	0.126926	8.85592	49.8586	1.49633	7.4457
-246	45.9662	1.27906	8.4414	9.76634	-0.214875	6.64311	49.8786	-0.122074	9.02365	49.6396	1.34893	7.43717
-240	45.9103	1.37054	8.80584	9.60382	-0.743403	7.34999	49.7778	-0.359274	10.5	49.7062	1.20683	8.89377
-234	45.6415	0.744721	9.25243	9.52534	-0.577874	7.52669	49.5912	-1.03187	10.5	49.8509	0.585526	9.07542
-228	45.8443	0.566734	9.5847	9.82664	-0.81655	7.6022	49.5712	-1.49897	10.5	49.8486	0.330426	8.86296
-222	45.7582	0.529207	9.84331	10.1851	-0.480569	6.67976	49.4857	-1.08427	10.5	49.9146	0.848526	9.17667
-216	45.4064	0.821364	9.59955	10.3749	-0.532017	6.71603	49.4304	-0.369374	10.5	49.7276	1.22413	9.09341
-210	45.4605	1.06737	9.65923	10.3458	-0.590966	6.75971	49.5075	-0.425974	10.5	49.5667	1.73443	8.84674
-204	NaN	NaN	NaN	10.8553	-0.409307	6.5376	49.1416	-0.878574	10.5	49.5028	1.55723	9.08184
-198	45.3388	0.719461	9.86782	11.1875	-0.490966	6.43395	49.2736	-1.09957	10.5	49.4819	1.39073	9.05423
-192	45.4943	0.5417	9.78285	11.1851	-0.693408	6.83699	49.3542	-1.55787	10.5	49.5348	1.65123	9.08243
-186	45.5841	0.223214	9.27229	11.1306	-0.313502	7.26951	49.4576	-2.08547	10.5	49.6664	1.38493	8.85122
-180	45.4698	-0.0435294	9.52092	11.1055	-0.314034	6.66925	49.2273	-2.35277	10.5	49.6846	1.56403	8.8981
-174	45.2543	0.389883	9.71306	11.0506	-0.478917	7.09935	NaN	NaN	NaN	49.5575	1.45373	9.3725
-168	45.1952	0.417059	9.78561	11.2306	-0.633306	6.88882	48.9323	-2.18517	10.5	49.415	2.04043	9.348
-162	45.1908	0.318545	9.79695	11.4343	-0.638027	6.44466	48.9291	-2.01077	10.5	49.127	2.74153	9.13901
-156	44.9773	0.665171	10.0393	11.7219	-0.726109	6.21695	48.8547	-1.68367	10.5	48.8205	3.20723	9.05373
-150	44.8275	0.767899	9.57612	12.1077	-0.825253	6.18405	48.6014	-1.58587	10.5	48.876	3.30153	9.20681
-144	44.8497	0.975383	9.43024	12.4949	-0.879413	6.00866	48.4109	-1.74977	10.5	48.5742	3.68773	9.30753
-138	44.8947	0.808383	9.8522	12.7207	-1.27347	5.98639	48.2936	-1.86887	10.5	48.4234	3.98813	9.32259
-132	44.9211	0.842169	10.2319	12.8804	-1.22569	5.9708	48.3399	-1.95197	10.5	48.0609	4.45553	9.15377
-126	44.7127	0.735742	9.80651	13.0629	-1.32134	6.04368	NaN	NaN	NaN	47.9085	4.43543	9.62001
-120	44.8267	0.731158	10.0428	13.6484	-1.19459	6.27733	47.8946	-3.00247	10.5	47.629	4.62683	9.31881
-114	44.8761	0.766857	9.47774	14.5018	-0.901284	6.2052	47.3358	-2.65847	10.5	47.0449	4.95283	9.02486
-108	44.8201	0.9688	9.37334	14.2579	-1.00682	6.49641	46.7606	-2.74227	10.5	46.7853	5.36983	9.01734
-102	44.5506	1.20676	9.44115	15.0786	-0.929404	6.9	46.528	-2.78607	10.5	46.4343	5.47253	8.92642
-96	44.319	1.06096	9.70474	15.4687	-1.17528	6.73171	46.3325	-2.89627	10.5	46.1053	5.58623	9.19521
-90	44.429	1.28472	9.51418	15.8887	-0.85758	6.5609	45.9878	-2.77797	10.5	45.7788	5.59023	8.58837
-84	44.2574	1.21751	9.10013	16.5443	-0.962362	5.89158	45.6981	-2.90087	10.5	45.6355	5.59033	7.64173
-78	44.3541	1.25637	9.11856	16.7062	-1.14406	6.00914	45.3549	-2.81067	10.5	45.2402	5.58083	7.63167
-72	44.1391	1.12154	8.57357	16.7909	-1.38736	5.75885	45.2961	-3.05877	10.5	45.1101	5.34473	7.48124
-66	43.8138	0.7078	8.70549	16.8142	-0.949789	5.48748	44.7406	-3.49787	10.5	44.8972	5.03943	7.28743
-60	43.8524	0.650366	8.59309	17.4973	-0.847809	4.93458	44.2706	-3.77727	10.5	44.4834	4.89233	7.22178
-54	43.6295	0.630674	8.31211	17.9965	-0.981136	5.12181	43.7888	-3.70057	10.5	43.901	5.22843	7.19577
-48	43.2565	0.642402	8.29149	18.4349	-1.06802	5.28051	43.4777	-3.89757	10.5	43.2891	5.24383	7.20541
-42	42.9518	0.657192	8.35603	18.8207	-1.35645	5.084	43.1361	-3.83787	10.5	42.7383	5.03403	7.24286
-36	42.5677	0.76727	8.2178	18.937	-1.69019	5.2079	42.4803	-3.79347	10.5	41.882	5.03213	7.08433
-30	41.7187	0.70055	7.99429	19.0073	-1.72435	5.52175	41.9169	-3.46797	9.32358	40.4692	4.76473	7.05821
-24	41.1725	0.775854	8.07202	20.1337	-1.47567	5.75984	40.7717	-3.53337	10.5	39.4485	4.74373	7.13481
-18	40.3369	0.916231	8.05921	21.5319	-2.24921	5.44382	39.4122	-3.28117	10.5	38.989	5.04103	6.39653
-12	39.5685	1.09681	7.73691	23.4444	-2.00056	5.48349	38.7133	-3.31287	10.5	37.5055	5.04083	6.25481
-6	38.8621	0.797293	7.97239	23.9492	-1.77425	5.14498	37.7705	-3.36337	10.5	35.7705	4.29123	6.84858
0	NaN	NaN	NaN	NaN	NaN	NaN	36.5049	-3.35657	10.5	34.1874	3.51383	6.83947
6	NaN	NaN	NaN	NaN	NaN	NaN	35.2265	-3.27377	10.5	34.0105	3.47033	6.4288
12	NaN	NaN	NaN	NaN	NaN	NaN	34.4992	-3.60007	10.5	33.2955	3.09693	5.99931
18	NaN	NaN	NaN	NaN	NaN	NaN	33.929	-3.90527	10.5	32.7401	3.27793	6.46488
24	NaN	NaN	NaN	NaN	NaN	NaN	33.5395	-3.91697	9.44006	32.6215	3.60163	6.52311
30	NaN	NaN	NaN	NaN	NaN	NaN	33.4161	-4.27857	9.5906	31.659	3.47153	6.95119
36	NaN	NaN	NaN	NaN	NaN	NaN	33.2546	-4.15677	9.33699	31.224	3.35483	6.58269
42	NaN	NaN	NaN	NaN	NaN	NaN	33.1676	-4.62367	9.46633	30.3649	3.31053	7.2044
48	NaN	NaN	NaN	NaN	NaN	NaN	32.5783	-4.43287	9.14153	29.9637	3.31663	7.20171
54	NaN	NaN	NaN	NaN	NaN	NaN	32.4811	-4.36677	9.18349	29.2689	3.09093	6.98753
60	NaN	NaN	NaN	NaN	NaN	NaN	31.6065	-4.77317	8.76142	28.9485	3.06693	7.26271
66	NaN	NaN	NaN	NaN	NaN	NaN	31.4905	-4.64217	8.69507	28.4837	3.27113	7.35966
72	NaN	NaN	NaN	NaN	NaN	NaN	31.5127	-4.75657	8.96155	28.1314	3.26833	7.3119
78	NaN	NaN	NaN	NaN	NaN	NaN	31.6851	-4.76807	8.8364	27.5239	3.09603	7.44279
84	NaN	NaN	NaN	NaN	NaN	NaN	31.7296	-4.68167	9.00841	26.8219	2.74123	7.43511
90	NaN	NaN	NaN	NaN	NaN	NaN	31.8445	-4.71937	8.70643	26.2553	2.80933	7.53653
96	NaN	NaN	NaN	NaN	NaN	NaN	31.84	-4.54207	8.72839	25.5489	2.22823	7.82689
102	NaN	NaN	NaN	NaN	NaN	NaN	31.5705	-4.40817	8.85216	25.1535	2.18933	7.62242
108	NaN	NaN	NaN	NaN	NaN	NaN	31.4541	-4.50737	8.76914	24.7766	1.95743	7.83412
114	NaN	NaN	NaN	NaN	NaN	NaN	31.4476	-4.25757	8.89203	24.4455	1.83333	8.00806
120	NaN	NaN	NaN	NaN	NaN	NaN	31.5469	-4.35947	8.80366	24.2549	1.64653	7.72115
126	NaN	NaN	NaN	NaN	NaN	NaN	31.7081	-3.91487	8.82148	23.7048	1.50423	7.93622
132	NaN	NaN	NaN	NaN	NaN	NaN	31.603	-3.93417	8.8518	23.2333	1.26163	7.84313
138	NaN	NaN	NaN	NaN	NaN	NaN	31.5509	-3.82687	8.9375	22.645	0.861526	7.58037
144	NaN	NaN	NaN	NaN	NaN	NaN	31.7513	-3.59387	8.80511	22.6413	0.665926	7.70914
150	NaN	NaN	NaN	NaN	NaN	NaN	32.1129	-3.52267	8.9504	22.6449	0.777826	8.12699
156	NaN	NaN	NaN	NaN	NaN	NaN	32.2421	-3.14407	8.97372	22.2669	0.513226	8.47966
162	NaN	NaN	NaN	NaN	NaN	NaN	32.1674	-3.11197	9.06216	22.0137	0.251526	7.98964
168	NaN	NaN	NaN	NaN	NaN	NaN	32.1152	-2.90117	8.68126	21.6658	0.368126	8.39375
174	NaN	NaN	NaN	NaN	NaN	NaN	31.8915	-2.83687	8.85883	21.2771	-0.0362741	7.85329
180	NaN	NaN	NaN	NaN	NaN	NaN	32.0316	-2.94077	8.92498	21.3702	0.109126	8.32446
186	NaN	NaN	NaN	NaN	NaN	NaN	32.1154	-2.69637	8.66994	21.5726	-0.148274	8.35771
192	NaN	NaN	NaN	NaN	NaN	NaN	31.9124	-2.93257	8.80843	21.6142	0.0316259	8.18409
198	NaN	NaN	NaN	NaN	NaN	NaN	32.0958	-2.82617	9.0246	21.6767	0.0485259	8.39897
204	NaN	NaN	NaN	NaN	NaN	NaN	31.6518	-2.90187	8.82692	21.3724	0.130926	8.15179
210	NaN	NaN	NaN	NaN	NaN	NaN	31.8354	-2.66757	8.9952	21.5591	0.00902586	8.74421
216	NaN	NaN	NaN	NaN	NaN	NaN	31.8127	-2.31457	9.01645	21.2978	-0.238374	8.63372
222	NaN	NaN	NaN	NaN	NaN	NaN	31.4188	-2.49277	9.14929	21.371	-0.102574	8.83604
228	NaN	NaN	NaN	NaN	NaN	NaN	31.6199	-2.33417	9.19203	21.6858	0.135326	8.92655
234	NaN	NaN	NaN	NaN	NaN	NaN	31.5686	-2.39317	9.28918	21.566	0.0773259	9.24369
240	NaN	NaN	NaN	NaN	NaN	NaN	31.6542	-2.38697	9.33959	21.5531	0.180926	8.90556
246	NaN	NaN	NaN	NaN	NaN	NaN	31.8577	-2.40087	9.13119	21.2797	0.164726	9.003
252	NaN	NaN	NaN	NaN	NaN	NaN	31.9208	-2.38117	9.3847	21.1119	-0.0822741	8.90438
258	NaN	NaN	NaN	NaN	NaN	NaN	32.0676	-2.34847	9.50768	20.9691	0.110026	8.99229
264	NaN	NaN	NaN	NaN	NaN	NaN	32.1597	-2.25707	9.35034	20.6807	-0.368674	8.87201
--------------------------
Embryo	number	8
-336	44.268	7.62501	6.27003	9.89266	7.39694	6.96698	47.5477	7.14203	7.79877	NaN	NaN	NaN
-330	44.1929	7.80204	6.35519	9.82297	7.66961	7.09473	47.1697	7.47203	8.59329	NaN	NaN	NaN
-324	44.1384	7.94998	6.46681	9.55293	7.82327	7.46615	47.1972	7.86973	8.7933	NaN	NaN	NaN
-318	43.9386	8.07147	6.47475	9.48936	7.84435	7.35511	47.0891	7.80993	8.71248	NaN	NaN	NaN
-312	44.1108	8.03516	6.63576	9.55494	7.89145	7.51468	47.402	7.36143	8.7845	47.8894	7.24283	7.89803
-306	44.3126	7.65224	6.73079	9.68419	7.7709	7.74828	47.6668	7.18463	8.92879	NaN	NaN	NaN
-300	44.4491	7.26232	6.79788	10.1539	7.97538	7.78019	47.8449	6.76853	8.754	NaN	NaN	NaN
-294	44.5048	7.29169	6.75893	10.4644	8.24577	8.01476	47.7886	7.01223	8.97191	NaN	NaN	NaN
-288	44.494	7.58388	6.955	10.4296	8.31397	8.31064	47.9078	7.41563	9.05024	47.2453	7.74563	10.5
-282	44.0853	7.9946	7.03704	10.4579	8.09071	8.10364	47.5878	8.52663	8.91341	46.8374	8.65443	10.5
-276	43.7841	8.59453	7.0325	10.36	7.80809	8.15647	47.4455	8.66863	9.16421	46.6791	8.77383	10.5
-270	44.5414	8.42893	7.52277	10.7724	7.77569	8.00889	47.6559	8.13943	8.942	46.7367	8.73773	10.5
-264	43.8918	7.97233	6.96439	10.9097	7.83953	7.89147	47.7092	8.07573	9.09421	46.8624	8.52373	10.5
-258	44.0499	7.84067	7.1706	10.918	7.7087	7.64827	47.5347	8.16923	8.97937	46.7855	8.82333	10.5
-252	43.9012	8.17362	7.40393	10.7859	7.23843	7.81198	47.4449	8.38713	8.94519	46.3313	9.03283	10.5
-246	43.6516	8.37269	7.6218	10.7749	7.40956	7.96315	47.3606	8.79263	9.0569	46.0363	9.47943	10.5
-240	43.7654	8.59832	7.82038	10.7274	7.64721	7.77276	47.107	8.99823	9.5766	NaN	NaN	NaN
-234	43.8166	8.76984	7.95384	10.7286	7.60548	7.71048	47.154	8.83553	10.5	NaN	NaN	NaN
-228	43.7292	8.56745	7.91042	10.9646	8.12459	7.57308	47.3241	8.72033	9.73501	NaN	NaN	NaN
-222	43.8468	8.50439	7.88314	11.3282	8.67266	7.8696	47.2934	8.54973	10.5	NaN	NaN	NaN
-216	43.7711	8.56374	7.89746	12.0001	8.47822	8.03479	47.2995	8.71333	9.40401	NaN	NaN	NaN
-210	43.6818	8.64697	7.86351	11.9135	8.38438	8.02023	47.5148	8.55813	9.16508	44.9238	9.03143	10.5
-204	43.8054	8.3284	7.87026	12.1451	8.46341	7.95113	47.4877	8.61493	9.2132	NaN	NaN	NaN
-198	44.1415	8.57759	8.14302	12.3133	8.20462	7.9719	47.4879	8.86063	9.19718	NaN	NaN	NaN
-192	43.5864	8.50498	7.74069	12.4134	8.11949	7.91743	47.5093	8.98703	8.86253	NaN	NaN	NaN
-186	43.5617	8.3442	7.67696	12.3214	7.89364	7.97446	47.5204	8.94013	8.58623	NaN	NaN	NaN
-180	43.6147	8.29229	7.69285	12.3743	7.79671	8.05292	47.6549	8.73373	8.68762	44.7289	8.88143	10.5
-174	44.0354	8.47076	7.82935	12.6376	7.90038	8.01652	47.6609	8.69473	8.416	NaN	NaN	NaN
-168	43.5965	8.07893	7.7378	12.7468	7.79952	8.1688	47.7243	8.25043	8.37568	NaN	NaN	NaN
-162	43.6205	7.82685	7.63383	12.8118	7.23262	7.91795	47.6093	7.98473	7.55133	NaN	NaN	NaN
-156	43.5946	7.78297	7.6353	12.5476	7.13228	7.8674	47.5932	7.69373	7.66812	NaN	NaN	NaN
-150	43.463	7.75173	7.51992	13.0622	6.93127	7.91097	47.5806	7.61413	7.43294	NaN	NaN	NaN
-144	43.4318	7.91927	7.52311	12.8077	6.18978	7.78114	47.523	7.62443	7.50899	43.4961	8.10963	10.5
-138	43.811	8.09213	8.05704	12.9107	6.13805	7.8473	47.4481	7.51323	7.56793	NaN	NaN	NaN
-132	43.1368	8.47811	7.73302	12.8539	6.02236	7.98109	47.0352	8.29853	7.39219	NaN	NaN	NaN
-126	42.9453	8.52356	7.56954	13.2307	5.45831	8.3238	47.007	7.82123	7.1642	42.1929	8.11243	10.5
-120	42.8889	8.49948	7.46392	13.2023	5.51392	8.36266	46.6946	7.68613	6.40897	NaN	NaN	NaN
-114	42.9636	8.59676	7.43114	13.8141	5.30607	8.32353	45.7993	7.08873	5.67052	42.0783	8.62873	10.5
-108	42.4609	8.54344	7.29538	14.7144	5.31621	8.67493	45.6601	6.87553	5.82726	42.0549	8.85813	10.5
-102	42.6108	8.5192	7.34716	14.9073	5.23694	8.58221	45.3245	6.67993	5.52877	41.5495	8.69673	10.5
-96	41.9681	8.48219	7.48421	14.7082	5.3487	8.55644	44.7287	6.62993	4.93636	NaN	NaN	NaN
-90	41.8934	8.37265	7.50112	15.0069	5.24381	8.64659	44.4417	6.15703	4.85452	NaN	NaN	NaN
-84	41.5966	8.3285	7.5425	15.8089	4.97976	8.8501	44.3	6.34243	5.60368	NaN	NaN	NaN
-78	41.5082	8.17498	7.51296	15.7998	4.79079	9.13308	44.1266	5.89223	5.71286	40.9989	8.11813	10.5
-72	41.5285	7.97107	7.40631	16.5436	4.50614	9.23643	43.8828	5.48793	5.66723	40.716	8.43513	10.5
-66	41.3292	7.43409	7.33129	17.1129	4.2463	9.58431	43.5941	4.90793	5.32997	NaN	NaN	NaN
-60	41.1326	7.62441	7.49021	17.6855	4.24105	9.42624	43.2861	4.95313	5.46938	40.2133	8.60853	10.5
-54	41.2331	7.39859	7.59424	18.2431	4.53085	9.32659	43.0481	4.56933	5.78173	40.3624	8.14733	10.5
-48	41.1108	7.24741	7.56406	18.4532	4.47672	9.40153	42.8751	4.23053	5.88718	NaN	NaN	NaN
-42	40.9016	7.09265	7.71314	18.6769	3.99851	9.56584	42.9071	4.29043	6.03736	39.2373	8.12013	10.5
-36	40.7563	6.85639	7.43263	19.0179	3.74128	10.1127	42.4697	3.41543	5.93776	39.0449	8.04903	10.5
-30	40.304	6.18524	7.62991	19.735	3.83993	9.98686	41.8182	2.68903	6.05393	38.5332	7.57473	10.5
-24	39.7896	5.77712	7.54295	20.2158	3.70812	9.82603	40.6747	2.08613	6.13344	37.5321	7.25023	10.5
-18	39.3747	5.62789	7.86375	21.213	4.11114	10.3384	39.925	1.59613	6.52505	36.7598	7.15633	10.5
-12	38.5982	5.15513	7.78919	22.512	3.4786	10.4735	38.9914	1.46283	7.3269	34.8626	6.98933	10.5
-6	37.2362	5.00501	8.07319	25.8447	3.97962	10.7791	37.8444	1.25943	7.16371	33.7152	6.22213	10.5
0	NaN	NaN	NaN	NaN	NaN	NaN	36.2862	0.885729	7.16171	33.2347	6.14343	10.5
6	NaN	NaN	NaN	NaN	NaN	NaN	35.4063	0.495029	7.43703	33.2354	6.27233	10.5
12	NaN	NaN	NaN	NaN	NaN	NaN	34.3135	0.743029	8.09741	32.65	6.53953	10.5
18	NaN	NaN	NaN	NaN	NaN	NaN	32.9566	0.667629	8.2919	33.0945	6.63043	10.5
24	NaN	NaN	NaN	NaN	NaN	NaN	32.5197	0.225929	8.27923	NaN	NaN	NaN
30	NaN	NaN	NaN	NaN	NaN	NaN	32.1527	-0.191171	8.72681	32.2353	6.34493	10.5
36	NaN	NaN	NaN	NaN	NaN	NaN	31.4757	-0.477471	8.869	31.7831	6.41113	10.5
42	NaN	NaN	NaN	NaN	NaN	NaN	31.2337	-0.799071	9.30118	31.4669	7.05513	10.5
48	NaN	NaN	NaN	NaN	NaN	NaN	30.688	-0.805471	9.44687	31.1536	6.83473	10.5
54	NaN	NaN	NaN	NaN	NaN	NaN	30.4073	-1.10597	9.27136	30.3541	6.82573	10.5
60	NaN	NaN	NaN	NaN	NaN	NaN	29.9674	-1.15217	9.52968	29.842	7.00813	10.5
66	NaN	NaN	NaN	NaN	NaN	NaN	29.8836	-1.43877	9.55377	29.7121	6.91263	10.5
72	NaN	NaN	NaN	NaN	NaN	NaN	29.5948	-1.40267	9.72456	29.1329	6.98573	10.5
78	NaN	NaN	NaN	NaN	NaN	NaN	29.5824	-1.36487	10.5	28.6267	7.18383	10.5
84	NaN	NaN	NaN	NaN	NaN	NaN	29.1356	-1.55087	10.5	27.9811	7.19213	10.5
90	NaN	NaN	NaN	NaN	NaN	NaN	28.7987	-1.58127	10.5	27.3844	7.31483	10.5
96	NaN	NaN	NaN	NaN	NaN	NaN	28.7322	-1.93747	9.63104	26.6443	6.73123	10.5
102	NaN	NaN	NaN	NaN	NaN	NaN	28.4878	-1.81707	10.5	26.0181	6.86103	10.5
108	NaN	NaN	NaN	NaN	NaN	NaN	28.1607	-1.78687	10.5	25.7463	6.72143	10.5
114	NaN	NaN	NaN	NaN	NaN	NaN	28.1444	-1.86027	10.5	25.4373	6.74273	10.5
120	NaN	NaN	NaN	NaN	NaN	NaN	27.6538	-1.74067	10.5	24.7471	6.85063	10.5
126	NaN	NaN	NaN	NaN	NaN	NaN	27.6736	-1.79007	10.5	24.1698	6.86643	10.5
132	NaN	NaN	NaN	NaN	NaN	NaN	27.5051	-2.11197	10.5	24.1267	6.84793	10.5
138	NaN	NaN	NaN	NaN	NaN	NaN	27.5964	-2.25227	10.5	23.7088	6.64943	10.5
144	NaN	NaN	NaN	NaN	NaN	NaN	27.7333	-2.28357	10.5	23.5861	6.61023	10.5
150	NaN	NaN	NaN	NaN	NaN	NaN	28.0722	-2.07627	10.5	23.2228	6.62753	10.5
156	NaN	NaN	NaN	NaN	NaN	NaN	28.0564	-2.13337	10.5	22.9702	6.63753	10.5
162	NaN	NaN	NaN	NaN	NaN	NaN	28.014	-1.98087	10.5	22.7867	6.59763	10.5
168	NaN	NaN	NaN	NaN	NaN	NaN	28.0422	-1.94017	10.5	22.7771	6.60813	10.5
174	NaN	NaN	NaN	NaN	NaN	NaN	27.854	-1.82047	10.5	22.6245	6.47053	10.5
180	NaN	NaN	NaN	NaN	NaN	NaN	28.243	-1.95187	10.5	22.2922	6.45603	10.5
186	NaN	NaN	NaN	NaN	NaN	NaN	28.2221	-1.58707	10.5	21.7177	6.13923	10.5
192	NaN	NaN	NaN	NaN	NaN	NaN	28.2845	-1.78327	10.5	21.7049	5.82453	10.5
198	NaN	NaN	NaN	NaN	NaN	NaN	28.5091	-1.68757	10.5	22.0572	5.50373	10.5
204	NaN	NaN	NaN	NaN	NaN	NaN	28.5561	-1.71787	10.5	21.9777	5.83953	10.5
210	NaN	NaN	NaN	NaN	NaN	NaN	28.9263	-1.50647	10.5	21.7109	5.86313	10.5
216	NaN	NaN	NaN	NaN	NaN	NaN	29.2373	-1.37977	10.5	22.006	5.47693	10.5
222	NaN	NaN	NaN	NaN	NaN	NaN	29.3714	-0.978671	10.5	22.0136	5.70143	10.5
228	NaN	NaN	NaN	NaN	NaN	NaN	29.7677	-0.996571	10.5	21.9776	5.55813	10.5
234	NaN	NaN	NaN	NaN	NaN	NaN	29.9861	-0.734671	10.5	21.6737	5.45493	10.5
240	NaN	NaN	NaN	NaN	NaN	NaN	30.0876	-0.824771	10.5	21.5755	5.11783	10.5
246	NaN	NaN	NaN	NaN	NaN	NaN	30.3187	-0.786771	10.5	21.5249	5.16283	10.5
252	NaN	NaN	NaN	NaN	NaN	NaN	30.3878	-0.633871	10.5	21.2994	4.70063	10.5
258	NaN	NaN	NaN	NaN	NaN	NaN	30.8312	-0.509371	10.5	20.9782	4.59403	10.5
264	NaN	NaN	NaN	NaN	NaN	NaN	30.9235	-0.147271	10.5	20.7365	4.56463	10.5
270	NaN	NaN	NaN	NaN	NaN	NaN	31.0203	-0.214271	10.5	20.5227	4.58773	10.5
276	NaN	NaN	NaN	NaN	NaN	NaN	31.0822	-0.121971	10.5	20.3902	4.46353	10.5
282	NaN	NaN	NaN	NaN	NaN	NaN	31.3278	0.0755289	10.5	20.2774	4.56963	10.5
288	NaN	NaN	NaN	NaN	NaN	NaN	31.6302	0.540929	10.5	19.7205	4.04733	10.5
294	NaN	NaN	NaN	NaN	NaN	NaN	31.6607	0.557829	10.5	19.7669	3.97543	10.5
300	NaN	NaN	NaN	NaN	NaN	NaN	31.7121	0.888329	10.5	19.7091	3.95823	10.5
306	NaN	NaN	NaN	NaN	NaN	NaN	32.0828	1.05233	10.5	19.6692	3.74883	10.5
312	NaN	NaN	NaN	NaN	NaN	NaN	32.3697	1.33253	10.5	19.4418	3.58883	10.5
318	NaN	NaN	NaN	NaN	NaN	NaN	32.5131	1.69213	10.5	19.3296	3.05043	10.5
324	NaN	NaN	NaN	NaN	NaN	NaN	32.6738	1.64833	10.5	19.259	3.22763	10.5
330	NaN	NaN	NaN	NaN	NaN	NaN	32.7038	1.72613	10.5	18.9653	3.09163	10.5
336	NaN	NaN	NaN	NaN	NaN	NaN	33.1201	1.78483	10.5	19.2042	3.01283	10.5
342	NaN	NaN	NaN	NaN	NaN	NaN	33.2562	1.88503	10.5	19.0371	2.62763	10.5
348	NaN	NaN	NaN	NaN	NaN	NaN	33.5738	2.00183	10.5	19.3255	2.84743	10.5
354	NaN	NaN	NaN	NaN	NaN	NaN	33.5004	2.12663	10.5	19.1771	2.89093	10.5
360	NaN	NaN	NaN	NaN	NaN	NaN	33.8738	2.53343	10.5	19.1857	2.85793	10.5
366	NaN	NaN	NaN	NaN	NaN	NaN	34.0376	2.92873	10.5	19.3589	2.38573	10.5
372	NaN	NaN	NaN	NaN	NaN	NaN	34.26	2.55533	10.5	19.3046	2.35953	10.5
378	NaN	NaN	NaN	NaN	NaN	NaN	34.1485	2.66803	10.5	19.1456	2.64543	10.5
--------------------------
Embryo	number	9
-186	43.702	1.43198	4.77336	13.6659	-11.1278	4.64175	47.2722	2.25776	4.88353	47.0141	-0.700236	5.97774
-180	43.7124	1.17152	4.74908	13.6407	-11.1355	4.54564	47.4968	2.16156	5.50907	46.9436	-0.982536	5.93892
-174	44.512	2.09633	13.0181	13.8754	-11.218	4.36041	47.1758	2.60316	5.77446	46.5406	-0.553736	6.33554
-168	43.2712	1.72891	4.93463	14.313	-11.2498	4.35536	46.7477	3.41276	6.12133	46.1199	-0.298236	6.36739
-162	43.0774	1.84676	4.9342	14.2428	-10.822	4.30089	46.6554	3.73306	5.92939	46.0675	-0.554636	5.99546
-156	43.1336	1.88387	4.7527	14.1839	-10.6816	4.2533	46.6948	3.56336	4.84413	45.8843	-0.698536	5.68881
-150	43.1542	1.98745	4.74235	14.5638	-10.67	4.46902	46.6687	3.74736	4.56904	45.8683	-0.419336	4.99817
-144	43.0029	2.12442	4.50858	15.1805	-10.7321	4.66857	46.501	3.93076	4.5136	45.8814	-0.509936	4.51778
-138	43.0047	2.04624	4.44295	15.2446	-10.4772	4.58985	46.6542	3.84196	4.50147	45.5318	-0.937836	4.55973
-132	43.1369	1.82527	4.50704	14.5449	-10.063	4.5684	46.6959	4.03346	4.48949	45.5647	-1.35764	4.79581
-126	43.0346	1.93916	4.61536	14.888	-9.94198	4.61334	46.5136	4.18906	4.17567	45.4827	-1.06654	4.68862
-120	42.6992	1.65993	4.27696	14.8189	-9.8835	4.64814	46.5414	4.18286	4.30398	45.335	-1.36824	4.53798
-114	42.5338	1.51632	4.16853	15.2062	-9.79028	4.70617	46.3644	4.21806	4.20484	45.3127	-1.57284	3.58774
-108	43.2104	1.63241	4.3405	15.534	-9.42013	4.66895	45.8199	4.89966	3.93714	44.8379	-1.56664	2.99308
-102	43.1344	1.67321	4.44881	15.3038	-9.08241	4.91162	45.5534	5.20696	4.36093	44.055	-1.85444	3.24713
-96	42.7926	1.54789	4.54432	15.8866	-8.66134	5.28228	45.4252	5.49636	4.5182	43.5159	-1.76524	3.36807
-90	42.5427	1.79508	4.38549	16.1598	-8.50779	5.4683	45.0462	5.71536	4.19741	43.0493	-1.61914	3.33443
-84	42.3769	1.97769	4.28454	16.0981	-8.52298	5.69409	44.575	5.99356	4.05132	42.678	-1.82284	3.12127
-78	42.3232	1.66968	4.24589	15.8041	-7.75363	5.92237	44.3976	5.79766	4.43321	42.6548	-1.99784	2.97962
-72	42.1967	1.54039	4.20819	15.8209	-7.37789	5.85494	44.0733	5.59576	3.94681	42.2166	-2.24484	3.14214
-66	42.0111	1.38537	4.26226	16.1049	-6.60668	6.13128	43.8227	5.74796	3.97661	41.9494	-2.38614	3.83643
-60	41.898	1.46821	4.28361	16.144	-6.35893	6.3067	43.3502	5.92046	4.15784	41.4772	-2.43914	4.02596
-54	41.6801	1.31033	4.32114	16.5045	-5.76272	6.46489	42.897	5.72966	4.29506	40.8348	-2.56484	4.3515
-48	41.0952	1.70417	4.41146	16.9436	-5.28173	6.46607	42.082	5.84166	4.02092	40.4705	-2.55274	4.5175
-42	41.1359	1.17412	4.55441	17.2703	-5.1363	6.20639	41.6398	5.75576	3.76333	39.9437	-2.52344	4.57706
-36	40.7785	1.54422	4.56303	17.9035	-4.85164	6.16733	40.7862	6.02436	3.19495	39.3473	-2.41724	5.14869
-30	39.9032	1.76727	4.4257	19.3886	-4.64158	6.30756	39.6801	6.15526	3.30511	38.1429	-2.56964	5.62876
-24	39.1076	1.47278	4.73154	20.795	-4.61098	6.42551	38.5228	5.67856	3.32354	37.8169	-2.77004	6.02076
-18	38.7435	1.51227	4.82236	20.615	-4.34265	6.6325	37.4107	5.69026	3.46153	37.4233	-2.61494	5.9508
-12	37.9598	1.67095	5.06057	21.4554	-4.48519	6.31294	36.352	6.37056	4.52906	36.0555	-2.48614	5.6836
-6	37.0321	1.7028	5.06428	23.7499	-4.22839	5.99612	34.8728	5.54766	4.38988	34.9706	-2.80154	5.90811
0	NaN	NaN	NaN	NaN	NaN	NaN	33.3381	5.26496	5.0772	34.0556	-2.96894	5.80128
6	NaN	NaN	NaN	NaN	NaN	NaN	31.9874	4.59026	5.55946	33.7839	-2.90784	6.37629
12	NaN	NaN	NaN	NaN	NaN	NaN	31.1816	4.58706	5.90491	33.5448	-2.91634	7.10218
18	NaN	NaN	NaN	NaN	NaN	NaN	30.4223	3.97216	5.88905	33.4555	-3.26524	7.18504
24	NaN	NaN	NaN	NaN	NaN	NaN	29.1767	3.86226	6.06123	33.2517	-3.11994	7.10668
30	NaN	NaN	NaN	NaN	NaN	NaN	28.411	3.59236	6.70523	33.2796	-2.94424	7.01275
36	NaN	NaN	NaN	NaN	NaN	NaN	27.5815	3.69286	6.73097	32.8935	-2.80074	7.10213
42	NaN	NaN	NaN	NaN	NaN	NaN	26.8639	3.16686	6.52317	32.6387	-2.98164	7.50595
48	NaN	NaN	NaN	NaN	NaN	NaN	25.7262	2.77036	6.62604	32.3673	-2.77984	7.18232
54	NaN	NaN	NaN	NaN	NaN	NaN	25.6706	2.54286	6.83075	32.3581	-2.70204	7.33699
60	NaN	NaN	NaN	NaN	NaN	NaN	24.9168	2.41326	6.94333	31.9487	-2.70424	7.18473
66	NaN	NaN	NaN	NaN	NaN	NaN	24.626	2.05876	6.70247	31.9534	-2.88474	7.14453
72	NaN	NaN	NaN	NaN	NaN	NaN	24.01	1.63576	7.16365	31.8145	-2.60814	6.94669
78	NaN	NaN	NaN	NaN	NaN	NaN	23.4431	1.39496	7.08197	31.2735	-2.81374	6.37759
84	NaN	NaN	NaN	NaN	NaN	NaN	23.0032	1.14566	7.26647	31.7011	-2.48824	6.9752
90	NaN	NaN	NaN	NaN	NaN	NaN	22.7468	1.00666	7.48093	31.3256	-2.44514	6.56065
96	NaN	NaN	NaN	NaN	NaN	NaN	22.2282	0.628464	7.37117	31.0159	-2.37314	6.26363
102	NaN	NaN	NaN	NaN	NaN	NaN	22.0063	0.462764	7.54114	31.0389	-2.47474	6.03054
108	NaN	NaN	NaN	NaN	NaN	NaN	21.7395	0.505264	7.25382	31.0943	-2.42324	6.67028
114	NaN	NaN	NaN	NaN	NaN	NaN	21.6434	0.164064	7.36939	30.8151	-2.50684	6.23775
120	NaN	NaN	NaN	NaN	NaN	NaN	21.4204	0.0439644	7.33173	30.7331	-2.69294	6.24086
126	NaN	NaN	NaN	NaN	NaN	NaN	21.0708	-0.139536	7.42688	30.7832	-2.76394	6.18539
132	NaN	NaN	NaN	NaN	NaN	NaN	20.7417	-0.0164356	7.58811	30.5745	-2.58594	6.07569
138	NaN	NaN	NaN	NaN	NaN	NaN	20.3522	0.166764	7.40045	30.4309	-2.47774	6.22858
144	NaN	NaN	NaN	NaN	NaN	NaN	20.3315	-0.211036	7.54769	30.583	-2.45744	6.16072
150	NaN	NaN	NaN	NaN	NaN	NaN	20.5354	-0.278336	7.59207	30.8367	-2.55284	6.23541
156	NaN	NaN	NaN	NaN	NaN	NaN	20.3383	-0.191236	7.42126	30.5179	-2.59034	6.02531
162	NaN	NaN	NaN	NaN	NaN	NaN	20.3053	-0.339136	7.46072	30.5234	-2.10344	6.16776
168	NaN	NaN	NaN	NaN	NaN	NaN	20.3766	-0.213836	7.48551	30.7917	-2.05824	6.06521
174	NaN	NaN	NaN	NaN	NaN	NaN	20.309	0.0606644	7.3947	30.5964	-2.11084	6.20327
180	NaN	NaN	NaN	NaN	NaN	NaN	20.2635	-0.215536	7.52506	30.7589	-2.12414	6.20336
186	NaN	NaN	NaN	NaN	NaN	NaN	20.2258	-0.442136	7.53074	30.8149	-1.99984	6.17961
192	NaN	NaN	NaN	NaN	NaN	NaN	20.4912	-0.469736	7.44298	30.7112	-1.79944	6.25223
198	NaN	NaN	NaN	NaN	NaN	NaN	20.7984	-0.165536	7.37302	30.6896	-1.74334	6.85576
204	NaN	NaN	NaN	NaN	NaN	NaN	20.9252	-0.627536	7.36239	30.8012	-1.76314	6.31695
210	NaN	NaN	NaN	NaN	NaN	NaN	20.7417	-0.365436	7.06252	30.4862	-1.62494	6.43699
216	NaN	NaN	NaN	NaN	NaN	NaN	21.0584	-0.471836	7.49212	30.4622	-1.48264	6.21602
222	NaN	NaN	NaN	NaN	NaN	NaN	20.7675	-0.409236	7.33364	30.6326	-1.07544	6.64253
228	NaN	NaN	NaN	NaN	NaN	NaN	20.7386	-0.455336	7.48643	31.085	-0.901436	7.26604
234	NaN	NaN	NaN	NaN	NaN	NaN	20.526	-0.509736	7.49591	31.1032	-1.08054	6.91022
240	NaN	NaN	NaN	NaN	NaN	NaN	20.2378	-0.346336	7.44045	30.8723	-0.958636	6.25707
246	NaN	NaN	NaN	NaN	NaN	NaN	20.1702	-0.309036	7.21393	31.1046	-0.405536	6.43851
252	NaN	NaN	NaN	NaN	NaN	NaN	19.9712	-0.285836	7.39056	31.2055	-1.14364	6.79933
258	NaN	NaN	NaN	NaN	NaN	NaN	19.7268	-0.458336	7.33324	31.2933	-1.08374	6.84093
264	NaN	NaN	NaN	NaN	NaN	NaN	19.7579	-0.263236	7.48429	31.4816	-1.31094	7.07164
270	NaN	NaN	NaN	NaN	NaN	NaN	19.6527	-0.549036	7.57452	31.3175	-1.24324	7.13455
276	NaN	NaN	NaN	NaN	NaN	NaN	19.4983	-0.485836	7.33308	31.273	-0.742336	6.76026
282	NaN	NaN	NaN	NaN	NaN	NaN	19.4774	-0.536436	7.28733	31.591	-0.856936	7.20999
288	NaN	NaN	NaN	NaN	NaN	NaN	19.2863	-0.579736	7.41764	31.6953	-0.897536	7.08752
294	NaN	NaN	NaN	NaN	NaN	NaN	19.0625	-0.800636	7.2327	31.5457	-1.16654	6.65837
300	NaN	NaN	NaN	NaN	NaN	NaN	18.8551	-0.776936	7.17808	31.8637	-1.41994	6.35694
306	NaN	NaN	NaN	NaN	NaN	NaN	18.7701	-0.491136	7.25217	31.6321	-1.37714	6.42765
312	NaN	NaN	NaN	NaN	NaN	NaN	18.8654	-0.532436	7.66273	32.0176	-1.32504	6.2833
318	NaN	NaN	NaN	NaN	NaN	NaN	18.7117	-0.397036	7.42428	32.2517	-1.22124	6.34774
324	NaN	NaN	NaN	NaN	NaN	NaN	18.5478	-0.511336	7.28985	32.3583	-0.900336	6.37108
330	NaN	NaN	NaN	NaN	NaN	NaN	18.4376	-0.527636	7.3035	32.4198	-0.766236	6.273
336	NaN	NaN	NaN	NaN	NaN	NaN	18.6109	-0.378336	7.21683	32.623	-0.884736	6.16521
342	NaN	NaN	NaN	NaN	NaN	NaN	18.4925	-0.503736	7.25253	32.6486	-0.687636	6.27582
348	NaN	NaN	NaN	NaN	NaN	NaN	18.6652	-0.327436	7.40985	32.9558	-0.509536	6.42696
354	NaN	NaN	NaN	NaN	NaN	NaN	18.7678	-0.338636	7.03182	33.197	-0.816536	6.39845
360	NaN	NaN	NaN	NaN	NaN	NaN	18.556	-0.215436	7.45467	33.2283	-0.852236	6.31669
366	NaN	NaN	NaN	NaN	NaN	NaN	18.5308	-0.206236	7.46299	33.5562	-0.813436	6.40761
372	NaN	NaN	NaN	NaN	NaN	NaN	18.6217	-0.197636	7.51266	33.8727	-0.981336	6.93809
378	NaN	NaN	NaN	NaN	NaN	NaN	18.4465	-0.0498356	7.47958	33.772	-0.783136	6.62186
--------------------------
Embryo	number	10
-276	49.4725	-0.672556	4.8025	10.9283	6.02722	7.82209	52.0328	-1.9476	7.69779	51.6502	-3.795	6.25757
-270	49.4519	-0.339193	4.84062	10.9752	5.33673	7.73034	52.2773	-1.6454	7.42909	51.7036	-3.5171	5.97587
-264	49.392	-0.385312	4.72488	11.1695	5.02252	7.645	52.2576	-1.5238	7.52692	51.786	-3.5443	5.92581
-258	49.4151	-0.814053	4.49742	11.4678	5.17724	7.62939	52.2682	-1.7173	7.40103	51.7714	-3.7215	5.97598
-252	49.0951	-0.609905	4.84243	11.2174	5.03891	6.9387	52.2083	-1.1859	7.6753	51.6228	-3.4631	6.18401
-246	49.002	-0.404852	5.1439	10.974	4.74034	6.85544	52.1999	-0.987796	7.82347	51.3063	-3.193	7.04453
-240	48.98	0.106506	4.91986	10.7667	4.51065	6.87678	52.2072	-0.621996	7.51397	51.439	-2.9865	5.9472
-234	48.9659	0.146251	5.12221	10.5508	4.55975	7.08466	52.2021	-0.152596	7.57082	51.481	-2.7493	6.23112
-228	48.966	0.213849	5.26225	10.5592	4.62907	6.46117	51.9928	-0.170596	7.71534	51.3796	-2.8273	7.21774
-222	48.9882	0.173791	5.3589	10.6348	4.45985	6.36645	52.0304	0.0121039	8.02893	51.7945	-2.5576	6.84027
-216	49.0449	0.196702	4.8591	10.8147	4.54671	6.31877	51.9957	0.431804	7.75431	51.7069	-2.5177	6.07051
-210	48.9416	0.335601	4.86619	11.1591	4.59948	6.09307	51.9027	0.813804	8.17487	51.7653	-2.5475	6.12314
-204	48.9306	0.392305	4.94639	11.7827	4.6616	6.07122	51.7985	0.995204	7.97944	51.4664	-2.4554	6.78578
-198	48.8914	0.328042	4.80478	11.6568	4.75223	5.99281	51.9639	0.902904	7.69957	51.4337	-2.7601	6.08514
-192	48.7941	0.262469	4.84967	11.7785	4.63479	6.12563	51.9049	0.769804	7.81094	51.0752	-3.1489	6.04015
-186	48.825	-0.022047	5.0623	11.8483	4.61362	6.05232	51.8307	1.07	7.82707	51.1057	-3.2656	5.96517
-180	48.7461	-0.174241	4.98955	11.7352	4.46197	6.06117	51.7561	1.0801	7.55034	51.0168	-3.6449	5.93951
-174	48.7142	-0.213344	5.10056	12.022	4.30182	5.94257	51.5828	1.2358	8.17916	50.8913	-3.6651	5.68343
-168	48.6664	-0.084334	5.1405	12.1563	4.1537	5.81386	51.4362	1.7752	8.23573	50.5981	-3.4671	5.62428
-162	48.4567	0.11576	5.46922	12.547	4.11973	5.76374	51.5106	1.8377	8.2218	50.4428	-3.5806	5.58022
-156	48.5223	0.0886907	5.47348	12.7675	4.20742	5.72217	51.3497	2.2766	8.11099	50.2825	-3.3969	5.77083
-150	48.4928	0.456024	5.49147	12.5068	4.07374	5.76296	51.2994	2.4824	8.4945	50.4907	-3.2289	6.04546
-144	48.4315	0.182918	5.49808	12.6026	3.80733	5.83249	51.2607	2.3911	8.6004	50.4226	-3.3151	5.83894
-138	48.3629	0.0966066	5.46781	12.9012	3.56341	5.74802	51.1058	1.9617	8.86956	50.2935	-3.5649	5.77265
-132	48.2372	0.248225	5.54091	12.8458	3.154	6.01443	50.9983	2.332	8.79744	50.2839	-3.3008	5.89487
-126	48.1549	0.417268	5.45423	12.9199	3.0894	6.09526	50.9724	2.6911	8.5213	50.3573	-3.266	5.91522
-120	48.2413	0.212164	5.52377	13.308	3.00264	6.0829	50.9663	2.472	8.44727	50.2013	-3.6428	6.33534
-114	48.2338	0.108184	5.60251	13.542	3.08154	6.62561	50.7879	2.7211	8.50199	50.2268	-3.8562	6.4738
-108	48.1617	0.0506998	5.615	14.4716	3.05536	6.70336	51.0847	2.5757	7.67019	50.0936	-3.8748	6.25042
-102	48.0637	-0.150746	5.26297	14.4839	2.87237	6.70297	50.8664	2.696	7.5273	49.5383	-4.071	6.13159
-96	47.9454	-0.333733	5.23917	14.7218	2.82733	6.89185	50.504	2.7566	7.47606	49.7019	-3.847	7.28378
-90	47.773	-0.425457	5.32992	14.9735	2.42473	6.71883	50.0119	2.8839	7.39533	49.2155	-3.9773	8.22182
-84	47.6405	-0.496752	5.40039	15.405	2.13455	6.50545	49.4992	2.9838	7.43621	48.6911	-4.1031	8.70014
-78	47.4511	-0.770445	5.60541	15.9456	2.18891	6.5748	49.2842	2.7855	7.511	47.633	-4.1179	8.99409
-72	47.3508	-0.638753	5.58969	16.2077	2.03357	6.27813	49.003	2.8267	7.54565	46.9908	-4.0599	9.13154
-66	47.2377	-0.754949	5.46104	16.1662	1.54341	6.5282	48.2534	2.9971	7.18403	46.2409	-3.8293	9.18353
-60	47.0284	-0.899732	5.28915	16.686	1.12414	6.83087	47.8014	3.0148	7.2188	45.4467	-3.8561	9.14306
-54	46.6936	-1.23727	5.41522	17.6342	1.56019	7.4397	46.8831	3.1029	7.05981	44.8679	-4.0918	9.0857
-48	46.5606	-0.974959	5.76395	17.8808	1.5398	7.4108	46.081	3.3718	7.30739	44.2828	-3.946	8.8411
-42	46.2719	-0.789411	5.85977	18.223	1.2421	7.5875	45.1421	3.6031	7.40977	43.4357	-3.8043	8.92474
-36	45.526	-0.716981	5.99147	18.9665	0.98581	7.67295	44.4017	3.7505	7.4303	41.7518	-3.3844	8.79563
-30	44.5954	-0.66745	6.16753	20.1428	1.08615	7.31561	43.9084	3.9494	7.23091	40.6045	-3.2798	8.72903
-24	43.8533	-0.775246	6.25307	21.1435	1.0591	7.0909	43.1844	3.8586	7.77629	39.0369	-3.0328	7.61528
-18	42.5981	-0.533151	6.61382	21.5779	1.02557	7.24086	42.2136	3.8341	7.52202	37.6828	-2.9619	8.44021
-12	41.9965	-0.694222	6.66807	22.2418	1.19154	7.29531	40.8988	3.6312	7.43236	36.3679	-3.0043	8.64856
-6	39.6681	-0.892859	6.85093	26.3945	0.524394	7.32078	39.2062	3.7986	7.43925	33.7408	-2.6111	8.38607
0	NaN	NaN	NaN	NaN	NaN	NaN	38.5652	3.8155	7.57208	33.1306	-2.5427	7.7932
6	NaN	NaN	NaN	NaN	NaN	NaN	37.8903	4.1058	7.6623	32.6314	-2.6772	7.88068
12	NaN	NaN	NaN	NaN	NaN	NaN	36.2221	3.6099	8.49465	32.0672	-3.414	7.77978
18	NaN	NaN	NaN	NaN	NaN	NaN	35.2086	3.1066	7.84427	31.9981	-4.0664	7.65591
24	NaN	NaN	NaN	NaN	NaN	NaN	34.2816	3.3784	8.09119	31.7205	-4.3965	7.99851
30	NaN	NaN	NaN	NaN	NaN	NaN	33.3875	3.3549	7.84455	30.898	-4.6347	7.68531
36	NaN	NaN	NaN	NaN	NaN	NaN	33.2541	3.2426	8.01466	30.4889	-4.583	7.68608
42	NaN	NaN	NaN	NaN	NaN	NaN	32.7465	3.4652	7.73998	30.2062	-4.6409	7.84505
48	NaN	NaN	NaN	NaN	NaN	NaN	32.2449	3.5353	7.90066	29.7795	-4.7753	8.0188
54	NaN	NaN	NaN	NaN	NaN	NaN	31.6299	3.5988	7.91287	29.2341	-4.7872	8.01249
60	NaN	NaN	NaN	NaN	NaN	NaN	31.4284	3.4993	7.78	28.9093	-5.0697	8.53153
66	NaN	NaN	NaN	NaN	NaN	NaN	31.2148	3.565	7.69039	28.8168	-5.1232	7.75443
72	NaN	NaN	NaN	NaN	NaN	NaN	30.783	3.7226	7.60207	28.506	-4.9232	7.68425
78	NaN	NaN	NaN	NaN	NaN	NaN	30.7395	3.859	7.88108	27.5775	-4.8825	7.59129
84	NaN	NaN	NaN	NaN	NaN	NaN	30.4292	3.9811	7.73648	27.0777	-4.8639	7.78793
90	NaN	NaN	NaN	NaN	NaN	NaN	30.0439	4.0667	7.74921	26.6623	-4.7359	7.63473
96	NaN	NaN	NaN	NaN	NaN	NaN	30.1576	4.0995	7.86838	26.07	-4.5749	7.66686
102	NaN	NaN	NaN	NaN	NaN	NaN	30.4708	4.2974	7.81065	25.872	-4.6092	7.70822
108	NaN	NaN	NaN	NaN	NaN	NaN	30.3618	4.0725	7.91979	25.6997	-4.7925	8.03479
114	NaN	NaN	NaN	NaN	NaN	NaN	30.7159	3.9955	7.73687	25.3611	-4.5119	7.8904
120	NaN	NaN	NaN	NaN	NaN	NaN	30.3081	4.0499	7.69845	24.8195	-4.4106	7.66158
126	NaN	NaN	NaN	NaN	NaN	NaN	30.3993	3.8	7.58837	24.6078	-4.446	8.04638
132	NaN	NaN	NaN	NaN	NaN	NaN	30.4787	3.6293	7.57362	24.1601	-4.558	7.65698
138	NaN	NaN	NaN	NaN	NaN	NaN	30.7358	3.5828	7.55938	23.6312	-4.3968	7.61569
144	NaN	NaN	NaN	NaN	NaN	NaN	31.0509	3.3089	7.68958	23.5547	-4.136	7.9307
150	NaN	NaN	NaN	NaN	NaN	NaN	30.954	3.4056	7.73879	23.0358	-3.849	7.83928
156	NaN	NaN	NaN	NaN	NaN	NaN	30.8881	3.0821	7.68347	23.0871	-3.911	8.04308
162	NaN	NaN	NaN	NaN	NaN	NaN	31.1547	2.8636	8.05601	22.9729	-3.6799	7.94131
168	NaN	NaN	NaN	NaN	NaN	NaN	30.9932	2.8173	7.82132	22.9325	-3.1919	8.35002
174	NaN	NaN	NaN	NaN	NaN	NaN	31.2273	2.6693	7.70157	23.2851	-3.301	8.47656
180	NaN	NaN	NaN	NaN	NaN	NaN	31.3035	2.6827	7.65277	23.0655	-2.8244	8.74282
186	NaN	NaN	NaN	NaN	NaN	NaN	31.326	2.8442	8.00211	23.0296	-2.7558	8.66951
192	NaN	NaN	NaN	NaN	NaN	NaN	31.3196	2.7024	7.78541	23.0522	-2.7908	8.53474
198	NaN	NaN	NaN	NaN	NaN	NaN	31.3066	2.5342	8.49383	23.0368	-2.7154	8.10672
204	NaN	NaN	NaN	NaN	NaN	NaN	31.6383	2.1758	8.1787	23.0468	-2.505	8.49433
210	NaN	NaN	NaN	NaN	NaN	NaN	31.7051	2.3207	8.46148	22.7022	-2.7019	7.96332
216	NaN	NaN	NaN	NaN	NaN	NaN	32.3112	2.2679	8.65364	22.6905	-2.6785	7.98152
222	NaN	NaN	NaN	NaN	NaN	NaN	32.1348	2.3669	8.70253	22.1469	-2.5637	7.86399
228	NaN	NaN	NaN	NaN	NaN	NaN	32.2549	1.8143	8.78247	21.845	-2.6387	7.75328
234	NaN	NaN	NaN	NaN	NaN	NaN	32.1265	1.7168	8.62968	21.5291	-2.4041	8.03748
240	NaN	NaN	NaN	NaN	NaN	NaN	32.0374	1.6889	8.78592	21.3077	-2.4599	8.03905
246	NaN	NaN	NaN	NaN	NaN	NaN	32.1171	1.5253	8.76217	21.2017	-2.3563	8.17355
252	NaN	NaN	NaN	NaN	NaN	NaN	32.5915	1.4031	8.65407	21.3303	-2.2512	8.06183
258	NaN	NaN	NaN	NaN	NaN	NaN	32.6154	1.3401	8.66419	21.1001	-2.1711	8.18697
264	NaN	NaN	NaN	NaN	NaN	NaN	32.5352	1.1657	8.6344	20.8383	-2.0832	7.98727
270	NaN	NaN	NaN	NaN	NaN	NaN	32.6686	1.0403	8.68558	20.5785	-1.9139	8.03384
276	NaN	NaN	NaN	NaN	NaN	NaN	32.7386	0.979904	8.68081	20.3935	-1.6792	7.68676
282	NaN	NaN	NaN	NaN	NaN	NaN	32.8506	1.0597	8.79902	20.2311	-1.6772	7.64713
288	NaN	NaN	NaN	NaN	NaN	NaN	32.839	0.577604	8.21296	19.8904	-1.9358	7.70767
294	NaN	NaN	NaN	NaN	NaN	NaN	33.1994	0.638004	8.43889	19.9988	-1.6119	7.46045
300	NaN	NaN	NaN	NaN	NaN	NaN	33.2731	0.412504	8.30878	19.8858	-1.527	7.68132
306	NaN	NaN	NaN	NaN	NaN	NaN	33.6708	0.350904	8.46353	19.9164	-1.7766	7.51052
312	NaN	NaN	NaN	NaN	NaN	NaN	33.8766	0.177704	8.4633	19.895	-1.4265	7.49561
318	NaN	NaN	NaN	NaN	NaN	NaN	33.7233	-0.188996	8.0787	19.7652	-1.2148	7.31569
--------------------------
Embryo	number	11
-276	-44.0261	-5.02376	8.79254	-5.61901	0.818595	3.62849	-47.8768	-2.5824	7.37392	NaN	NaN	NaN
-270	-44.3701	-5.03948	8.53417	-5.99801	0.672644	3.80784	-47.7038	-2.6308	7.26274	NaN	NaN	NaN
-264	-44.4178	-4.9843	8.67382	-6.37969	0.657369	3.52759	-47.4791	-2.8944	7.31243	NaN	NaN	NaN
-258	-44.3507	-5.21344	8.80327	-6.37801	0.269164	3.59164	-47.2729	-2.7668	7.44483	NaN	NaN	NaN
-252	-43.6041	-5.39858	9.0496	-6.31924	0.563704	3.69235	-46.8976	-3.1414	7.04868	NaN	NaN	NaN
-246	-43.8659	-5.38368	8.81755	-6.45171	0.640524	3.81094	-47.5333	-5.0092	7.58575	NaN	NaN	NaN
-240	-43.8036	-5.23751	8.84741	-6.95385	0.329588	3.75977	NaN	NaN	NaN	-47.1013	-3.0522	6.15866
-234	-44.0015	-5.25828	8.8546	-6.92288	0.183777	3.9926	-47.5909	-4.6675	7.35367	-47.0877	-2.5514	7.5565
-228	-43.7749	-5.0468	9.30886	-7.04737	0.361458	3.94174	NaN	NaN	NaN	-46.8784	-2.8178	7.68898
-222	-43.5534	-4.94727	9.23097	-7.05386	0.2224	4.45125	NaN	NaN	NaN	-47.0836	-2.6324	7.52343
-216	-43.533	-5.1227	9.13586	-6.73439	0.164511	4.37239	-47.5344	-5.0933	8.96725	-46.895	-2.848	7.45763
-210	-43.3628	-5.35745	8.74702	-6.79657	0.318846	4.44132	NaN	NaN	NaN	-46.8989	-2.9454	7.40331
-204	-43.3394	-5.19535	8.98205	-7.07198	0.558064	4.42297	-47.4304	-5.312	10.5	-46.877	-3.1608	7.52774
-198	-43.3749	-5.15879	9.10893	-7.42492	0.808652	4.40671	-47.3565	-5.2069	10.5	-46.823	-3.4238	7.53483
-192	-43.057	-5.21907	9.27496	-7.55863	1.10242	4.17698	-47.3165	-5.4688	10.5	-46.4586	-3.2313	7.4228
-186	-43.1769	-5.30521	9.23782	-7.78568	0.84909	4.44524	NaN	NaN	NaN	-46.5662	-3.3483	7.76717
-180	-43.1041	-5.14031	9.29709	-7.998	0.98252	4.30679	-46.7045	-5.3763	10.5	-46.7635	-3.2963	7.63216
-174	-42.969	-5.00239	9.192	-8.06635	1.10789	4.59628	-46.8719	-5.2607	10.5	-46.4895	-3.3248	7.46381
-168	-42.9124	-4.98125	9.10591	-8.33385	1.06494	4.56645	NaN	NaN	NaN	-46.5646	-3.2523	7.49473
-162	-43.0827	-4.994	8.90352	-9.0755	0.970918	4.51851	-47.0934	-5.6658	10.5	-46.4871	-3.2585	7.40307
-156	-42.9301	-5.21259	9.04654	-9.11356	0.702923	4.54405	-46.8121	-6.2105	9.26933	-46.4746	-3.2848	7.34181
-150	-42.9598	-5.09692	8.87382	-9.3544	0.718995	4.29956	-46.8177	-6.1575	10.5	-46.4256	-3.3848	7.30855
-144	-42.8846	-5.37295	8.90633	-9.49056	0.547366	4.34061	-46.7044	-6.2393	10.5	-46.3051	-3.4451	6.17633
-138	-42.8905	-5.01752	8.77273	-9.6272	0.68206	4.2324	-47.0629	-5.6336	10.5	-46.1806	-3.6119	6.05437
-132	-42.9203	-5.04993	8.67694	-9.97721	0.339245	4.1244	-46.6983	-5.6435	10.5	-45.9805	-3.4406	5.92525
-126	-42.7887	-4.83702	8.6239	-10.3053	0.358055	4.06656	-47.2914	-5.7872	10.5	-45.9123	-3.0543	6.04966
-120	-42.8775	-4.74613	8.40038	-10.2494	0.398181	3.78725	-46.9637	-5.6232	10.5	-45.7503	-3.1915	5.76277
-114	-42.9021	-4.71615	8.34365	-10.3303	0.363816	3.81123	-47.1241	-5.3819	10.5	-45.646	-2.9603	5.64784
-108	-42.8695	-4.56732	8.23499	-11.0972	0.492507	3.92807	-46.816	-5.8885	9.15673	-45.3553	-3.17	4.83645
-102	-42.7993	-4.52173	8.26446	-11.4805	0.326728	4.0152	-46.7569	-5.8333	9.18734	-44.8546	-3.1343	4.59919
-96	-42.7728	-4.72294	8.04712	-12.0584	-0.0328158	3.77703	-46.5155	-6.3074	10.5	-44.997	-3.2044	4.60963
-90	-42.4584	-4.90592	7.90892	-12.2617	-0.124679	3.96537	-46.3145	-6.4407	10.5	-44.6772	-3.0359	4.49432
-84	-42.3745	-5.0956	7.91521	-12.3473	-0.113905	4.0462	-46.2092	-6.4713	10.5	-44.3585	-3.2056	4.58733
-78	-42.2739	-5.10114	7.67333	-13.1021	0.00752901	4.18959	-45.492	-6.6539	10.5	-44.0011	-3.1944	4.55974
-72	-42.0422	-5.01901	7.67792	-13.3911	0.187217	4.2454	-45.4878	-6.5219	10.5	-43.8689	-3.4891	4.44979
-66	-41.8714	-4.87445	7.73214	-14.1206	-0.141081	4.53456	-44.9353	-6.1011	10.5	-43.9056	-3.0941	4.44465
-60	-41.8169	-4.31016	7.56588	-14.7122	-0.120227	4.60375	-44.6727	-5.9788	10.5	-43.1985	-2.656	4.12929
-54	-41.5389	-4.10516	7.51069	-15.3268	-0.339826	4.8029	-44.5381	-5.7137	10.5	-42.7802	-2.4588	4.14085
-48	-41.3654	-3.89818	7.56988	-15.2997	-0.0447604	4.49039	-44.0365	-5.791	10.5	-42.0978	-1.8702	4.22595
-42	-40.7934	-3.75166	7.40461	-15.9198	-0.305991	4.30564	-43.5065	-6.0436	10.5	-41.7995	-1.8181	3.53861
-36	-40.3302	-3.59372	7.52794	-17.2279	-0.328149	4.55507	-42.7992	-5.8405	10.5	-40.0412	-1.7541	4.02319
-30	-39.7612	-3.3425	7.40866	-18.4918	-0.298005	4.87653	-41.8007	-5.6725	10.5	-39.8355	-1.1962	4.27376
-24	-39.1481	-2.80189	7.56417	-19.6019	-0.366351	5.74123	NaN	NaN	NaN	-39.2518	-0.626801	4.27425
-18	-38.2048	-2.77999	7.55129	-21.0078	-0.00125838	5.73742	-39.5603	-5.2449	10.5	-37.6636	-0.816601	3.59614
-12	-37.2178	-2.79655	7.52272	-22.3273	-0.432969	5.48209	-38.584	-5.1887	10.5	-36.3796	-0.504101	4.21023
-6	-36.0704	-2.39356	7.73376	-24.5992	-0.454688	5.24255	-38.1357	-4.6116	10.5	-33.4881	-0.0787012	4.58767
0	NaN	NaN	NaN	NaN	NaN	NaN	-37.4395	-4.4081	10.5	-32.6515	-0.149901	4.49686
6	NaN	NaN	NaN	NaN	NaN	NaN	-37.0126	-4.367	10.5	-32.3968	0.331299	4.67026
12	NaN	NaN	NaN	NaN	NaN	NaN	-37.0368	-4.132	10.5	-32.0097	1.0533	4.93292
18	NaN	NaN	NaN	NaN	NaN	NaN	-36.8558	-3.5832	10.5	-31.9745	1.1376	4.73571
24	NaN	NaN	NaN	NaN	NaN	NaN	-36.4992	-3.5527	10.5	-31.0825	1.6292	4.58216
30	NaN	NaN	NaN	NaN	NaN	NaN	-36.0237	-3.8147	10.5	-30.9403	1.7867	4.7011
36	NaN	NaN	NaN	NaN	NaN	NaN	-35.8442	-3.6107	10.5	-30.8379	2.4827	4.75421
42	NaN	NaN	NaN	NaN	NaN	NaN	-35.3893	-3.6871	10.5	-30.8665	3.1815	5.53247
48	NaN	NaN	NaN	NaN	NaN	NaN	-34.6833	-3.5917	10.5	-30.4984	3.4275	5.03414
54	NaN	NaN	NaN	NaN	NaN	NaN	-34.6515	-3.3258	10.5	-30.199	3.6	5.66403
60	NaN	NaN	NaN	NaN	NaN	NaN	-34.614	-3.3054	10.5	-29.86	3.7864	5.60298
66	NaN	NaN	NaN	NaN	NaN	NaN	-33.8493	-3.0818	9.5422	-29.9453	4.3593	5.39576
72	NaN	NaN	NaN	NaN	NaN	NaN	-33.2795	-3.1401	9.40819	-29.7174	4.5915	4.84566
78	NaN	NaN	NaN	NaN	NaN	NaN	-32.5358	-3.1184	9.1148	-29.8654	5.0662	5.33434
84	NaN	NaN	NaN	NaN	NaN	NaN	-31.676	-3.2514	8.72582	-30.1175	5.6845	5.21981
90	NaN	NaN	NaN	NaN	NaN	NaN	-31.4413	-3.24	8.76319	-30.2156	5.758	5.12689
96	NaN	NaN	NaN	NaN	NaN	NaN	-30.2828	-2.7906	8.58816	-30.107	5.945	5.41592
102	NaN	NaN	NaN	NaN	NaN	NaN	-28.9484	-2.1705	7.95827	-30.5768	6.3109	5.08719
108	NaN	NaN	NaN	NaN	NaN	NaN	-28.0266	-1.7496	7.64265	-31.1003	6.2829	4.78921
114	NaN	NaN	NaN	NaN	NaN	NaN	-27.4757	-1.6043	7.52391	-31.4333	6.242	4.69699
120	NaN	NaN	NaN	NaN	NaN	NaN	-27.0348	-1.2462	7.37542	-31.915	6.5268	4.959
126	NaN	NaN	NaN	NaN	NaN	NaN	-26.5726	-1.3544	7.27789	-31.7276	6.7475	5.29283
132	NaN	NaN	NaN	NaN	NaN	NaN	-26.0752	-1.2243	7.21224	-31.9378	6.3027	5.60953
138	NaN	NaN	NaN	NaN	NaN	NaN	-25.5797	-1.1242	7.27129	-32.0156	6.1317	5.59034
144	NaN	NaN	NaN	NaN	NaN	NaN	-25.1331	-0.832501	7.24621	-32.2431	5.9636	5.59969
150	NaN	NaN	NaN	NaN	NaN	NaN	-24.8019	-0.764301	6.49585	-32.7618	5.5718	5.09763
156	NaN	NaN	NaN	NaN	NaN	NaN	-24.4303	-0.906901	6.3869	-32.3112	5.4383	5.10533
162	NaN	NaN	NaN	NaN	NaN	NaN	-24.1235	-0.562601	6.25117	-32.0501	5.1802	4.96404
168	NaN	NaN	NaN	NaN	NaN	NaN	-23.7941	-0.563901	6.19966	-32.4534	4.6347	5.00401
174	NaN	NaN	NaN	NaN	NaN	NaN	-23.3818	-0.387701	6.32524	-32.2389	4.4823	5.17685
180	NaN	NaN	NaN	NaN	NaN	NaN	-23.2753	-0.0504013	6.1167	-32.2193	4.3407	5.5697
186	NaN	NaN	NaN	NaN	NaN	NaN	-23.0322	-0.216301	6.31898	-32.1973	3.948	5.9196
192	NaN	NaN	NaN	NaN	NaN	NaN	-23.0985	-0.191301	6.03801	-31.7745	3.8598	5.8574
198	NaN	NaN	NaN	NaN	NaN	NaN	-23.0632	-0.192701	6.15139	-31.6702	3.6884	5.39185
204	NaN	NaN	NaN	NaN	NaN	NaN	-22.73	-0.0720013	7.04076	-31.3295	3.7356	5.74286
210	NaN	NaN	NaN	NaN	NaN	NaN	-23.0102	0.0114988	6.21519	-31.8304	3.3958	5.90061
216	NaN	NaN	NaN	NaN	NaN	NaN	-22.7816	-0.0621012	6.37183	-32.1753	3.2062	5.82025
222	NaN	NaN	NaN	NaN	NaN	NaN	-22.5419	-0.123801	6.41211	-32.207	2.9193	5.97861
228	NaN	NaN	NaN	NaN	NaN	NaN	-22.1525	0.0688987	6.13403	-32.355	2.6475	6.2115
234	NaN	NaN	NaN	NaN	NaN	NaN	-22.0599	0.122399	6.23794	NaN	NaN	NaN
240	NaN	NaN	NaN	NaN	NaN	NaN	-21.9676	-0.136001	6.90455	-33.5429	1.5869	4.51588
246	NaN	NaN	NaN	NaN	NaN	NaN	-21.7683	-0.116901	6.35709	NaN	NaN	NaN
252	NaN	NaN	NaN	NaN	NaN	NaN	-21.4562	-0.0156013	6.08596	NaN	NaN	NaN
258	NaN	NaN	NaN	NaN	NaN	NaN	-21.3233	0.0608988	6.05119	NaN	NaN	NaN
264	NaN	NaN	NaN	NaN	NaN	NaN	-21.3045	0.0661988	6.09357	NaN	NaN	NaN
270	NaN	NaN	NaN	NaN	NaN	NaN	-21.4021	0.317699	5.89009	NaN	NaN	NaN
276	NaN	NaN	NaN	NaN	NaN	NaN	-21.3788	0.279199	6.03324	NaN	NaN	NaN
282	NaN	NaN	NaN	NaN	NaN	NaN	-21.263	0.137099	5.89498	NaN	NaN	NaN
288	NaN	NaN	NaN	NaN	NaN	NaN	-21.0229	0.277999	5.95771	NaN	NaN	NaN
294	NaN	NaN	NaN	NaN	NaN	NaN	-20.9944	0.296899	5.94575	NaN	NaN	NaN
300	NaN	NaN	NaN	NaN	NaN	NaN	-20.8291	0.287799	5.919	NaN	NaN	NaN
306	NaN	NaN	NaN	NaN	NaN	NaN	-20.7896	0.273999	6.01888	NaN	NaN	NaN
312	NaN	NaN	NaN	NaN	NaN	NaN	-20.503	0.646899	5.59599	NaN	NaN	NaN
318	NaN	NaN	NaN	NaN	NaN	NaN	-20.2207	0.748399	5.59109	NaN	NaN	NaN
324	NaN	NaN	NaN	NaN	NaN	NaN	-20.0553	0.514199	5.63665	NaN	NaN	NaN
330	NaN	NaN	NaN	NaN	NaN	NaN	-19.9677	0.482399	5.76465	NaN	NaN	NaN
336	NaN	NaN	NaN	NaN	NaN	NaN	-20.0694	0.484199	5.73194	NaN	NaN	NaN
--------------------------
Embryo	number	12
-354	48.8138	-0.582549	4.86176	14.0951	-7.27376	1.35727	NaN	NaN	NaN	NaN	NaN	NaN
-348	48.9449	0.224825	5.00656	14.0999	-7.92414	1.46303	NaN	NaN	NaN	NaN	NaN	NaN
-342	49.4019	1.35286	5.25087	14.9025	-8.20168	2.24731	NaN	NaN	NaN	NaN	NaN	NaN
-336	49.3516	2.48356	6.78229	15.1237	-8.2463	2.29109	NaN	NaN	NaN	NaN	NaN	NaN
-330	49.3632	2.2159	6.8255	14.9416	-7.98843	2.36494	NaN	NaN	NaN	NaN	NaN	NaN
-324	49.4587	2.50016	7.0271	14.6458	-8.02006	2.46511	NaN	NaN	NaN	NaN	NaN	NaN
-318	49.3744	2.20388	6.93734	14.4767	-7.81462	2.64387	NaN	NaN	NaN	NaN	NaN	NaN
-312	49.6221	3.19412	7.79631	15.2312	-7.27812	2.93478	NaN	NaN	NaN	NaN	NaN	NaN
-306	49.5207	2.8003	6.98643	15.1635	-6.8448	3.14533	NaN	NaN	NaN	NaN	NaN	NaN
-300	49.3919	3.73107	6.55009	15.4877	-6.44412	3.44935	NaN	NaN	NaN	NaN	NaN	NaN
-294	48.8828	5.3678	6.40321	15.4939	-6.36528	3.64595	NaN	NaN	NaN	NaN	NaN	NaN
-288	48.5273	5.32773	6.63783	15.6312	-6.3333	3.66467	NaN	NaN	NaN	NaN	NaN	NaN
-282	48.6017	5.57428	6.89113	14.9939	-6.77772	3.60155	NaN	NaN	NaN	NaN	NaN	NaN
-276	48.5434	5.73154	6.8759	14.9481	-6.58954	3.84628	NaN	NaN	NaN	NaN	NaN	NaN
-270	48.1038	6.10761	7.10025	15.126	-6.54105	4.01635	NaN	NaN	NaN	NaN	NaN	NaN
-264	47.9738	6.32801	6.70505	15.0349	-6.57426	3.95648	NaN	NaN	NaN	NaN	NaN	NaN
-258	47.4946	6.80408	6.30553	15.4841	-6.05444	3.70765	NaN	NaN	NaN	NaN	NaN	NaN
-252	47.3314	6.66873	6.04879	15.6844	-5.89181	3.71706	NaN	NaN	NaN	NaN	NaN	NaN
-246	47.738	6.54626	6.3471	15.6639	-6.06309	3.73207	NaN	NaN	NaN	NaN	NaN	NaN
-240	47.8751	6.09953	5.78606	15.4526	-5.90634	3.74695	NaN	NaN	NaN	NaN	NaN	NaN
-234	48.06	5.84494	6.62876	15.9315	-5.74938	3.96157	NaN	NaN	NaN	NaN	NaN	NaN
-228	47.6906	6.13802	6.67291	16.4111	-6.21843	4.01232	NaN	NaN	NaN	NaN	NaN	NaN
-222	47.2277	6.10698	6.29	16.5888	-6.92982	4.33661	NaN	NaN	NaN	NaN	NaN	NaN
-216	47.3321	5.96751	6.22286	15.9725	-7.38318	3.96759	NaN	NaN	NaN	NaN	NaN	NaN
-210	47.0855	5.9086	5.77367	15.7052	-7.17179	4.03297	NaN	NaN	NaN	NaN	NaN	NaN
-204	46.9406	5.70797	5.02526	15.6177	-7.33836	4.03698	49.9026	4.72675	8.90696	50.7075	5.05335	5.90958
-198	47.3013	5.07093	5.06531	15.3215	-7.16994	4.00783	49.8082	4.31395	8.92304	NaN	NaN	NaN
-192	47.555	4.93101	4.99635	15.0266	-7.22423	4.23263	49.5778	4.27785	8.94261	50.6409	4.12415	5.87406
-186	47.402	4.6082	4.46779	15.1775	-6.99053	4.46677	NaN	NaN	NaN	50.5587	3.42975	4.88306
-180	47.3719	4.59882	4.04623	15.088	-7.08408	4.1982	49.6292	3.87755	7.46707	50.4529	3.14025	3.60212
-174	47.6007	4.4888	3.46038	15.1825	-7.38976	4.48603	NaN	NaN	NaN	50.3958	2.89364	3.19468
-168	47.3427	3.82457	3.60543	15.0547	-7.22519	4.57245	48.8664	3.73895	7.96297	50.2881	2.51824	3.03284
-162	47.3123	3.69305	3.61273	14.7245	-7.15131	4.51248	NaN	NaN	NaN	50.1097	2.36384	2.86921
-156	47.145	3.76819	3.48868	14.845	-7.1162	4.55705	48.8827	3.31394	7.6221	49.9626	2.56794	1.5
-150	46.8664	3.40139	3.33765	14.785	-7.06494	4.68002	48.9036	3.18565	7.48847	49.7509	1.82814	1.5
-144	46.7538	3.24873	3.14813	14.7338	-6.95685	4.61823	48.8565	3.01764	7.27364	49.5792	1.97544	1.5
-138	46.5727	3.67932	3.11094	15.0786	-6.75152	4.45326	48.7136	3.17745	7.4562	49.4033	2.22905	1.5
-132	46.5532	3.78911	3.11154	15.5186	-6.74055	4.31112	48.4873	3.26464	7.53573	49.162	2.24494	1.5
-126	46.444	3.66319	2.96168	16.2054	-6.43975	4.48013	48.5684	3.12195	7.43369	49.0848	2.19935	1.5
-120	46.4595	3.38289	2.92852	15.7268	-6.72381	4.45356	48.2426	3.07985	7.45229	49.057	1.98815	1.5
-114	46.3464	3.24063	3.05164	16.0837	-7.03269	4.69304	48.3539	3.38314	7.72301	48.9251	1.99385	1.5
-108	46.1249	3.07732	3.11634	16.3661	-6.87414	4.54689	48.0254	3.69555	7.51629	48.4666	1.27205	1.5
-102	45.9217	2.79927	3.07313	16.3944	-6.77288	4.58249	47.9283	3.82015	7.42893	48.3366	1.19615	1.5
-96	45.8247	2.71777	3.12686	17.0381	-6.6685	4.46259	47.7168	4.11444	7.43141	48.0898	1.35084	1.5
-90	45.3443	2.86036	3.18748	17.2582	-6.78706	4.3041	47.4608	4.33854	7.4767	47.8638	1.00184	1.5
-84	45.2784	2.88906	3.15307	17.5384	-6.63835	4.65044	46.877	4.31514	7.64875	47.703	0.634645	1.5
-78	45.0337	2.96024	3.21718	18.1532	-6.17622	4.69191	46.8055	4.58484	8.55327	47.1478	0.278645	1.5
-72	44.9145	3.00559	3.20717	18.6906	-5.7794	5.33629	46.1656	4.40414	8.52078	46.9009	0.0365447	1.5
-66	44.5997	2.36334	3.26729	18.7262	-5.66904	5.69374	45.6473	4.38344	8.08506	46.4322	-0.373755	1.5
-60	44.2813	2.20052	3.6332	18.9921	-5.30914	5.98513	45.1438	4.44994	8.14399	45.6086	-1.03606	1.5
-54	43.9491	2.19644	3.668	19.0277	-5.27184	6.12981	44.6974	4.53244	8.70937	44.8884	-1.40186	1.5
-48	43.8265	2.0822	3.75603	19.3741	-4.8417	6.09936	43.7243	4.43554	8.77345	44.6577	-1.72346	2.48992
-42	43.6634	1.93836	3.98416	19.8534	-4.16793	6.07752	43.3917	4.32384	9.13546	44.2138	-1.78666	1.5
-36	43.3361	1.90275	3.97736	20.2285	-3.71799	6.00528	42.7567	4.16644	9.04613	43.8319	-2.27556	2.9549
-30	42.9138	1.71783	4.02586	21.0637	-3.42758	6.30935	41.4055	3.88914	9.17581	43.167	-2.20926	3.08478
-24	42.2299	1.54242	4.01277	22.4194	-2.67603	6.68298	39.8803	3.36004	9.17034	42.1159	-2.76676	3.39658
-18	41.7077	1.31963	3.97123	24.1926	-2.46476	6.43451	38.9511	3.23244	9.24561	40.7471	-3.04876	4.47878
-12	41.1817	1.20288	4.7206	26.0517	-2.43592	6.17476	37.7321	3.45774	9.28315	39.0843	-3.09006	4.89688
-6	40.076	1.57835	5.091	29.6653	-1.98312	5.99688	36.4736	3.21554	9.2113	37.4107	-2.82536	4.88964
0	NaN	NaN	NaN	NaN	NaN	NaN	35.07	3.02115	9.05262	36.5362	-2.54566	5.5072
6	NaN	NaN	NaN	NaN	NaN	NaN	34.318	3.12154	9.31244	36.3122	-2.83225	5.8291
12	NaN	NaN	NaN	NaN	NaN	NaN	33.3648	2.94354	9.19203	35.5797	-3.32266	5.62967
18	NaN	NaN	NaN	NaN	NaN	NaN	33.1857	2.96135	9.19331	35.4202	-3.63006	5.52799
24	NaN	NaN	NaN	NaN	NaN	NaN	32.3746	3.13395	9.09383	35.1104	-3.81566	5.58772
30	NaN	NaN	NaN	NaN	NaN	NaN	31.6697	2.96215	9.18837	34.5611	-4.14116	5.78427
36	NaN	NaN	NaN	NaN	NaN	NaN	30.8774	2.82545	9.07082	34.4212	-4.13835	5.91503
42	NaN	NaN	NaN	NaN	NaN	NaN	30.147	2.94184	8.92516	34.1383	-4.33256	6.04154
48	NaN	NaN	NaN	NaN	NaN	NaN	29.4612	2.68744	9.06633	34.2693	-4.29776	6.54821
54	NaN	NaN	NaN	NaN	NaN	NaN	29.2116	2.91585	9.04641	33.8938	-4.49965	6.50484
60	NaN	NaN	NaN	NaN	NaN	NaN	28.8912	2.94274	8.93288	33.4803	-4.45845	6.46331
66	NaN	NaN	NaN	NaN	NaN	NaN	28.2876	3.07665	8.83246	33.3579	-4.72515	7.13055
72	NaN	NaN	NaN	NaN	NaN	NaN	27.8425	3.14324	8.70126	33.0308	-4.60466	7.08957
78	NaN	NaN	NaN	NaN	NaN	NaN	27.1027	2.98285	8.81737	32.6973	-4.44595	7.3571
84	NaN	NaN	NaN	NaN	NaN	NaN	26.6342	3.33745	8.71485	32.5591	-4.26126	7.2884
90	NaN	NaN	NaN	NaN	NaN	NaN	26.5092	3.28294	8.67407	32.68	-4.24836	7.31235
96	NaN	NaN	NaN	NaN	NaN	NaN	26.0947	3.25155	8.6876	32.744	-3.78936	7.40882
102	NaN	NaN	NaN	NaN	NaN	NaN	25.6334	2.93494	8.57667	32.5731	-3.78206	7.25371
108	NaN	NaN	NaN	NaN	NaN	NaN	25.2091	2.56914	8.66395	33.0613	-3.51005	7.40891
--------------------------
Embryo	number	13
-246	47.7668	0.885581	7.29729	10.7911	-3.48709	5.33693	NaN	NaN	NaN	NaN	NaN	NaN
-240	47.7304	0.767194	7.37547	10.8991	-3.37223	5.58677	NaN	NaN	NaN	NaN	NaN	NaN
-234	47.6837	0.281638	7.41242	11.3782	-3.30848	5.78395	NaN	NaN	NaN	NaN	NaN	NaN
-228	47.497	-0.0157589	7.25687	11.4937	-3.11408	4.95584	NaN	NaN	NaN	NaN	NaN	NaN
-222	47.5035	-0.115432	7.37877	11.4836	-3.00823	5.29548	NaN	NaN	NaN	NaN	NaN	NaN
-216	47.4337	-0.253428	7.37613	11.643	-3.04674	5.67203	NaN	NaN	NaN	NaN	NaN	NaN
-210	47.3676	-0.513091	6.39573	11.4844	-3.18458	4.71862	NaN	NaN	NaN	NaN	NaN	NaN
-204	47.355	-0.590825	6.50774	11.1612	-3.31387	4.63509	NaN	NaN	NaN	NaN	NaN	NaN
-198	47.4404	-0.740575	6.64149	11.607	-3.06359	4.72536	NaN	NaN	NaN	NaN	NaN	NaN
-192	47.343	-0.875892	6.47357	11.6287	-3.07599	5.1322	NaN	NaN	NaN	NaN	NaN	NaN
-186	47.4684	-0.637588	6.37739	11.9502	-3.40992	5.58651	NaN	NaN	NaN	NaN	NaN	NaN
-180	47.4913	-0.565237	6.91381	12.3962	-3.46543	5.49634	NaN	NaN	NaN	NaN	NaN	NaN
-174	47.3361	-0.794355	6.95741	12.6462	-3.91284	5.30104	NaN	NaN	NaN	NaN	NaN	NaN
-168	47.4117	-0.702797	6.97748	13.0977	-3.8326	5.44838	NaN	NaN	NaN	NaN	NaN	NaN
-162	47.2034	-0.954496	6.39537	13.5625	-4.04618	5.75605	NaN	NaN	NaN	NaN	NaN	NaN
-156	47.1631	-0.908968	6.33229	14.1396	-4.19991	5.87409	NaN	NaN	NaN	NaN	NaN	NaN
-150	47.156	-0.721399	6.28154	14.5096	-4.22209	5.99631	NaN	NaN	NaN	NaN	NaN	NaN
-144	47.0235	-0.352343	6.23001	14.9998	-4.20228	6.3812	NaN	NaN	NaN	NaN	NaN	NaN
-138	46.9044	-0.281487	5.96588	15.3029	-4.06959	6.8114	NaN	NaN	NaN	NaN	NaN	NaN
-132	46.9188	0.0827935	5.94857	15.77	-3.87549	6.47857	NaN	NaN	NaN	NaN	NaN	NaN
-126	46.7341	0.0678716	5.95186	16.0391	-4.1159	6.4562	NaN	NaN	NaN	NaN	NaN	NaN
-120	46.6756	-0.17577	5.76699	16.246	-4.06199	6.38233	NaN	NaN	NaN	NaN	NaN	NaN
-114	46.659	-0.274821	5.77185	16.7247	-3.96	6.86112	NaN	NaN	NaN	NaN	NaN	NaN
-108	46.6678	-0.187137	5.75965	16.4614	-3.64435	6.74249	NaN	NaN	NaN	NaN	NaN	NaN
-102	46.4033	-0.0466595	5.77259	16.3529	-3.48141	7.04882	NaN	NaN	NaN	NaN	NaN	NaN
-96	46.1881	-0.017067	5.98299	16.8135	-3.48165	7.08636	NaN	NaN	NaN	NaN	NaN	NaN
-90	46.0905	0.0633788	6.13873	17.5014	-3.15735	7.50624	NaN	NaN	NaN	NaN	NaN	NaN
-84	45.9477	-0.0337402	6.00104	17.3047	-2.69778	7.3427	NaN	NaN	NaN	NaN	NaN	NaN
-78	45.597	0.152029	5.78785	17.3914	-2.68216	7.08045	NaN	NaN	NaN	NaN	NaN	NaN
-72	45.1581	0.26067	5.84279	17.7452	-2.41648	7.31032	NaN	NaN	NaN	NaN	NaN	NaN
-66	45.0892	0.222105	6.09735	18.1694	-2.19374	7.1092	NaN	NaN	NaN	NaN	NaN	NaN
-60	44.7428	-0.0532004	6.17089	19.1346	-2.0429	7.6265	NaN	NaN	NaN	NaN	NaN	NaN
-54	44.3414	-0.151613	6.40624	19.5215	-1.75871	7.58209	NaN	NaN	NaN	NaN	NaN	NaN
-48	43.9443	-0.289619	6.40478	19.5667	-1.47871	7.72967	NaN	NaN	NaN	NaN	NaN	NaN
-42	43.3241	-0.0529911	6.67329	20.3567	-1.42161	7.69386	NaN	NaN	NaN	NaN	NaN	NaN
-36	42.7244	0.195542	6.7973	20.94	-1.26734	7.96713	NaN	NaN	NaN	NaN	NaN	NaN
-30	42.1152	0.375011	6.79205	21.8914	-1.39535	8.15296	NaN	NaN	NaN	NaN	NaN	NaN
-24	41.2816	0.647585	6.83002	22.3364	-1.53251	8.13505	NaN	NaN	NaN	NaN	NaN	NaN
-18	40.6826	0.720029	7.25792	23.1778	-1.84926	8.00946	NaN	NaN	NaN	NaN	NaN	NaN
-12	39.7438	0.648032	7.53369	24.5055	-1.93651	7.97279	NaN	NaN	NaN	NaN	NaN	NaN
-6	38.6811	0.558598	7.65867	26.6474	-1.79064	7.90197	NaN	NaN	NaN	NaN	NaN	NaN
--------------------------
Embryo	number	14
-270	54.293	1.53483	6.21192	13.5513	5.12013	4.43063	NaN	NaN	NaN	NaN	NaN	NaN
-264	54.3482	1.72471	6.30506	13.445	4.87497	4.56958	NaN	NaN	NaN	NaN	NaN	NaN
-258	54.2457	1.52675	6.11729	13.6252	4.92667	4.73669	NaN	NaN	NaN	NaN	NaN	NaN
-252	54.2868	1.41376	6.17412	13.7031	4.69495	4.70051	NaN	NaN	NaN	NaN	NaN	NaN
-246	54.1742	1.35936	6.22532	14.0686	4.99899	4.91296	NaN	NaN	NaN	NaN	NaN	NaN
-240	54.1081	1.44127	6.47776	14.7158	4.9526	5.03317	NaN	NaN	NaN	NaN	NaN	NaN
-234	54.0503	1.45966	6.68391	14.9504	4.79599	5.3642	NaN	NaN	NaN	NaN	NaN	NaN
-228	54.0638	1.25593	5.68781	14.8855	5.2894	4.57991	NaN	NaN	NaN	NaN	NaN	NaN
-222	53.9083	1.26809	5.58988	14.6804	5.63202	4.74899	NaN	NaN	NaN	NaN	NaN	NaN
-216	53.7235	1.40153	5.64404	14.8626	5.57439	4.9388	NaN	NaN	NaN	NaN	NaN	NaN
-210	53.6035	1.69667	5.67291	15.0935	5.41579	4.78186	NaN	NaN	NaN	NaN	NaN	NaN
-204	53.6054	2.21418	5.63331	15.4489	5.4285	4.72956	NaN	NaN	NaN	NaN	NaN	NaN
-198	53.6645	2.12709	5.62957	15.7954	5.46926	4.90491	NaN	NaN	NaN	NaN	NaN	NaN
-192	53.5744	2.02308	5.64142	16.2125	5.63513	5.063	NaN	NaN	NaN	NaN	NaN	NaN
-186	53.5693	1.93634	5.78409	16.3883	5.62574	5.34724	NaN	NaN	NaN	NaN	NaN	NaN
-180	53.5281	1.94062	5.9112	16.7474	5.67974	5.59482	NaN	NaN	NaN	NaN	NaN	NaN
-174	53.4075	1.89025	6.2518	17.2539	5.47171	5.43832	NaN	NaN	NaN	NaN	NaN	NaN
-168	53.2179	2.16022	6.06374	17.329	5.7774	5.8884	NaN	NaN	NaN	NaN	NaN	NaN
-162	53.1887	2.15451	6.04781	17.2887	5.88576	6.03484	NaN	NaN	NaN	NaN	NaN	NaN
-156	53.1343	1.79674	6.22306	17.4756	5.58113	6.08957	NaN	NaN	NaN	NaN	NaN	NaN
-150	52.9968	1.71	6.41793	17.6527	5.35455	6.26555	NaN	NaN	NaN	NaN	NaN	NaN
-144	52.7784	1.91826	6.48379	17.7859	5.33541	6.48638	NaN	NaN	NaN	NaN	NaN	NaN
-138	52.899	2.08043	6.64704	18.0692	5.66972	6.47077	NaN	NaN	NaN	NaN	NaN	NaN
-132	52.8895	2.03811	6.75346	18.3159	5.19814	6.8168	NaN	NaN	NaN	NaN	NaN	NaN
-126	52.8177	2.1125	6.9691	18.3322	4.78284	6.78339	NaN	NaN	NaN	NaN	NaN	NaN
-120	52.7018	1.8224	7.02381	18.6525	4.66816	6.94844	NaN	NaN	NaN	NaN	NaN	NaN
-114	52.5263	1.76364	7.08746	18.6728	4.3528	6.99478	NaN	NaN	NaN	NaN	NaN	NaN
-108	52.2754	1.67921	7.16831	19.4784	4.38761	7.13826	NaN	NaN	NaN	NaN	NaN	NaN
-102	52.0428	1.7539	7.31356	20.2838	3.54905	7.51372	NaN	NaN	NaN	NaN	NaN	NaN
-96	51.8888	1.85127	7.70409	20.4216	3.42309	7.55381	NaN	NaN	NaN	NaN	NaN	NaN
-90	51.5143	2.01493	7.78231	20.6985	3.4801	7.4916	NaN	NaN	NaN	NaN	NaN	NaN
-84	51.2045	2.28805	7.62961	21.2418	3.27226	7.82998	NaN	NaN	NaN	NaN	NaN	NaN
-78	50.5154	2.35321	7.85504	21.4295	2.64555	7.99931	NaN	NaN	NaN	NaN	NaN	NaN
-72	50.2976	2.26384	8.05173	21.4176	2.13449	8.23932	NaN	NaN	NaN	NaN	NaN	NaN
-66	50.1706	1.72765	8.04043	22.2194	1.92053	8.21986	NaN	NaN	NaN	NaN	NaN	NaN
-60	49.7161	1.89855	8.4287	22.7663	1.42686	8.3064	NaN	NaN	NaN	NaN	NaN	NaN
-54	49.1818	1.77956	8.29787	22.6537	1.35568	8.18474	NaN	NaN	NaN	NaN	NaN	NaN
-48	48.7224	1.71138	8.50239	22.7277	1.00796	8.39878	NaN	NaN	NaN	NaN	NaN	NaN
-42	47.8793	1.62589	8.9616	22.9768	0.831853	8.44134	NaN	NaN	NaN	NaN	NaN	NaN
-36	46.8866	1.70196	8.81602	23.991	0.69555	8.60914	NaN	NaN	NaN	NaN	NaN	NaN
-30	46.0845	1.68463	8.83726	25.0738	0.82971	8.84424	NaN	NaN	NaN	NaN	NaN	NaN
-24	45.1287	1.43691	9.10932	26.2664	0.913852	8.82166	NaN	NaN	NaN	NaN	NaN	NaN
-18	44.0411	1.31175	9.24694	26.8255	0.781308	8.8735	NaN	NaN	NaN	NaN	NaN	NaN
-12	42.6794	1.2286	9.42068	28.3532	1.12006	9.14106	NaN	NaN	NaN	NaN	NaN	NaN
-6	41.2828	0.789992	9.56423	29.6134	1.07844	9.06447	NaN	NaN	NaN	NaN	NaN	NaN
--------------------------
Embryo	number	15
-216	48.1667	2.77121	6.14154	9.51548	-3.83225	8.46942	NaN	NaN	NaN	NaN	NaN	NaN
-210	48.2211	2.85372	6.13756	9.63691	-3.63029	8.49291	NaN	NaN	NaN	NaN	NaN	NaN
-204	48.1175	2.99965	4.75407	9.58397	-3.59469	7.18789	NaN	NaN	NaN	NaN	NaN	NaN
-198	48.1606	2.95937	4.7933	9.63861	-3.56096	7.1412	NaN	NaN	NaN	NaN	NaN	NaN
-192	48.1418	3.03192	4.69132	9.66223	-3.33747	7.32833	NaN	NaN	NaN	NaN	NaN	NaN
-186	48.0041	2.94037	4.68513	9.64988	-3.08064	7.27826	NaN	NaN	NaN	NaN	NaN	NaN
-180	47.8201	3.1388	4.5867	9.98523	-3.38092	7.27189	NaN	NaN	NaN	NaN	NaN	NaN
-174	47.7893	3.01117	4.57779	10.1326	-3.45576	7.2018	NaN	NaN	NaN	NaN	NaN	NaN
-168	47.6767	2.92665	4.57484	10.61	-3.14561	7.13734	NaN	NaN	NaN	NaN	NaN	NaN
-162	47.5571	3.06746	4.64203	10.7738	-2.62421	6.9823	NaN	NaN	NaN	NaN	NaN	NaN
-156	47.6212	3.06332	4.75576	11.1884	-2.3825	7.07822	NaN	NaN	NaN	NaN	NaN	NaN
-150	47.6669	3.06143	4.81073	11.6467	-2.21296	7.11105	NaN	NaN	NaN	NaN	NaN	NaN
-144	47.6015	2.76564	4.68987	11.8069	-2.08172	7.10781	NaN	NaN	NaN	NaN	NaN	NaN
-138	47.5085	2.49302	4.67957	12.0551	-1.61193	6.92634	NaN	NaN	NaN	NaN	NaN	NaN
-132	47.3866	2.23211	4.48757	12.3473	-1.20953	6.79465	NaN	NaN	NaN	NaN	NaN	NaN
-126	47.0542	2.37836	4.24958	12.6867	-1.04152	7.00045	NaN	NaN	NaN	NaN	NaN	NaN
-120	47.0352	2.11809	4.31404	12.6891	-1.02577	6.95397	NaN	NaN	NaN	NaN	NaN	NaN
-114	47.1276	1.70929	4.42464	13.073	-0.801296	7.22807	NaN	NaN	NaN	NaN	NaN	NaN
-108	46.9933	1.20452	4.37341	13.4916	-0.849264	7.08143	NaN	NaN	NaN	NaN	NaN	NaN
-102	46.9753	1.19434	4.47636	13.6981	-0.730865	7.22646	NaN	NaN	NaN	NaN	NaN	NaN
-96	46.7242	1.11626	4.35862	13.883	-0.653224	7.29717	NaN	NaN	NaN	NaN	NaN	NaN
-90	46.1989	1.24557	4.3819	14.2301	-0.409062	7.43867	NaN	NaN	NaN	NaN	NaN	NaN
-84	45.844	1.00802	4.49525	15.0376	-0.283977	7.09487	NaN	NaN	NaN	NaN	NaN	NaN
-78	45.7823	1.56701	4.65102	15.6451	-0.226989	7.40544	NaN	NaN	NaN	NaN	NaN	NaN
-72	45.2682	1.35737	4.52159	15.9467	-0.22691	7.56906	NaN	NaN	NaN	NaN	NaN	NaN
-66	44.7735	1.76774	4.59648	16.6218	-0.28052	7.5147	NaN	NaN	NaN	NaN	NaN	NaN
-60	44.4034	1.69398	4.57078	17.4687	-0.124659	7.92344	NaN	NaN	NaN	NaN	NaN	NaN
-54	44.0482	1.7411	4.72849	18.3669	0.0185177	8.16177	NaN	NaN	NaN	NaN	NaN	NaN
-48	43.896	1.64291	4.96238	19.0151	0.000418868	8.22713	NaN	NaN	NaN	NaN	NaN	NaN
-42	43.1714	1.24229	4.91983	19.8235	0.372293	8.22022	NaN	NaN	NaN	NaN	NaN	NaN
-36	42.9656	1.20245	5.07415	20.3212	0.0896222	8.385	NaN	NaN	NaN	NaN	NaN	NaN
-30	42.1313	1.69893	5.45407	21.7035	0.392377	8.17624	NaN	NaN	NaN	NaN	NaN	NaN
-24	41.583	1.47582	5.48371	22.8104	0.332921	8.26271	NaN	NaN	NaN	NaN	NaN	NaN
-18	40.5627	1.41014	5.53043	24.3224	0.622806	8.19057	NaN	NaN	NaN	NaN	NaN	NaN
-12	39.6447	1.4785	5.75484	26.4133	1.08428	8.0727	NaN	NaN	NaN	NaN	NaN	NaN
-6	38.9275	1.32188	5.81697	28.3845	1.53658	8.11319	NaN	NaN	NaN	NaN	NaN	NaN
--------------------------
Embryo	number	16
-276	47.7834	3.6865	7.00688	10.1762	0.718806	3.56611	NaN	NaN	NaN	NaN	NaN	NaN
-270	47.7649	3.65786	7.1726	10.2529	0.265234	3.70831	NaN	NaN	NaN	NaN	NaN	NaN
-264	47.6631	3.68185	7.12365	10.3479	-0.219566	3.79411	NaN	NaN	NaN	NaN	NaN	NaN
-258	47.54	3.62679	7.31363	10.5573	-0.249421	3.84523	NaN	NaN	NaN	NaN	NaN	NaN
-252	47.3892	3.35168	7.12771	10.4822	-0.137061	4.23341	NaN	NaN	NaN	NaN	NaN	NaN
-246	47.4029	3.32186	7.20059	10.4758	-0.210994	4.33652	NaN	NaN	NaN	NaN	NaN	NaN
-240	47.2855	3.22641	6.91716	10.8039	-0.341234	4.53042	NaN	NaN	NaN	NaN	NaN	NaN
-234	47.1512	3.31093	6.86442	10.9199	-0.402634	4.45284	NaN	NaN	NaN	NaN	NaN	NaN
-228	47.2416	3.19916	7.04293	11.1332	-0.845616	4.39806	NaN	NaN	NaN	NaN	NaN	NaN
-222	47.1509	3.34154	6.77156	11.2065	-0.684933	4.27086	NaN	NaN	NaN	NaN	NaN	NaN
-216	47.0129	3.05664	7.05577	11.7675	-0.971356	4.32931	NaN	NaN	NaN	NaN	NaN	NaN
-210	47.0636	3.16568	7.09755	12.188	-0.938505	4.45673	NaN	NaN	NaN	NaN	NaN	NaN
-204	47.2463	3.1754	6.83314	12.3011	-0.931107	4.42413	NaN	NaN	NaN	NaN	NaN	NaN
-198	47.201	2.88429	6.92176	12.3874	-0.581402	4.49357	NaN	NaN	NaN	NaN	NaN	NaN
-192	46.9003	2.92195	6.73785	12.522	-0.148954	4.44954	NaN	NaN	NaN	NaN	NaN	NaN
-186	46.8466	2.95478	7.03319	12.6045	-0.221515	4.53732	NaN	NaN	NaN	NaN	NaN	NaN
-180	46.8043	3.11847	7.21339	12.6756	-0.322754	4.56664	NaN	NaN	NaN	NaN	NaN	NaN
-174	46.7302	3.25886	7.0506	12.7919	-0.213111	4.5568	NaN	NaN	NaN	NaN	NaN	NaN
-168	46.6117	3.49845	7.46368	12.7081	-0.143791	4.75889	NaN	NaN	NaN	NaN	NaN	NaN
-162	46.7225	3.42261	7.55111	12.6791	0.154796	4.99623	NaN	NaN	NaN	NaN	NaN	NaN
-156	46.4158	3.48855	7.66255	12.5072	0.0680959	4.73241	NaN	NaN	NaN	NaN	NaN	NaN
-150	46.2316	3.70482	7.72101	12.4049	0.0245143	4.8421	NaN	NaN	NaN	NaN	NaN	NaN
-144	45.994	3.76507	8.11124	12.6618	0.0323075	4.80109	NaN	NaN	NaN	NaN	NaN	NaN
-138	46.0969	3.74984	7.87568	13.401	0.423283	4.97247	NaN	NaN	NaN	NaN	NaN	NaN
-132	45.9704	3.65548	7.98804	13.7554	0.603636	5.25011	NaN	NaN	NaN	NaN	NaN	NaN
-126	45.8686	3.61129	7.86883	14.0468	0.366504	5.23219	NaN	NaN	NaN	NaN	NaN	NaN
-120	46.0063	3.23042	7.7113	14.2948	0.124557	5.53061	NaN	NaN	NaN	NaN	NaN	NaN
-114	45.8772	3.18346	7.84216	14.6151	0.0821868	5.36063	NaN	NaN	NaN	NaN	NaN	NaN
-108	45.7139	3.07872	8.04679	14.6847	0.0660427	5.94839	NaN	NaN	NaN	NaN	NaN	NaN
-102	45.4759	3.18183	8.14801	14.8139	0.532633	5.62117	NaN	NaN	NaN	NaN	NaN	NaN
-96	45.3868	3.10801	8.14653	15.2888	0.682487	6.28872	NaN	NaN	NaN	NaN	NaN	NaN
-90	45.0602	2.92869	8.28741	15.6275	0.912542	6.41678	NaN	NaN	NaN	NaN	NaN	NaN
-84	44.4428	2.93484	8.14665	16.0597	0.896564	6.8072	NaN	NaN	NaN	NaN	NaN	NaN
-78	44.4142	2.68148	8.22376	16.4958	1.01501	6.8673	NaN	NaN	NaN	NaN	NaN	NaN
-72	44.1045	2.63692	8.13884	17.1472	0.907239	7.04314	NaN	NaN	NaN	NaN	NaN	NaN
-66	43.793	2.40909	8.16074	17.7745	0.845504	7.4991	NaN	NaN	NaN	NaN	NaN	NaN
-60	43.2455	2.2463	7.90757	17.8948	0.375667	7.62534	NaN	NaN	NaN	NaN	NaN	NaN
-54	42.8072	2.15244	7.88619	18.2539	0.189244	7.74148	NaN	NaN	NaN	NaN	NaN	NaN
-48	42.6041	2.23616	7.95075	19.3523	-0.0450801	8.0541	NaN	NaN	NaN	NaN	NaN	NaN
-42	42.4472	2.15384	7.85005	19.4924	-0.123444	8.312	NaN	NaN	NaN	NaN	NaN	NaN
-36	42.1206	2.22179	6.9931	19.6823	0.238207	7.33903	NaN	NaN	NaN	NaN	NaN	NaN
-30	41.26	2.17866	5.6869	21.1689	0.288555	5.82724	NaN	NaN	NaN	NaN	NaN	NaN
-24	40.5046	1.68897	5.52287	22.908	-0.00224782	6.77195	NaN	NaN	NaN	NaN	NaN	NaN
-18	39.8555	1.59519	5.70998	23.8661	-0.500925	6.89301	NaN	NaN	NaN	NaN	NaN	NaN
-12	38.899	1.6156	5.71654	25.6255	-0.554172	6.80942	NaN	NaN	NaN	NaN	NaN	NaN
-6	38.2788	1.16817	5.21967	26.8713	-0.373301	6.35345	NaN	NaN	NaN	NaN	NaN	NaN
--------------------------
Embryo	number	17
-252	53.5006	-2.03254	5.75385	11.6523	3.91997	6.40657	NaN	NaN	NaN	NaN	NaN	NaN
-246	53.4622	-1.98188	5.77458	11.5335	3.64548	6.41579	NaN	NaN	NaN	NaN	NaN	NaN
-240	53.3227	-2.23868	5.72675	11.4682	3.61977	6.4137	NaN	NaN	NaN	NaN	NaN	NaN
-234	53.3122	-2.08	5.84977	11.5311	3.62521	6.34848	NaN	NaN	NaN	NaN	NaN	NaN
-228	53.3238	-1.8482	5.84949	11.5038	3.3931	6.40435	NaN	NaN	NaN	NaN	NaN	NaN
-222	53.2711	-1.85515	5.65384	11.442	3.31732	6.21757	NaN	NaN	NaN	NaN	NaN	NaN
-216	53.1404	-1.80677	5.67048	11.5836	3.37254	6.25945	NaN	NaN	NaN	NaN	NaN	NaN
-210	53.1208	-1.97884	5.69797	11.3096	3.24353	6.35609	NaN	NaN	NaN	NaN	NaN	NaN
-204	53.0692	-1.88426	5.84696	10.9042	3.26804	6.51122	NaN	NaN	NaN	NaN	NaN	NaN
-198	52.9945	-2.01065	6.04482	10.7169	3.13105	6.65646	NaN	NaN	NaN	NaN	NaN	NaN
-192	52.8262	-1.90914	5.9758	10.7036	3.20459	6.61154	NaN	NaN	NaN	NaN	NaN	NaN
-186	52.6389	-2.05109	6.17776	10.9943	3.44676	6.98166	NaN	NaN	NaN	NaN	NaN	NaN
-180	52.5872	-2.3191	6.16847	11.3832	3.32534	7.23779	NaN	NaN	NaN	NaN	NaN	NaN
-174	52.3153	-2.73116	6.15631	11.6546	3.27857	7.27304	NaN	NaN	NaN	NaN	NaN	NaN
-168	52.1169	-2.81706	6.27655	11.8935	3.29531	7.04607	NaN	NaN	NaN	NaN	NaN	NaN
-162	52.0433	-2.56991	6.56429	11.8806	2.97173	7.1723	NaN	NaN	NaN	NaN	NaN	NaN
-156	52.101	-2.4671	6.75404	11.9486	2.97457	7.30391	NaN	NaN	NaN	NaN	NaN	NaN
-150	51.9364	-2.55938	6.74732	12.0688	2.91249	7.27087	NaN	NaN	NaN	NaN	NaN	NaN
-144	51.8219	-2.28062	6.74503	12.4982	2.59362	7.51459	NaN	NaN	NaN	NaN	NaN	NaN
-138	51.8573	-2.15343	6.95367	12.8179	2.67739	7.50073	NaN	NaN	NaN	NaN	NaN	NaN
-132	51.6994	-2.23557	6.87853	12.7252	2.62654	7.22264	NaN	NaN	NaN	NaN	NaN	NaN
-126	51.6561	-2.28388	7.10575	13.071	2.65247	7.37159	NaN	NaN	NaN	NaN	NaN	NaN
-120	51.7131	-2.07534	6.95749	13.3766	3.02558	7.62433	NaN	NaN	NaN	NaN	NaN	NaN
-114	51.6868	-1.7365	7.11426	14.0697	3.09186	7.83388	NaN	NaN	NaN	NaN	NaN	NaN
-108	51.5282	-1.55789	7.00422	14.3287	2.757	8.25026	NaN	NaN	NaN	NaN	NaN	NaN
-102	51.1085	-1.65374	7.16876	14.6665	2.76707	8.49819	NaN	NaN	NaN	NaN	NaN	NaN
-96	50.8586	-1.72687	7.23136	14.8327	2.49179	8.31475	NaN	NaN	NaN	NaN	NaN	NaN
-90	50.6998	-1.67806	7.40855	14.7166	2.39437	8.49437	NaN	NaN	NaN	NaN	NaN	NaN
-84	50.3621	-1.66084	7.60518	14.6031	2.03647	8.49283	NaN	NaN	NaN	NaN	NaN	NaN
-78	49.5828	-1.27399	8.55436	15.2804	1.90478	8.41434	NaN	NaN	NaN	NaN	NaN	NaN
-72	49.2615	-1.09878	7.94681	15.9258	1.07233	8.63333	NaN	NaN	NaN	NaN	NaN	NaN
-66	48.8301	-0.975788	6.82038	16.0722	1.23252	7.72248	NaN	NaN	NaN	NaN	NaN	NaN
-60	48.1731	-1.07045	5.40892	16.8866	1.52367	6.37419	NaN	NaN	NaN	NaN	NaN	NaN
-54	47.9155	-1.27035	5.61432	17.5548	1.51762	6.68908	NaN	NaN	NaN	NaN	NaN	NaN
-48	47.5036	-1.18207	5.72464	18.2751	1.75228	6.84158	NaN	NaN	NaN	NaN	NaN	NaN
-42	47.1556	-1.04597	5.87148	18.9206	1.75868	6.98829	NaN	NaN	NaN	NaN	NaN	NaN
-36	46.1428	-0.77791	6.09268	20.3248	1.78659	6.85297	NaN	NaN	NaN	NaN	NaN	NaN
-30	45.2959	-0.243921	6.26981	20.7841	1.91669	7.07855	NaN	NaN	NaN	NaN	NaN	NaN
-24	44.4111	-0.152204	6.47075	22.3114	2.21213	7.14975	NaN	NaN	NaN	NaN	NaN	NaN
-18	43.2122	-0.0692566	6.5472	23.5453	2.6584	7.10827	NaN	NaN	NaN	NaN	NaN	NaN
-12	42.117	-0.0126757	6.83877	26.4887	2.6442	7.06211	NaN	NaN	NaN	NaN	NaN	NaN
-6	40.6857	0.32163	7.05682	28.3878	2.52721	7.29525	NaN	NaN	NaN	NaN	NaN	NaN
--------------------------
Embryo	number	18
-150	45.5862	2.78299	6.22105	10.6398	-1.89329	10.0487	NaN	NaN	NaN	NaN	NaN	NaN
-144	45.5206	2.74917	6.42798	11.0231	-1.65243	10.1452	NaN	NaN	NaN	NaN	NaN	NaN
-138	45.3081	2.74336	6.63548	11.2365	-1.79188	9.8023	NaN	NaN	NaN	NaN	NaN	NaN
-132	45.2265	3.02426	6.98322	11.2794	-1.44438	12.059	NaN	NaN	NaN	NaN	NaN	NaN
-126	45.314	3.48854	7.10558	11.2303	-1.4552	10.0989	NaN	NaN	NaN	NaN	NaN	NaN
-120	45.3741	3.44141	7.31984	10.998	-1.23835	10.1673	NaN	NaN	NaN	NaN	NaN	NaN
-114	45.2905	3.67483	6.10557	11.3255	-1.29553	8.85403	NaN	NaN	NaN	NaN	NaN	NaN
-108	45.3118	3.49579	6.40564	11.961	-1.38093	8.55609	NaN	NaN	NaN	NaN	NaN	NaN
-102	45.0569	3.69268	6.71591	12.1589	-1.42262	8.6999	NaN	NaN	NaN	NaN	NaN	NaN
-96	44.9836	3.67557	7.08869	12.5936	-1.18618	8.68455	NaN	NaN	NaN	NaN	NaN	NaN
-90	44.7167	3.36118	7.25643	13.0581	-0.662611	9.02625	NaN	NaN	NaN	NaN	NaN	NaN
-84	44.6032	3.74139	7.58233	12.8763	-0.41615	8.85112	NaN	NaN	NaN	NaN	NaN	NaN
-78	44.4492	3.65659	7.72374	13.5504	0.0613234	8.41727	NaN	NaN	NaN	NaN	NaN	NaN
-72	44.2499	3.61297	7.72408	14.4122	0.2217	8.21318	NaN	NaN	NaN	NaN	NaN	NaN
-66	43.7349	3.93565	8.20858	14.7063	0.597221	8.374	NaN	NaN	NaN	NaN	NaN	NaN
-60	43.4873	3.33422	7.83532	15.3028	0.536817	8.39993	NaN	NaN	NaN	NaN	NaN	NaN
-54	43.0808	2.96106	7.97879	15.806	0.690623	8.67283	NaN	NaN	NaN	NaN	NaN	NaN
-48	42.5682	3.19319	8.30791	16.5594	1.2265	8.71385	NaN	NaN	NaN	NaN	NaN	NaN
-42	41.8709	3.23141	8.02239	16.96	1.50672	8.9282	NaN	NaN	NaN	NaN	NaN	NaN
-36	41.1636	3.29573	8.00596	17.7648	1.59397	8.69236	NaN	NaN	NaN	NaN	NaN	NaN
-30	40.5553	3.55601	8.10765	18.3911	1.85303	9.26927	NaN	NaN	NaN	NaN	NaN	NaN
-24	39.6979	2.78824	8.17688	19.9083	2.17329	9.08554	NaN	NaN	NaN	NaN	NaN	NaN
-18	39.1292	2.79075	8.00029	20.9921	1.93021	9.0087	NaN	NaN	NaN	NaN	NaN	NaN
-12	38.3298	2.67325	8.07816	22.7938	2.57451	8.6487	NaN	NaN	NaN	NaN	NaN	NaN
-6	37.3601	2.19314	7.92125	24.6073	2.65097	9.6511	NaN	NaN	NaN	NaN	NaN	NaN
--------------------------
Embryo	number	19
-252	46.986	4.81415	3.80161	10.1885	3.79848	5.13236	46.6728	4.24762	8.65783	48.4032	5.50462	8.74122
-246	47.3666	4.85899	3.47823	10.7448	4.26952	5.20447	NaN	NaN	NaN	48.9171	5.19432	7.58383
-240	47.45	5.00978	3.46241	10.8723	4.50663	5.35389	46.944	4.22742	7.78699	48.7039	5.76292	7.32728
-234	47.3256	5.48249	3.58214	10.5422	4.74027	5.44968	47.1791	4.49152	8.8031	48.7082	6.31372	7.6534
-228	47.2999	5.72351	3.57612	10.7751	5.29996	5.20576	47.2114	4.95912	7.84483	49.2045	6.36522	7.34634
-222	47.6362	5.55948	3.00066	10.8255	5.27551	5.50864	47.4661	5.02362	7.45429	49.5812	5.97012	6.47173
-216	47.8585	5.12706	3.00531	10.7998	5.30053	5.19024	47.575	4.47552	7.44919	49.7752	5.48702	6.34882
-210	47.8758	5.2418	2.55274	11.2617	5.79336	5.09894	47.3899	4.66602	7.27846	49.8663	5.97432	6.06954
-204	47.942	5.15419	2.55782	11.3879	5.84451	5.01564	47.4734	4.74082	7.22452	49.8118	6.04792	6.01315
-198	47.8594	5.20694	2.40869	11.6056	5.94205	4.83787	47.0498	5.36352	7.18961	49.9481	6.23372	6.02598
-192	47.6999	5.57389	2.52327	11.5493	5.78676	4.44677	46.8676	5.44822	7.26137	49.8561	6.53892	5.90667
-186	47.6791	5.4702	2.36025	11.9529	5.79102	4.6042	46.7677	5.54312	7.32052	49.8458	6.68892	5.87443
-180	47.6749	5.67763	2.65386	12.3481	5.69151	4.82156	46.3113	5.83472	7.37659	49.6979	6.88352	6.05438
-174	47.5826	5.95362	2.65706	12.9595	5.67606	4.93958	45.9389	5.52462	6.97894	49.6463	7.01902	6.20814
-168	47.4662	6.16638	2.12763	13.196	5.69197	5.0169	45.9333	5.72382	6.2836	49.9462	7.04792	5.77255
-162	47.31	6.31657	2.01894	13.1014	5.38527	4.6166	46.0515	5.80302	6.95824	50.0147	7.35432	5.63408
-156	47.3185	6.61102	2.19583	13.3612	5.47632	4.56185	45.9295	5.65292	7.08544	50.099	7.10112	4.6521
-150	47.3519	6.52351	2.14679	14.1332	5.45575	4.58524	45.6101	5.62872	6.42278	50.2861	6.89312	4.57763
-144	47.2669	6.57974	1.9309	14.4632	5.44431	4.51801	45.8606	5.54712	6.03609	50.2007	7.23652	4.5322
-138	47.0348	6.62385	1.93876	14.6206	5.61443	4.72405	45.3627	5.60052	6.22773	50.1397	7.29092	4.84441
-132	47.166	6.29826	2.10846	14.3691	5.23449	4.40573	45.2424	5.29892	6.41839	50.1217	7.27792	5.76361
-126	47.1334	6.14818	2.44987	14.1772	4.96473	4.58207	45.0134	4.98142	6.11516	49.8173	7.11772	5.8128
-120	47.1178	6.29738	2.49097	14.5017	5.07248	4.47814	45.0149	5.11752	6.1807	49.7032	7.49932	5.91123
-114	47.1205	6.30577	2.23851	14.5808	4.97731	4.28982	44.7146	4.83212	5.76104	49.5694	7.63152	5.56328
-108	46.774	6.27188	1.75225	14.6528	5.14691	4.13743	44.9768	4.73042	5.80326	49.4956	7.91742	5.39499
-102	46.9193	6.34119	1.94566	15.2257	5.03291	3.79209	44.5881	4.65772	5.83291	49.3347	7.74932	5.63333
-96	46.854	6.41386	1.84977	15.8181	4.53011	3.68714	44.4487	4.54442	5.65987	48.9227	8.14342	5.50221
-90	46.8411	6.22747	1.89141	16.1169	4.27468	3.9502	44.0854	4.80922	5.7201	48.6946	8.21472	5.84435
-84	46.6436	6.29412	1.9975	16.3296	4.35961	3.59026	43.7154	4.81712	5.84074	48.6365	8.11862	6.13529
-78	46.4801	6.2586	1.84746	16.867	4.37099	3.43082	43.6948	5.00102	5.78829	48.3345	8.20452	5.92784
-72	46.4355	6.22708	1.89343	17.5849	4.32536	3.40088	43.4199	4.72452	5.67794	48.1779	8.16942	5.91958
-66	46.3079	6.19609	2.02899	17.6405	4.46959	3.32918	42.7257	4.81182	5.61635	47.8438	8.15072	6.14695
-60	46.2433	6.09853	2.32581	18.2301	4.18919	3.39876	42.278	4.76982	4.98772	47.4301	7.94172	6.41595
-54	45.9587	6.08612	2.45624	18.1776	3.60322	3.05382	42.0005	4.66422	4.75991	47.2543	7.50512	6.59176
-48	45.8815	6.09397	2.53288	18.5164	3.76239	2.99552	41.5178	4.54852	4.44716	46.6744	7.47332	7.00501
-42	45.46	5.90986	2.4745	19.1249	3.65749	3.36261	40.7887	4.42132	4.50118	46.1674	7.51092	7.34883
-36	44.8813	6.00528	2.65403	19.9599	2.88115	3.39596	39.8056	4.82092	4.24983	45.5552	7.87262	7.2844
-30	44.4532	5.77876	2.69168	20.1056	2.47254	3.36017	39.3912	4.69592	3.97275	44.8306	8.02412	7.18728
-24	43.5948	5.81227	2.55816	21.217	2.40082	3.19293	38.6533	4.19822	4.13849	44.132	8.01712	7.2327
-18	42.7197	5.59547	2.73574	22.3068	1.8822	3.61472	36.9881	3.70602	4.14869	42.7853	8.17032	7.04492
-12	41.5562	5.27325	2.71608	23.9435	1.63036	3.45651	35.9797	3.01712	4.093	41.8026	7.72872	6.35907
-6	40.0878	4.64008	2.70686	25.4078	1.52198	3.55292	34.0664	2.71832	4.37002	40.0906	7.41402	6.28634
0	NaN	NaN	NaN	NaN	NaN	NaN	32.6754	2.52092	4.37908	39.26	7.46272	6.20176
6	NaN	NaN	NaN	NaN	NaN	NaN	32.3349	2.58312	4.44024	38.3999	7.44432	6.15793
12	NaN	NaN	NaN	NaN	NaN	NaN	31.9478	1.85732	4.41569	37.6037	7.16362	6.07829
18	NaN	NaN	NaN	NaN	NaN	NaN	31.2391	1.51182	4.40677	36.7824	7.11252	6.08197
24	NaN	NaN	NaN	NaN	NaN	NaN	30.8544	0.845923	4.21282	36.2073	6.70002	6.1787
30	NaN	NaN	NaN	NaN	NaN	NaN	30.7675	0.548223	4.35938	35.3817	6.61712	5.98551
36	NaN	NaN	NaN	NaN	NaN	NaN	30.1811	0.0127229	4.3396	34.8732	6.41592	6.04484
42	NaN	NaN	NaN	NaN	NaN	NaN	30.3208	-0.281177	4.40125	33.9361	6.18292	5.97269
48	NaN	NaN	NaN	NaN	NaN	NaN	30.2995	-0.792277	4.10034	33.0663	6.04292	5.92675
54	NaN	NaN	NaN	NaN	NaN	NaN	30.5247	-1.16998	4.31889	33.136	5.96322	5.90384
60	NaN	NaN	NaN	NaN	NaN	NaN	30.5786	-1.70088	4.39102	32.3914	5.78832	5.90542
66	NaN	NaN	NaN	NaN	NaN	NaN	30.793	-2.18108	4.17818	31.6085	5.43112	5.94067
72	NaN	NaN	NaN	NaN	NaN	NaN	30.6535	-2.67648	4.0591	30.7853	5.52592	5.71122
78	NaN	NaN	NaN	NaN	NaN	NaN	30.0231	-2.87288	3.90845	30.5692	5.44982	5.59464
84	NaN	NaN	NaN	NaN	NaN	NaN	30.0028	-3.14178	3.45054	30.2959	5.25572	5.04608
90	NaN	NaN	NaN	NaN	NaN	NaN	29.6761	-3.40138	3.65755	30.0644	5.37952	5.43744
96	NaN	NaN	NaN	NaN	NaN	NaN	29.3936	-3.32888	3.92651	29.8772	5.35462	5.45975
102	NaN	NaN	NaN	NaN	NaN	NaN	28.9674	-3.40808	3.51451	29.5909	5.31382	5.35143
108	NaN	NaN	NaN	NaN	NaN	NaN	28.7846	-3.24568	4.07639	29.0648	5.41722	4.81438
114	NaN	NaN	NaN	NaN	NaN	NaN	28.7015	-3.27168	3.84476	28.8485	5.47992	5.48161
120	NaN	NaN	NaN	NaN	NaN	NaN	28.8743	-3.52448	3.38456	28.8106	5.53362	5.86952
126	NaN	NaN	NaN	NaN	NaN	NaN	28.1201	-3.46888	3.45741	29.101	5.61102	5.737
132	NaN	NaN	NaN	NaN	NaN	NaN	27.7298	-3.29538	3.42594	28.7218	5.71842	5.65886
138	NaN	NaN	NaN	NaN	NaN	NaN	27.8239	-3.19508	3.8008	28.5848	5.79722	5.83256
144	NaN	NaN	NaN	NaN	NaN	NaN	27.6042	-2.97258	3.74578	28.6748	6.28852	5.77518
150	NaN	NaN	NaN	NaN	NaN	NaN	27.5084	-3.22198	3.69615	28.2752	6.38402	5.60442
156	NaN	NaN	NaN	NaN	NaN	NaN	27.4571	-3.15488	3.5674	28.5796	6.40852	5.59408
162	NaN	NaN	NaN	NaN	NaN	NaN	27.2981	-3.24128	3.85588	28.4727	6.18602	5.16494
168	NaN	NaN	NaN	NaN	NaN	NaN	27.3383	-3.41198	3.89274	28.6488	6.18592	5.46444
174	NaN	NaN	NaN	NaN	NaN	NaN	27.4413	-2.98278	3.96853	28.2412	6.39682	4.81507
180	NaN	NaN	NaN	NaN	NaN	NaN	27.0959	-3.01888	3.97418	28.5192	5.86622	4.81175
186	NaN	NaN	NaN	NaN	NaN	NaN	27.2179	-2.74078	3.82779	28.6957	6.30492	4.99884
192	NaN	NaN	NaN	NaN	NaN	NaN	27.5981	-2.85038	4.17166	28.8454	6.18072	5.61492
198	NaN	NaN	NaN	NaN	NaN	NaN	27.2584	-2.82888	4.32249	28.7823	5.73712	5.03019
204	NaN	NaN	NaN	NaN	NaN	NaN	26.9957	-2.78898	4.33257	29.2306	5.89582	5.53516
210	NaN	NaN	NaN	NaN	NaN	NaN	26.9305	-2.78118	4.31889	29.515	6.08122	5.61179
--------------------------
Embryo	number	20
-132	46.4875	-4.78902	8.05137	13.6763	2.893	4.12489	NaN	NaN	NaN	NaN	NaN	NaN
-126	46.42	-4.41743	8.43319	13.8748	2.5161	4.29993	NaN	NaN	NaN	NaN	NaN	NaN
-120	46.2142	-4.47211	8.37465	13.8922	3.14163	4.54528	NaN	NaN	NaN	NaN	NaN	NaN
-114	46.1673	-4.91584	7.85414	13.9443	3.24964	3.567	NaN	NaN	NaN	NaN	NaN	NaN
-108	46.2386	-4.45286	7.90188	14.4153	3.14562	3.69661	NaN	NaN	NaN	NaN	NaN	NaN
-102	46.4392	-3.82974	7.65705	14.6263	3.27051	3.84284	NaN	NaN	NaN	NaN	NaN	NaN
-96	46.3715	-3.56176	7.55286	14.7255	3.30529	3.78	NaN	NaN	NaN	NaN	NaN	NaN
-90	46.276	-3.74111	7.68487	15.0106	3.14857	3.86593	NaN	NaN	NaN	NaN	NaN	NaN
-84	45.778	-4.03545	7.64641	15.3806	3.07625	4.11826	NaN	NaN	NaN	NaN	NaN	NaN
-78	45.4385	-3.89036	7.84209	15.9439	3.26983	4.39639	NaN	NaN	NaN	NaN	NaN	NaN
-72	45.0648	-3.66909	7.96368	17.4818	2.96432	4.55217	NaN	NaN	NaN	NaN	NaN	NaN
-66	44.7872	-3.53862	7.87955	18.1636	2.65256	4.45486	NaN	NaN	NaN	NaN	NaN	NaN
-60	44.5594	-3.75354	7.61718	18.4028	2.49049	4.1192	NaN	NaN	NaN	NaN	NaN	NaN
-54	44.0686	-3.85783	7.33065	18.5287	2.39108	4.203	NaN	NaN	NaN	NaN	NaN	NaN
-48	43.7005	-3.82897	7.28698	18.8735	2.10003	4.72722	NaN	NaN	NaN	NaN	NaN	NaN
-42	43.1534	-3.50469	7.29682	19.1802	2.13043	5.23818	NaN	NaN	NaN	NaN	NaN	NaN
-36	42.6625	-3.50132	7.41831	20.3287	2.16068	5.12694	NaN	NaN	NaN	NaN	NaN	NaN
-30	41.932	-3.64895	7.04202	21.2536	2.26398	5.25743	NaN	NaN	NaN	NaN	NaN	NaN
-24	40.4566	-3.51315	7.44128	23.3306	1.7148	5.43759	NaN	NaN	NaN	NaN	NaN	NaN
-18	39.2126	-3.29474	7.31364	25.594	1.03287	5.73206	NaN	NaN	NaN	NaN	NaN	NaN
-12	38.1885	-2.84018	7.18747	27.5348	0.512854	5.83641	NaN	NaN	NaN	NaN	NaN	NaN
--------------------------
Embryo	number	21
-174	47.0706	-1.8683	7.0665	13.5477	-4.16174	7.85357	NaN	NaN	NaN	NaN	NaN	NaN
-168	46.9591	-2.10689	7.28942	13.7002	-4.32856	8.29594	NaN	NaN	NaN	NaN	NaN	NaN
-162	46.902	-2.29519	7.59134	13.2975	-4.41723	8.4465	NaN	NaN	NaN	NaN	NaN	NaN
-156	46.7685	-2.5082	7.83984	12.5379	-4.56982	8.75602	NaN	NaN	NaN	NaN	NaN	NaN
-150	46.7289	-2.96598	7.93095	12.7786	-4.17735	8.61565	NaN	NaN	NaN	NaN	NaN	NaN
-144	46.6424	-3.28984	8.0415	13.3895	-3.77824	8.4793	NaN	NaN	NaN	NaN	NaN	NaN
-138	46.5517	-3.46187	7.2813	13.8797	-3.57902	6.9984	NaN	NaN	NaN	NaN	NaN	NaN
-132	46.4924	-3.50391	6.95076	13.9855	-3.38471	6.85641	NaN	NaN	NaN	NaN	NaN	NaN
-126	46.2917	-3.58929	6.35411	13.9838	-3.53415	6.02661	NaN	NaN	NaN	NaN	NaN	NaN
-120	46.2116	-3.77873	6.60499	14.3967	-3.41644	6.54923	NaN	NaN	NaN	NaN	NaN	NaN
-114	46.0003	-3.94039	6.38367	14.9561	-3.05144	6.62293	NaN	NaN	NaN	NaN	NaN	NaN
-108	45.7412	-4.41578	6.64376	15.7073	-2.40171	6.46975	NaN	NaN	NaN	NaN	NaN	NaN
-102	45.6382	-4.48388	6.72409	16.0583	-2.10055	6.24966	NaN	NaN	NaN	NaN	NaN	NaN
-96	45.4584	-4.48211	6.4592	15.9779	-2.08366	6.95967	NaN	NaN	NaN	NaN	NaN	NaN
-90	45.1606	-4.67443	6.30343	15.7541	-2.14663	7.24994	NaN	NaN	NaN	NaN	NaN	NaN
-84	44.8527	-5.02053	6.26853	15.8245	-1.99158	6.71755	NaN	NaN	NaN	NaN	NaN	NaN
-78	44.7215	-4.84359	6.37599	16.8814	-1.90854	6.64992	NaN	NaN	NaN	NaN	NaN	NaN
-72	44.5187	-4.81609	6.54312	17.9495	-1.85695	6.813	NaN	NaN	NaN	NaN	NaN	NaN
-66	44.3289	-4.46898	6.49807	18.1499	-1.55232	6.9252	NaN	NaN	NaN	NaN	NaN	NaN
-60	44.144	-4.5019	6.69601	19.374	-0.88807	6.79931	NaN	NaN	NaN	NaN	NaN	NaN
-54	43.8392	-4.4901	6.87909	19.2585	-0.41643	6.64351	NaN	NaN	NaN	NaN	NaN	NaN
-48	43.5363	-4.44519	6.99991	19.2881	-0.409156	6.55021	NaN	NaN	NaN	NaN	NaN	NaN
-42	43.2095	-4.32424	7.09887	19.704	-0.491995	6.76065	NaN	NaN	NaN	NaN	NaN	NaN
-36	42.6814	-4.08735	7.3202	20.1899	-0.650513	7.009	NaN	NaN	NaN	NaN	NaN	NaN
-30	42.2847	-3.77199	7.40311	20.757	-0.551437	6.76775	NaN	NaN	NaN	NaN	NaN	NaN
-24	41.4244	-3.45394	7.48902	21.5369	-0.519954	6.75191	NaN	NaN	NaN	NaN	NaN	NaN
-18	40.175	-3.34211	7.75446	24.5658	-0.568755	6.51723	NaN	NaN	NaN	NaN	NaN	NaN
-12	39.0141	-3.03168	7.63101	27.1475	-0.846327	6.20385	NaN	NaN	NaN	NaN	NaN	NaN
-6	38.6706	-2.76205	7.70872	29.2274	-1.04869	5.84997	NaN	NaN	NaN	NaN	NaN	NaN
--------------------------
Embryo	number	22
-402	43.2353	0.733146	7.85565	8.5733	3.21901	3.9149	NaN	NaN	NaN	NaN	NaN	NaN
-396	43.2631	0.25203	7.8682	8.83362	3.39596	3.9633	NaN	NaN	NaN	NaN	NaN	NaN
-390	43.1929	-0.259787	7.35559	9.2687	3.86796	4.00535	NaN	NaN	NaN	NaN	NaN	NaN
-384	43.0921	-0.766194	7.09425	9.63611	3.90887	4.00622	NaN	NaN	NaN	NaN	NaN	NaN
-378	43.0535	-0.879711	7.0117	9.40181	3.50014	4.12779	NaN	NaN	NaN	NaN	NaN	NaN
-372	42.9837	-0.616837	6.92809	9.0335	3.59279	4.60501	NaN	NaN	NaN	NaN	NaN	NaN
-366	42.8263	-0.826853	6.84667	9.02919	3.66897	4.94937	NaN	NaN	NaN	NaN	NaN	NaN
-360	42.7231	-1.20378	6.77998	9.12552	3.77893	4.9325	NaN	NaN	NaN	NaN	NaN	NaN
-354	42.6426	-1.17981	6.79651	8.99056	3.7647	5.03915	NaN	NaN	NaN	NaN	NaN	NaN
-348	42.5329	-0.852331	6.4524	8.97518	3.66848	5.23856	NaN	NaN	NaN	NaN	NaN	NaN
-342	42.5603	-1.12803	6.473	9.10251	3.5527	5.23315	NaN	NaN	NaN	NaN	NaN	NaN
-336	42.4438	-1.28204	6.67401	9.21117	3.20522	5.38604	NaN	NaN	NaN	NaN	NaN	NaN
-330	42.2981	-1.81234	6.60666	9.59084	3.11238	5.53251	NaN	NaN	NaN	NaN	NaN	NaN
-324	42.334	-1.88981	6.72172	9.4899	3.01654	5.9206	NaN	NaN	NaN	NaN	NaN	NaN
-318	42.3085	-1.56218	6.83485	9.18515	3.04438	6.08309	NaN	NaN	NaN	NaN	NaN	NaN
-312	42.2473	-1.31035	6.64825	9.26181	2.88709	6.42718	NaN	NaN	NaN	NaN	NaN	NaN
-306	42.2057	-1.05665	8.21827	9.339	2.48476	8.10118	NaN	NaN	NaN	NaN	NaN	NaN
-300	42.1252	-1.00065	5.05652	9.42072	2.37398	5.14062	NaN	NaN	NaN	NaN	NaN	NaN
-294	41.4786	-1.60419	12.4625	9.77772	2.28831	4.64036	NaN	NaN	NaN	NaN	NaN	NaN
-288	42.2051	-0.422684	4.6813	9.77833	2.12213	4.39254	NaN	NaN	NaN	NaN	NaN	NaN
-282	42.259	-0.159491	4.85472	9.92683	2.15164	4.67995	NaN	NaN	NaN	NaN	NaN	NaN
-276	42.2262	-0.236589	4.98158	9.90106	2.13459	4.79649	NaN	NaN	NaN	NaN	NaN	NaN
-270	42.2982	-0.58935	5.19086	10.1544	2.44294	4.59975	NaN	NaN	NaN	NaN	NaN	NaN
-264	42.1593	-0.613002	5.12326	10.2537	2.38526	4.86794	NaN	NaN	NaN	NaN	NaN	NaN
-258	42.1354	-0.391757	4.87147	10.1568	2.40108	4.91425	NaN	NaN	NaN	NaN	NaN	NaN
-252	42.0509	-0.120441	4.82681	10.1912	2.19125	5.08321	NaN	NaN	NaN	NaN	NaN	NaN
-246	41.9173	-0.211152	4.69431	10.4462	2.1266	5.0716	NaN	NaN	NaN	NaN	NaN	NaN
-240	41.902	-0.439922	4.71782	10.5379	2.15459	4.73516	NaN	NaN	NaN	NaN	NaN	NaN
-234	41.8611	-0.396179	4.6898	10.8529	2.09003	4.85927	NaN	NaN	NaN	NaN	NaN	NaN
-228	41.8576	-0.109194	4.84478	10.7177	2.07899	4.9458	NaN	NaN	NaN	NaN	NaN	NaN
-222	41.8466	-0.0111179	4.84898	10.7893	1.72908	4.95202	NaN	NaN	NaN	NaN	NaN	NaN
-216	41.7521	-0.293321	4.74001	10.8157	1.86371	5.64827	NaN	NaN	NaN	NaN	NaN	NaN
-210	41.6499	-0.470148	4.55023	11.1569	2.2761	5.63891	NaN	NaN	NaN	NaN	NaN	NaN
-204	41.5877	-0.315283	4.54122	11.391	1.94937	5.79726	NaN	NaN	NaN	NaN	NaN	NaN
-198	41.55	-0.380964	4.52811	11.7496	1.77468	5.80217	NaN	NaN	NaN	NaN	NaN	NaN
-192	41.0384	-0.795945	4.43331	11.9987	1.83391	5.90967	NaN	NaN	NaN	NaN	NaN	NaN
-186	41.3372	-0.318161	4.55236	11.9581	1.93598	5.81327	NaN	NaN	NaN	NaN	NaN	NaN
-180	41.2764	-0.211942	4.45574	12.2347	1.78311	6.13176	NaN	NaN	NaN	NaN	NaN	NaN
-174	41.3093	0.0236732	4.46931	12.3206	1.7974	6.35486	NaN	NaN	NaN	NaN	NaN	NaN
-168	41.2889	0.0337702	4.43715	12.5409	1.37097	6.17531	NaN	NaN	NaN	NaN	NaN	NaN
-162	41.1213	-0.0524649	4.3996	12.5835	1.28304	6.16821	NaN	NaN	NaN	NaN	NaN	NaN
-156	41.1367	-0.0694831	4.40271	12.6129	1.36877	6.66659	NaN	NaN	NaN	NaN	NaN	NaN
-150	41.1119	-0.258984	4.36427	12.6135	1.34067	6.56916	NaN	NaN	NaN	NaN	NaN	NaN
-144	40.9618	-0.349394	4.30618	12.8382	1.48456	6.51478	NaN	NaN	NaN	NaN	NaN	NaN
-138	40.8793	-0.494965	4.2408	13.1249	1.46158	6.79255	NaN	NaN	NaN	NaN	NaN	NaN
-132	40.9186	-0.305542	4.36563	13.2811	1.45304	6.68584	NaN	NaN	NaN	NaN	NaN	NaN
-126	40.8248	0.0378561	4.37607	13.6386	1.34131	7.46173	NaN	NaN	NaN	NaN	NaN	NaN
-120	40.7403	0.146529	4.43749	13.8442	1.61403	7.60407	NaN	NaN	NaN	NaN	NaN	NaN
-114	40.7338	0.145908	4.70638	14.142	1.39024	7.52076	NaN	NaN	NaN	NaN	NaN	NaN
-108	40.6567	0.276686	4.83405	14.6165	0.865472	7.54416	NaN	NaN	NaN	NaN	NaN	NaN
-102	40.4467	1.11093	5.04354	15.1232	1.09622	7.36601	NaN	NaN	NaN	NaN	NaN	NaN
-96	40.4323	1.32712	4.98987	15.5742	0.938019	7.44066	NaN	NaN	NaN	NaN	NaN	NaN
-90	40.491	1.34713	5.08821	15.9905	0.592645	7.99511	NaN	NaN	NaN	NaN	NaN	NaN
-84	40.5334	1.46755	6.53129	16.6975	0.682466	9.2858	NaN	NaN	NaN	NaN	NaN	NaN
-78	40.2832	1.72054	5.80113	17.041	1.12231	8.6763	NaN	NaN	NaN	NaN	NaN	NaN
-72	40.0563	1.92408	5.65423	17.2992	1.18487	8.92245	NaN	NaN	NaN	NaN	NaN	NaN
-66	39.7855	2.71016	5.82701	17.3946	0.861242	8.83154	NaN	NaN	NaN	NaN	NaN	NaN
-60	39.7821	2.99769	5.92478	17.4941	0.607524	9.03323	NaN	NaN	NaN	NaN	NaN	NaN
-54	39.5316	3.06833	5.98776	17.6412	0.413649	8.8956	NaN	NaN	NaN	NaN	NaN	NaN
-48	39.1155	3.26403	5.61116	18.2171	0.49064	8.2069	NaN	NaN	NaN	NaN	NaN	NaN
-42	38.8231	3.05385	5.71272	19.1987	0.796048	8.0442	NaN	NaN	NaN	NaN	NaN	NaN
-36	38.6499	3.18342	6.02459	19.8567	0.753929	8.40015	NaN	NaN	NaN	NaN	NaN	NaN
-30	38.259	3.49057	6.34063	20.1207	0.425364	8.549	NaN	NaN	NaN	NaN	NaN	NaN
-24	38.0155	3.75859	6.64965	20.7252	0.573774	8.64757	NaN	NaN	NaN	NaN	NaN	NaN
-18	37.1054	3.94285	6.69117	22.6101	0.77311	8.63877	NaN	NaN	NaN	NaN	NaN	NaN
-12	36.2476	3.96279	7.06379	24.7808	0.483923	8.5032	NaN	NaN	NaN	NaN	NaN	NaN
-6	35.4506	3.7799	7.1292	25.5995	1.16077	8.63542	NaN	NaN	NaN	NaN	NaN	NaN
--------------------------
Embryo	number	23
-336	49.4414	-0.206185	4.17741	9.53583	1.96018	6.97893	NaN	NaN	NaN	NaN	NaN	NaN
-330	49.2635	-0.150822	4.57104	9.76361	1.89206	7.02656	NaN	NaN	NaN	NaN	NaN	NaN
-324	49.3654	-0.456443	4.76653	10.2513	1.79949	7.25692	NaN	NaN	NaN	NaN	NaN	NaN
-318	49.5164	-0.264606	4.88436	10.3954	2.06439	7.48942	NaN	NaN	NaN	NaN	NaN	NaN
-312	49.6392	-0.208637	5.08889	10.2605	1.79578	7.46505	NaN	NaN	NaN	NaN	NaN	NaN
-306	49.4152	-0.189005	4.92929	9.99273	1.63903	7.46788	NaN	NaN	NaN	NaN	NaN	NaN
-300	49.2494	-0.345455	4.76004	9.66345	1.50438	7.10288	NaN	NaN	NaN	NaN	NaN	NaN
-294	49.055	-0.32234	4.52927	10.0157	1.77063	7.15596	NaN	NaN	NaN	NaN	NaN	NaN
-288	49.1467	-0.206338	4.67544	9.99651	1.89312	6.96343	NaN	NaN	NaN	NaN	NaN	NaN
-282	48.9907	-0.338339	4.73755	10.0702	1.8953	6.76827	NaN	NaN	NaN	NaN	NaN	NaN
-276	49.0121	-0.294437	4.75059	10.436	1.63782	7.14243	NaN	NaN	NaN	NaN	NaN	NaN
-270	48.9894	-0.975669	4.77118	10.8539	1.70367	7.34217	NaN	NaN	NaN	NaN	NaN	NaN
-264	48.8487	-1.07461	4.87055	10.9639	1.36264	7.57536	NaN	NaN	NaN	NaN	NaN	NaN
-258	48.8627	-1.09796	4.87313	11.1112	1.34544	7.85172	NaN	NaN	NaN	NaN	NaN	NaN
-252	48.9168	-1.27485	5.07382	10.8721	1.22961	7.93716	NaN	NaN	NaN	NaN	NaN	NaN
-246	48.8671	-1.06151	4.99941	10.9231	1.1199	7.72545	NaN	NaN	NaN	NaN	NaN	NaN
-240	48.7544	-0.975242	4.99484	10.8415	0.810575	7.93909	NaN	NaN	NaN	NaN	NaN	NaN
-234	48.6808	-0.92739	5.10865	10.9452	0.862326	8.01844	NaN	NaN	NaN	NaN	NaN	NaN
-228	48.8431	-0.817225	5.38722	11.2342	0.681343	8.06854	NaN	NaN	NaN	NaN	NaN	NaN
-222	48.7608	-0.647955	5.37753	11.4515	0.461476	8.21265	NaN	NaN	NaN	NaN	NaN	NaN
-216	48.9802	-0.610419	5.74251	11.3204	0.261985	8.06109	NaN	NaN	NaN	NaN	NaN	NaN
-210	48.9517	-0.463508	4.64018	11.6216	0.161254	7.14509	NaN	NaN	NaN	NaN	NaN	NaN
-204	48.9466	-0.276556	4.76919	12.1046	0.218547	7.4211	NaN	NaN	NaN	NaN	NaN	NaN
-198	48.949	0.357021	4.96616	12.3691	0.22943	7.62884	NaN	NaN	NaN	NaN	NaN	NaN
-192	48.9351	0.565102	5.18447	12.4245	-0.186028	7.54568	NaN	NaN	NaN	NaN	NaN	NaN
-186	48.8595	0.882906	5.29624	12.4858	-0.0236775	7.36438	NaN	NaN	NaN	NaN	NaN	NaN
-180	48.802	0.916858	5.52229	12.6594	0.154093	7.34352	NaN	NaN	NaN	NaN	NaN	NaN
-174	48.9183	0.975395	5.68352	12.8524	-0.00991815	7.54962	NaN	NaN	NaN	NaN	NaN	NaN
-168	48.8486	1.0251	5.78172	13.1729	-0.24352	7.75907	NaN	NaN	NaN	NaN	NaN	NaN
-162	48.7843	1.1766	5.90354	13.6331	-0.424028	7.95784	NaN	NaN	NaN	NaN	NaN	NaN
-156	48.7818	1.1347	5.90189	13.5199	-0.26342	8.11989	NaN	NaN	NaN	NaN	NaN	NaN
-150	48.8297	1.18711	6.02241	13.6726	-0.0848407	8.43018	NaN	NaN	NaN	NaN	NaN	NaN
-144	48.6377	1.24421	4.8767	13.9053	-0.42241	7.42993	NaN	NaN	NaN	NaN	NaN	NaN
-138	48.5545	1.54097	5.02402	14.2792	-0.262836	7.56419	NaN	NaN	NaN	NaN	NaN	NaN
-132	48.4887	1.65003	5.23793	14.2401	0.00764389	7.64062	NaN	NaN	NaN	NaN	NaN	NaN
-126	48.3175	1.78462	5.29377	14.4202	-0.43771	7.3883	NaN	NaN	NaN	NaN	NaN	NaN
-120	48.285	1.67747	5.46912	14.879	-0.345171	7.43752	NaN	NaN	NaN	NaN	NaN	NaN
-114	48.2844	1.37776	5.65389	15.1542	-0.883539	7.6675	NaN	NaN	NaN	NaN	NaN	NaN
-108	48.1733	1.46549	5.65517	15.6554	-0.933979	7.81059	NaN	NaN	NaN	NaN	NaN	NaN
-102	48.0401	1.85698	6.09318	16.0378	-1.0957	7.91451	NaN	NaN	NaN	NaN	NaN	NaN
-96	48.0019	1.87662	6.2475	16.5136	-1.13532	7.84596	NaN	NaN	NaN	NaN	NaN	NaN
-90	47.6735	1.78045	5.4779	16.8954	-1.19574	6.973	NaN	NaN	NaN	NaN	NaN	NaN
-84	47.4157	1.61212	5.3508	16.891	-1.29135	6.7809	NaN	NaN	NaN	NaN	NaN	NaN
-78	47.2495	1.51931	5.54702	16.881	-1.52904	7.09725	NaN	NaN	NaN	NaN	NaN	NaN
-72	47.0641	1.26471	5.62991	17.6627	-2.08942	7.2107	NaN	NaN	NaN	NaN	NaN	NaN
-66	46.7351	0.849212	5.82653	18.5446	-2.77411	7.33356	NaN	NaN	NaN	NaN	NaN	NaN
-60	46.5948	0.483519	5.7628	18.8684	-2.69514	7.55164	NaN	NaN	NaN	NaN	NaN	NaN
-54	46.1358	0.142428	5.79805	19.7229	-3.15779	7.67991	NaN	NaN	NaN	NaN	NaN	NaN
-48	45.6897	-0.0882216	5.78644	20.4404	-3.18309	7.73521	NaN	NaN	NaN	NaN	NaN	NaN
-42	45.2731	-0.885565	3.96914	21.1099	-2.87431	6.26225	NaN	NaN	NaN	NaN	NaN	NaN
-36	44.5602	-1.25454	4.01496	21.5601	-2.72591	6.15507	NaN	NaN	NaN	NaN	NaN	NaN
-30	43.9133	-1.65566	4.18845	22.6075	-2.7475	6.51831	NaN	NaN	NaN	NaN	NaN	NaN
-24	43.0771	-2.0142	4.46959	24.3394	-2.37776	6.51033	NaN	NaN	NaN	NaN	NaN	NaN
-18	41.7268	-2.2359	4.50092	26.4392	-1.95934	6.36608	NaN	NaN	NaN	NaN	NaN	NaN
-12	40.3874	-2.44618	4.83283	28.739	-1.74733	6.47283	NaN	NaN	NaN	NaN	NaN	NaN
-6	40.075	-2.59754	4.83665	29.593	-1.80009	6.3817	NaN	NaN	NaN	NaN	NaN	NaN
--------------------------
Embryo	number	24
-210	58.2804	2.33491	5.70148	11.5048	-1.45339	4.70835	NaN	NaN	NaN	NaN	NaN	NaN
-204	58.2872	2.44381	5.75041	11.6408	-1.75159	5.25822	NaN	NaN	NaN	NaN	NaN	NaN
-198	58.1945	2.38204	5.3344	11.7341	-1.86559	5.08799	NaN	NaN	NaN	NaN	NaN	NaN
-192	57.9794	2.85938	5.44431	11.7254	-1.89872	5.04052	NaN	NaN	NaN	NaN	NaN	NaN
-186	57.8924	3.20723	5.87237	12.0932	-1.78432	4.64977	NaN	NaN	NaN	NaN	NaN	NaN
-180	57.8776	2.98924	5.86063	12.2639	-2.01838	4.65556	NaN	NaN	NaN	NaN	NaN	NaN
-174	57.865	3.06332	5.90848	12.6393	-2.32702	4.89015	NaN	NaN	NaN	NaN	NaN	NaN
-168	57.8572	2.88044	5.90376	12.9871	-2.03567	5.12411	NaN	NaN	NaN	NaN	NaN	NaN
-162	57.8729	2.65669	5.95634	13.2223	-1.88393	5.63645	NaN	NaN	NaN	NaN	NaN	NaN
-156	57.8707	2.71739	6.101	13.537	-1.49404	5.67664	NaN	NaN	NaN	NaN	NaN	NaN
-150	57.7214	2.97126	5.94306	13.9307	-1.57931	5.59073	NaN	NaN	NaN	NaN	NaN	NaN
-144	57.4948	2.99612	5.94305	14.7182	-1.7454	5.60186	NaN	NaN	NaN	NaN	NaN	NaN
-138	57.3865	2.26831	5.87544	15.0382	-1.73643	5.7816	NaN	NaN	NaN	NaN	NaN	NaN
-132	57.392	1.96767	5.87681	15.0385	-1.4846	6.13599	NaN	NaN	NaN	NaN	NaN	NaN
-126	57.2105	2.05683	5.954	15.4887	-1.32996	6.36109	NaN	NaN	NaN	NaN	NaN	NaN
-120	56.8581	2.3045	5.82897	15.9122	-1.50297	6.17783	NaN	NaN	NaN	NaN	NaN	NaN
-114	56.4738	2.6988	5.96508	16.3876	-1.09383	6.14474	NaN	NaN	NaN	NaN	NaN	NaN
-108	56.4898	2.99545	6.27193	17.0116	-1.19701	6.08255	NaN	NaN	NaN	NaN	NaN	NaN
-102	56.1431	3.14851	6.29053	17.4467	-1.13657	5.95783	NaN	NaN	NaN	NaN	NaN	NaN
-96	55.8443	3.20045	6.57196	17.5338	-1.11032	5.71134	NaN	NaN	NaN	NaN	NaN	NaN
-90	55.7383	3.02721	6.3924	18.3283	-1.13881	5.87022	NaN	NaN	NaN	NaN	NaN	NaN
-84	55.451	2.96965	6.87661	18.5011	-1.20917	5.98493	NaN	NaN	NaN	NaN	NaN	NaN
-78	55.1429	3.35505	6.92843	19.1368	-0.873409	5.91755	NaN	NaN	NaN	NaN	NaN	NaN
-72	54.4963	3.39638	6.94867	19.2273	-0.844844	6.12952	NaN	NaN	NaN	NaN	NaN	NaN
-66	54.0333	3.28446	6.96661	19.8379	-0.628785	6.17924	NaN	NaN	NaN	NaN	NaN	NaN
-60	53.4588	3.4912	6.91632	20.3668	-0.603749	6.05906	NaN	NaN	NaN	NaN	NaN	NaN
-54	53.078	3.55731	7.15267	21.2724	-0.261576	5.82994	NaN	NaN	NaN	NaN	NaN	NaN
-48	52.4333	3.25718	7.00465	22.6056	-0.24138	6.30893	NaN	NaN	NaN	NaN	NaN	NaN
-42	51.6167	3.01377	7.01854	23.5415	-0.38864	6.57581	NaN	NaN	NaN	NaN	NaN	NaN
-36	50.8649	2.85101	7.65321	24.7787	-0.260953	6.28749	NaN	NaN	NaN	NaN	NaN	NaN
-30	50.2054	2.8524	7.38619	26.5789	0.600271	6.71404	NaN	NaN	NaN	NaN	NaN	NaN
-24	49.1662	2.73655	7.41694	28.1169	0.836533	7.19296	NaN	NaN	NaN	NaN	NaN	NaN
-18	48.2601	2.52465	7.60827	30.2661	1.56671	7.28642	NaN	NaN	NaN	NaN	NaN	NaN
-12	47.4124	2.2685	7.40511	32.6069	1.31818	7.6177	NaN	NaN	NaN	NaN	NaN	NaN
-6	46.5956	1.97147	7.20279	36.361	0.931971	7.41689	NaN	NaN	NaN	NaN	NaN	NaN
--------------------------
Embryo	number	25
-264	44.4688	5.81881	6.71724	13.904	4.21228	4.24085	NaN	NaN	NaN	NaN	NaN	NaN
-258	44.5427	5.91628	6.93182	13.9725	4.44525	4.96516	NaN	NaN	NaN	NaN	NaN	NaN
-252	44.3563	5.73005	7.08721	13.894	4.50496	4.39299	NaN	NaN	NaN	NaN	NaN	NaN
-246	44.2986	5.47809	7.2667	14.1477	4.58255	4.35595	NaN	NaN	NaN	NaN	NaN	NaN
-240	44.2518	5.4717	7.22599	13.9673	5.04766	4.76796	NaN	NaN	NaN	NaN	NaN	NaN
-234	44.3041	5.16632	7.14191	13.723	4.86557	4.835	NaN	NaN	NaN	NaN	NaN	NaN
-228	44.5769	4.92424	7.474	13.8304	5.0182	4.82345	NaN	NaN	NaN	NaN	NaN	NaN
-222	44.4539	4.69349	7.46439	13.653	4.79186	5.05591	NaN	NaN	NaN	NaN	NaN	NaN
-216	44.3485	4.67291	7.28224	13.5754	4.28228	5.27616	NaN	NaN	NaN	NaN	NaN	NaN
-210	44.2917	4.79937	7.593	13.8517	4.00596	4.81627	NaN	NaN	NaN	NaN	NaN	NaN
-204	44.2535	4.06397	8.02503	13.6389	4.459	4.87316	NaN	NaN	NaN	NaN	NaN	NaN
-198	43.8517	3.90439	8.49769	13.7672	4.50871	4.79354	NaN	NaN	NaN	NaN	NaN	NaN
-192	43.7786	3.68575	8.80542	NaN	NaN	NaN	NaN	NaN	NaN	NaN	NaN	NaN
-186	43.6143	4.02771	6.52807	NaN	NaN	NaN	NaN	NaN	NaN	NaN	NaN	NaN
-180	43.6634	3.9425	6.54414	13.5145	4.27628	3.23128	NaN	NaN	NaN	NaN	NaN	NaN
-174	43.8105	3.50336	6.54299	13.3888	4.37896	3.28402	NaN	NaN	NaN	NaN	NaN	NaN
-168	43.6966	3.47864	6.71215	13.457	4.1666	3.27845	NaN	NaN	NaN	NaN	NaN	NaN
-162	43.4773	3.27359	7.42503	14.0355	3.96257	3.43761	NaN	NaN	NaN	NaN	NaN	NaN
-156	43.4372	3.12706	7.49295	14.1686	4.49487	3.69097	NaN	NaN	NaN	NaN	NaN	NaN
-150	43.5493	2.90528	7.42725	14.1212	4.06119	3.38996	NaN	NaN	NaN	NaN	NaN	NaN
-144	43.5973	3.17345	7.62381	NaN	NaN	NaN	NaN	NaN	NaN	NaN	NaN	NaN
-138	43.4066	2.92666	7.70918	14.5522	4.20616	3.67452	NaN	NaN	NaN	NaN	NaN	NaN
-132	43.2255	2.90162	7.75523	14.4324	4.10027	3.57215	NaN	NaN	NaN	NaN	NaN	NaN
-126	43.0189	2.63228	7.75739	15.4125	4.201	3.3995	NaN	NaN	NaN	NaN	NaN	NaN
-120	43.1052	2.60584	8.01782	16.1142	4.15666	3.95383	NaN	NaN	NaN	NaN	NaN	NaN
-114	42.9291	2.44239	8.28279	15.7354	4.12312	3.90681	NaN	NaN	NaN	NaN	NaN	NaN
-108	42.5235	2.39812	8.38095	15.3348	3.88062	3.95769	NaN	NaN	NaN	NaN	NaN	NaN
-102	42.4345	2.40394	7.75735	15.2396	3.78416	3.54869	NaN	NaN	NaN	NaN	NaN	NaN
-96	42.2505	2.15061	7.47459	15.6922	4.07137	3.24626	NaN	NaN	NaN	NaN	NaN	NaN
-90	41.993	2.10173	7.90767	15.6467	3.90812	4.25679	NaN	NaN	NaN	NaN	NaN	NaN
-84	42.0163	1.75042	7.78004	15.9062	4.10241	4.4929	NaN	NaN	NaN	NaN	NaN	NaN
-78	41.6795	1.59647	7.98193	16.5386	4.1071	4.46262	NaN	NaN	NaN	NaN	NaN	NaN
-72	41.3659	1.557	7.86544	16.5488	3.87931	4.55397	NaN	NaN	NaN	NaN	NaN	NaN
-66	41.2699	1.41339	7.77601	16.6129	3.81766	4.76607	NaN	NaN	NaN	NaN	NaN	NaN
-60	40.7267	1.53448	7.78326	16.9628	3.48225	4.41363	NaN	NaN	NaN	NaN	NaN	NaN
-54	40.2805	2.01628	7.78242	17.4213	3.15575	4.52863	NaN	NaN	NaN	NaN	NaN	NaN
-48	39.7813	2.24483	7.76109	17.694	2.95514	4.64619	NaN	NaN	NaN	NaN	NaN	NaN
-42	39.1419	1.99212	7.19142	18.2145	2.41842	4.60215	NaN	NaN	NaN	NaN	NaN	NaN
-36	38.546	1.70142	7.15595	18.5862	1.90564	4.80739	NaN	NaN	NaN	NaN	NaN	NaN
-30	37.7495	1.63179	7.12238	19.459	2.00441	4.73527	NaN	NaN	NaN	NaN	NaN	NaN
-24	37.2486	1.60008	7.15769	21.0207	1.75312	4.70277	NaN	NaN	NaN	NaN	NaN	NaN
-18	36.6389	1.29256	7.10495	21.7005	1.37845	4.58019	NaN	NaN	NaN	NaN	NaN	NaN
-12	35.9799	1.74738	6.88572	22.2977	1.4432	4.45088	NaN	NaN	NaN	NaN	NaN	NaN
-6	34.8948	1.51267	6.90477	25.4444	1.3959	4.66118	NaN	NaN	NaN	NaN	NaN	NaN
--------------------------
Embryo	number	26
-150	49.8746	-0.751089	7.96803	12.0413	-4.12316	6.30926	NaN	NaN	NaN	NaN	NaN	NaN
-144	49.9108	-0.638182	8.33155	12.3478	-3.87411	6.38914	NaN	NaN	NaN	NaN	NaN	NaN
-138	49.913	-0.455648	7.67559	12.8457	-3.68169	5.76732	NaN	NaN	NaN	NaN	NaN	NaN
-132	49.8721	-0.126766	7.946	13.2445	-3.65633	5.65139	NaN	NaN	NaN	NaN	NaN	NaN
-126	49.6823	0.199948	8.05118	13.3587	-3.66506	6.11066	NaN	NaN	NaN	NaN	NaN	NaN
-120	49.6232	0.326968	8.20201	13.5405	-3.31662	6.32041	NaN	NaN	NaN	NaN	NaN	NaN
-114	49.4225	0.758488	8.49532	13.6076	-3.38653	6.16037	NaN	NaN	NaN	NaN	NaN	NaN
-108	49.3459	0.934131	7.57992	13.9553	-3.4906	5.00697	NaN	NaN	NaN	NaN	NaN	NaN
-102	49.2588	0.850985	6.75395	13.9779	-3.05169	4.01479	NaN	NaN	NaN	NaN	NaN	NaN
-96	49.051	0.731382	6.82988	13.7142	-2.87072	4.18056	NaN	NaN	NaN	NaN	NaN	NaN
-90	48.9399	1.00781	8.26634	13.9369	-2.65466	5.5659	NaN	NaN	NaN	NaN	NaN	NaN
-84	48.7391	1.38469	7.20009	13.983	-2.32403	4.50364	NaN	NaN	NaN	NaN	NaN	NaN
-78	48.3785	1.43192	7.5285	14.5151	-2.24127	4.57898	NaN	NaN	NaN	NaN	NaN	NaN
-72	47.8713	1.66693	7.81953	15.1427	-2.19768	4.72668	NaN	NaN	NaN	NaN	NaN	NaN
-66	47.3299	2.17753	7.83309	15.7236	-2.21902	5.29961	NaN	NaN	NaN	NaN	NaN	NaN
-60	46.7968	2.04058	7.96831	16.1282	-1.69561	5.83713	NaN	NaN	NaN	NaN	NaN	NaN
-54	46.4301	1.7368	7.83471	16.5206	-1.68604	6.00038	NaN	NaN	NaN	NaN	NaN	NaN
-48	45.8778	1.4265	8.75898	17.7401	-1.5033	5.84179	NaN	NaN	NaN	NaN	NaN	NaN
-42	44.8102	1.52219	7.75822	19.2862	-1.49247	6.27637	NaN	NaN	NaN	NaN	NaN	NaN
-36	44.071	1.64119	7.9353	20.1464	-1.31241	6.16498	NaN	NaN	NaN	NaN	NaN	NaN
-30	43.6401	1.58701	7.91427	21.1371	-1.29388	5.91509	NaN	NaN	NaN	NaN	NaN	NaN
-24	42.9522	1.38178	7.32203	22.3643	-1.07027	5.38378	NaN	NaN	NaN	NaN	NaN	NaN
-18	41.9434	1.22923	7.00707	23.9214	-0.637776	5.07151	NaN	NaN	NaN	NaN	NaN	NaN
-12	40.3947	1.05646	6.96622	27.1324	-0.221719	5.178	NaN	NaN	NaN	NaN	NaN	NaN
-6	39.5057	0.937113	7.21525	29.4264	-0.118735	4.81231	NaN	NaN	NaN	NaN	NaN	NaN
--------------------------
Embryo	number	27
-252	49.5847	5.22932	7.05855	16.283	4.79149	3.72072	NaN	NaN	NaN	NaN	NaN	NaN
-246	49.7101	4.99294	6.56806	16.4581	4.88083	3.95554	NaN	NaN	NaN	NaN	NaN	NaN
-240	49.5907	4.91669	6.68301	16.3991	4.88034	4.0132	NaN	NaN	NaN	NaN	NaN	NaN
-234	49.4964	4.87253	6.75587	16.5466	4.61926	4.21171	NaN	NaN	NaN	NaN	NaN	NaN
-228	49.576	4.78855	7.09922	16.6026	4.7035	4.58242	NaN	NaN	NaN	NaN	NaN	NaN
-222	49.709	4.50671	7.40361	16.0236	5.05963	4.57387	NaN	NaN	NaN	NaN	NaN	NaN
-216	49.7281	4.30183	7.50156	15.9865	4.94514	4.58968	NaN	NaN	NaN	NaN	NaN	NaN
-210	49.8808	3.94549	7.59577	15.8681	5.33862	4.7161	NaN	NaN	NaN	NaN	NaN	NaN
-204	50.0224	3.70396	7.57396	16.3775	5.40349	5.03915	NaN	NaN	NaN	NaN	NaN	NaN
-198	50.0772	3.36523	7.49015	16.6439	5.02511	5.01867	NaN	NaN	NaN	NaN	NaN	NaN
-192	50.173	2.98364	7.31085	16.6235	4.93107	5.45396	NaN	NaN	NaN	NaN	NaN	NaN
-186	50.1079	2.86281	7.24535	16.5291	4.55086	5.71128	NaN	NaN	NaN	NaN	NaN	NaN
-180	49.8633	3.39649	7.15298	16.8131	4.74379	6.0761	NaN	NaN	NaN	NaN	NaN	NaN
-174	49.6651	3.55118	7.19511	16.84	3.94698	5.77369	NaN	NaN	NaN	NaN	NaN	NaN
-168	49.8095	3.45103	7.2407	17.0732	4.10939	5.79853	NaN	NaN	NaN	NaN	NaN	NaN
-162	49.921	3.31384	7.43422	17.2304	3.9101	5.84451	NaN	NaN	NaN	NaN	NaN	NaN
-156	49.9049	3.08073	7.80218	17.4225	4.29699	6.00334	NaN	NaN	NaN	NaN	NaN	NaN
-150	49.9564	3.01558	7.54772	17.6329	3.99255	5.98308	NaN	NaN	NaN	NaN	NaN	NaN
-144	49.8468	2.71417	7.3787	17.8569	3.97782	6.3845	NaN	NaN	NaN	NaN	NaN	NaN
-138	49.7677	2.91214	7.47759	18.1776	3.50335	6.74448	NaN	NaN	NaN	NaN	NaN	NaN
-132	49.7717	2.96202	7.50718	18.3757	3.17793	7.0714	NaN	NaN	NaN	NaN	NaN	NaN
-126	49.6176	3.06311	7.39985	18.4964	2.92698	7.19009	NaN	NaN	NaN	NaN	NaN	NaN
-120	49.6553	3.01551	7.34781	18.5982	2.70336	7.30092	NaN	NaN	NaN	NaN	NaN	NaN
-114	49.6413	2.78029	7.26427	19.1638	2.69783	6.95725	NaN	NaN	NaN	NaN	NaN	NaN
-108	49.6484	2.65266	7.38181	19.5332	2.55914	7.16859	NaN	NaN	NaN	NaN	NaN	NaN
-102	49.5357	2.86299	7.48569	19.9277	2.56166	7.26328	NaN	NaN	NaN	NaN	NaN	NaN
-96	49.5072	2.74037	7.49211	19.9763	2.3642	7.51423	NaN	NaN	NaN	NaN	NaN	NaN
-90	49.1929	2.8052	7.66387	20.0224	2.61939	7.79378	NaN	NaN	NaN	NaN	NaN	NaN
-84	49.1715	2.71176	7.72389	20.1296	2.46134	7.9258	NaN	NaN	NaN	NaN	NaN	NaN
-78	48.9565	2.66047	6.45136	20.1576	2.15961	6.60557	NaN	NaN	NaN	NaN	NaN	NaN
-72	48.5576	2.84833	6.39294	20.2203	1.99101	6.18112	NaN	NaN	NaN	NaN	NaN	NaN
-66	48.3266	2.92241	6.65516	20.3479	1.90184	6.36605	NaN	NaN	NaN	NaN	NaN	NaN
-60	48.1118	2.93422	6.71185	20.5347	2.01321	6.51616	NaN	NaN	NaN	NaN	NaN	NaN
-54	47.835	2.66583	6.74201	21.1067	2.16754	6.86903	NaN	NaN	NaN	NaN	NaN	NaN
-48	47.1071	2.51601	6.67804	21.5555	1.83848	7.26807	NaN	NaN	NaN	NaN	NaN	NaN
-42	46.4466	2.38626	6.60166	22.6445	1.85246	7.5528	NaN	NaN	NaN	NaN	NaN	NaN
-36	46.1112	1.77671	6.72941	22.8669	2.08016	7.61207	NaN	NaN	NaN	NaN	NaN	NaN
-30	45.4314	1.89497	6.81057	23.8254	2.21047	7.83685	NaN	NaN	NaN	NaN	NaN	NaN
-24	44.686	1.65638	6.70324	25.1725	2.21047	7.78952	NaN	NaN	NaN	NaN	NaN	NaN
-18	43.7978	1.54295	6.30189	27.331	2.17915	7.1459	NaN	NaN	NaN	NaN	NaN	NaN
-12	42.5234	1.33679	5.67107	29.975	1.75029	6.47928	NaN	NaN	NaN	NaN	NaN	NaN
-6	41.3699	1.08032	5.85671	31.0179	2.05692	6.31756	NaN	NaN	NaN	NaN	NaN	NaN
--------------------------
Embryo	number	28
-96	48.3561	0.710309	7.10287	13.2223	2.22616	6.39265	NaN	NaN	NaN	NaN	NaN	NaN
-90	48.2598	0.956345	7.09139	13.7832	2.4444	6.76898	NaN	NaN	NaN	NaN	NaN	NaN
-84	48.0505	1.22811	6.9757	14.3093	2.4136	6.95426	NaN	NaN	NaN	NaN	NaN	NaN
-78	48.0133	1.64214	7.10171	14.6029	2.28213	7.27797	NaN	NaN	NaN	NaN	NaN	NaN
-72	47.9812	1.98951	6.87572	14.8929	2.3844	7.29725	NaN	NaN	NaN	NaN	NaN	NaN
-66	47.5947	2.29421	6.82897	15.4145	2.43217	7.48715	NaN	NaN	NaN	NaN	NaN	NaN
-60	46.955	2.47599	6.91253	16.2265	2.19911	7.66962	NaN	NaN	NaN	NaN	NaN	NaN
-54	46.4402	2.6834	6.90197	17.3495	2.37978	7.58768	NaN	NaN	NaN	NaN	NaN	NaN
-48	45.6748	2.70229	6.95384	17.6671	2.4071	7.51746	NaN	NaN	NaN	NaN	NaN	NaN
-42	44.8672	2.9561	6.90027	18.134	2.38233	7.7584	NaN	NaN	NaN	NaN	NaN	NaN
-36	44.1089	3.26936	6.93528	19.6959	2.11131	7.67527	NaN	NaN	NaN	NaN	NaN	NaN
-30	43.1253	3.36158	5.50767	20.9873	1.72677	6.74167	NaN	NaN	NaN	NaN	NaN	NaN
-24	42.3223	3.2935	5.51598	22.65	1.55173	7.23766	NaN	NaN	NaN	NaN	NaN	NaN
-18	41.1561	3.46644	5.54356	25.457	1.79718	7.64581	NaN	NaN	NaN	NaN	NaN	NaN
-12	40.0308	4.12337	5.70763	28.5287	1.90739	8.08332	NaN	NaN	NaN	NaN	NaN	NaN
-6	39.4827	4.43554	5.51982	29.8987	1.68152	8.85435	NaN	NaN	NaN	NaN	NaN	NaN
--------------------------
Embryo	number	29
-330	40.3026	2.97437	3.24506	10.0827	5.27212	15	NaN	NaN	NaN	NaN	NaN	NaN
-324	40.3217	3.20616	2.65391	9.59337	5.01416	14.55	NaN	NaN	NaN	NaN	NaN	NaN
-318	40.4162	3.95033	2.85699	10.485	4.925	14.1225	NaN	NaN	NaN	NaN	NaN	NaN
-312	40.4828	4.44166	3.23793	10.2131	4.63135	7.49779	NaN	NaN	NaN	NaN	NaN	NaN
-306	40.4418	4.25446	2.98084	10.6042	4.58587	7.35627	NaN	NaN	NaN	NaN	NaN	NaN
-300	40.3269	4.08084	2.52289	10.8315	4.40869	7.8455	NaN	NaN	NaN	NaN	NaN	NaN
-294	40.4481	4.51982	2.6758	10.6909	4.36587	8.05664	NaN	NaN	NaN	NaN	NaN	NaN
-288	40.3635	5.07409	2.6854	10.6804	4.49633	7.37173	NaN	NaN	NaN	NaN	NaN	NaN
-282	40.2256	5.75913	2.67402	10.6888	4.32819	7.08863	NaN	NaN	NaN	NaN	NaN	NaN
-276	40.1075	6.17549	2.84201	10.8709	3.82033	7.34469	NaN	NaN	NaN	NaN	NaN	NaN
-270	39.8943	6.24091	2.53471	10.8903	3.8442	7.46348	NaN	NaN	NaN	NaN	NaN	NaN
-264	39.8953	6.11468	2.54215	10.8834	4.00108	7.21901	NaN	NaN	NaN	NaN	NaN	NaN
-258	40.0724	5.80532	2.94082	11.2352	4.22846	7.19762	NaN	NaN	NaN	NaN	NaN	NaN
-252	40.1129	5.74865	3.08641	11.6466	4.28189	7.27557	NaN	NaN	NaN	NaN	NaN	NaN
-246	39.9928	5.79854	3.08026	11.4477	4.23936	7.88122	NaN	NaN	NaN	NaN	NaN	NaN
-240	39.7871	5.67577	2.7689	11.4759	4.16276	8.02444	NaN	NaN	NaN	NaN	NaN	NaN
-234	39.7402	5.2062	3.02983	11.4014	4.69101	7.94285	NaN	NaN	NaN	NaN	NaN	NaN
-228	39.7784	4.7158	3.06997	11.104	4.80589	7.61928	NaN	NaN	NaN	NaN	NaN	NaN
-222	39.7198	4.74273	3.02948	11.3932	5.18081	7.76105	NaN	NaN	NaN	NaN	NaN	NaN
-216	39.6478	5.15047	2.97697	11.8782	5.10269	7.25397	NaN	NaN	NaN	NaN	NaN	NaN
-210	39.724	5.81695	3.27059	11.6325	4.98043	7.46416	NaN	NaN	NaN	NaN	NaN	NaN
-204	39.8105	5.61656	3.43466	11.9313	5.06491	7.24701	NaN	NaN	NaN	NaN	NaN	NaN
-198	39.6832	5.32093	3.27769	12.0654	5.05412	7.32954	NaN	NaN	NaN	NaN	NaN	NaN
-192	39.5971	5.6009	3.21381	11.9284	4.96257	7.19276	NaN	NaN	NaN	NaN	NaN	NaN
-186	39.4985	5.17188	3.09038	12.2553	4.72366	7.50713	NaN	NaN	NaN	NaN	NaN	NaN
-180	39.6086	5.16432	3.35984	12.3324	5.14879	7.58969	NaN	NaN	NaN	NaN	NaN	NaN
-174	39.7335	5.0676	2.66028	12.2042	5.29758	5.95031	NaN	NaN	NaN	NaN	NaN	NaN
-168	39.619	4.94776	4.86179	12.6386	5.13542	8.28937	NaN	NaN	NaN	NaN	NaN	NaN
-162	39.6436	4.97729	4.9271	12.9653	5.02086	8.33583	NaN	NaN	NaN	NaN	NaN	NaN
-156	39.6663	4.78757	5.19695	13.2554	5.21703	8.72423	NaN	NaN	NaN	NaN	NaN	NaN
-150	39.6646	4.36159	5.77838	13.3203	5.44456	8.31569	NaN	NaN	NaN	NaN	NaN	NaN
-144	39.5474	4.09835	5.72634	13.2821	6.02386	8.13311	NaN	NaN	NaN	NaN	NaN	NaN
-138	39.5763	4.2996	5.62976	13.029	5.90396	8.46253	NaN	NaN	NaN	NaN	NaN	NaN
-132	39.754	4.02656	5.92274	13.1453	5.90817	8.47538	NaN	NaN	NaN	NaN	NaN	NaN
-126	39.6633	3.73559	6.19058	13.305	5.69814	8.03574	NaN	NaN	NaN	NaN	NaN	NaN
-120	39.5167	3.43701	6.17265	13.4804	5.40406	8.06053	NaN	NaN	NaN	NaN	NaN	NaN
-114	39.4663	3.5621	6.04155	13.8664	5.68643	8.06061	NaN	NaN	NaN	NaN	NaN	NaN
-108	39.3885	3.85919	6.15801	13.8068	5.75498	7.89951	NaN	NaN	NaN	NaN	NaN	NaN
-102	39.2881	3.77643	6.17925	14.1209	5.85517	8.12128	NaN	NaN	NaN	NaN	NaN	NaN
-96	39.2596	3.96099	6.4039	14.0631	5.59005	8.00047	NaN	NaN	NaN	NaN	NaN	NaN
-90	39.2598	4.28549	6.48869	14.5085	5.50499	7.91805	NaN	NaN	NaN	NaN	NaN	NaN
-84	39.1753	4.42775	6.55598	14.4033	5.39506	8.04698	NaN	NaN	NaN	NaN	NaN	NaN
-78	38.9186	4.6184	6.59803	14.9121	4.97636	7.87021	NaN	NaN	NaN	NaN	NaN	NaN
-72	38.6907	4.95999	6.81441	15.2994	4.69083	8.09696	NaN	NaN	NaN	NaN	NaN	NaN
-66	38.2456	4.97253	6.89537	15.3464	4.64817	7.77427	NaN	NaN	NaN	NaN	NaN	NaN
-60	38.2031	4.96525	6.90523	15.2967	4.59733	7.77933	NaN	NaN	NaN	NaN	NaN	NaN
-54	37.8623	4.73881	6.77102	15.8811	4.62044	7.94432	NaN	NaN	NaN	NaN	NaN	NaN
-48	37.5049	4.98019	6.85406	15.9541	4.46052	8.12267	NaN	NaN	NaN	NaN	NaN	NaN
-42	36.738	5.0495	6.78518	15.9725	4.08171	8.18246	NaN	NaN	NaN	NaN	NaN	NaN
-36	36.1891	4.91285	6.72173	16.4555	4.25716	8.14948	NaN	NaN	NaN	NaN	NaN	NaN
-30	34.6781	4.98384	6.75415	18.2024	4.30865	7.73643	NaN	NaN	NaN	NaN	NaN	NaN
-24	33.7422	4.99944	6.77109	19.4163	3.94468	7.74095	NaN	NaN	NaN	NaN	NaN	NaN
-18	33.1647	4.76614	6.96703	18.7818	4.25234	8.34576	NaN	NaN	NaN	NaN	NaN	NaN
-12	32.5669	4.37221	7.14541	20.0923	4.27625	7.92619	NaN	NaN	NaN	NaN	NaN	NaN
-6	31.7099	4.05403	6.99863	21.7995	4.69495	8.42239	NaN	NaN	NaN	NaN	NaN	NaN
--------------------------
Embryo	number	30
-246	51.9459	3.21974	5.38454	11.4236	-5.20992	6.78592	NaN	NaN	NaN	NaN	NaN	NaN
-240	51.8903	3.24394	5.60613	11.4269	-4.79992	6.76209	NaN	NaN	NaN	NaN	NaN	NaN
-234	51.7864	3.50809	5.48514	11.8721	-4.79538	7.37642	NaN	NaN	NaN	NaN	NaN	NaN
-228	51.5064	3.78846	5.79659	11.8883	-4.79679	7.1877	NaN	NaN	NaN	NaN	NaN	NaN
-222	51.5109	3.79252	6.08311	11.2982	-4.94447	7.47692	NaN	NaN	NaN	NaN	NaN	NaN
-216	51.5826	3.68625	6.40465	10.4543	-4.22164	7.34454	NaN	NaN	NaN	NaN	NaN	NaN
-210	51.7029	3.61027	6.6519	10.522	-4.16623	7.59974	NaN	NaN	NaN	NaN	NaN	NaN
-204	51.9817	3.35869	6.91104	11.0653	-3.71167	7.5786	NaN	NaN	NaN	NaN	NaN	NaN
-198	52.2016	2.99807	7.14076	11.4658	-3.33139	7.37374	NaN	NaN	NaN	NaN	NaN	NaN
-192	52.2202	2.78606	7.25919	11.1812	-3.0522	7.3281	NaN	NaN	NaN	NaN	NaN	NaN
-186	52.1009	2.87763	7.18937	11.0866	-3.4099	7.37359	NaN	NaN	NaN	NaN	NaN	NaN
-180	52.1616	2.79345	7.40231	11.2505	-3.62651	7.37064	NaN	NaN	NaN	NaN	NaN	NaN
-174	52.4986	2.29226	7.419	11.2918	-3.28089	7.58521	NaN	NaN	NaN	NaN	NaN	NaN
-168	52.4872	2.20629	7.5351	11.0231	-3.44161	7.59559	NaN	NaN	NaN	NaN	NaN	NaN
-162	52.3803	2.29099	7.59588	11.288	-3.42281	7.64215	NaN	NaN	NaN	NaN	NaN	NaN
-156	52.2632	2.30991	7.70202	11.4654	-3.61828	7.56028	NaN	NaN	NaN	NaN	NaN	NaN
-150	52.1991	2.14875	6.46414	11.5914	-3.24126	6.4267	NaN	NaN	NaN	NaN	NaN	NaN
-144	52.149	2.27461	6.41859	11.9779	-3.01963	6.43391	NaN	NaN	NaN	NaN	NaN	NaN
-138	51.8859	2.36219	6.58974	12.2081	-3.16602	6.83108	NaN	NaN	NaN	NaN	NaN	NaN
-132	51.8622	2.25217	6.64006	12.82	-2.85753	6.84064	NaN	NaN	NaN	NaN	NaN	NaN
-126	51.7358	2.15591	6.58278	13.1023	-2.64222	6.91071	NaN	NaN	NaN	NaN	NaN	NaN
-120	51.5967	2.26753	6.44966	13.4177	-2.8481	6.82148	NaN	NaN	NaN	NaN	NaN	NaN
-114	51.5512	2.17585	6.51912	13.712	-2.78681	6.91191	NaN	NaN	NaN	NaN	NaN	NaN
-108	51.3669	2.26604	6.83768	14.1408	-2.65878	7.28908	NaN	NaN	NaN	NaN	NaN	NaN
-102	51.3436	2.05484	6.9283	14.0778	-2.79796	7.48891	NaN	NaN	NaN	NaN	NaN	NaN
-96	51.2263	1.93692	6.913	14.2904	-2.77108	7.64345	NaN	NaN	NaN	NaN	NaN	NaN
-90	50.8695	1.78919	6.93289	15.0348	-2.87306	7.85769	NaN	NaN	NaN	NaN	NaN	NaN
-84	50.6751	1.80571	6.82591	15.7544	-2.83352	7.90563	NaN	NaN	NaN	NaN	NaN	NaN
-78	50.4402	1.68858	6.90489	16.4247	-2.62563	7.7934	NaN	NaN	NaN	NaN	NaN	NaN
-72	50.0427	1.80359	7.12904	16.9462	-2.54958	7.76522	NaN	NaN	NaN	NaN	NaN	NaN
-66	49.7685	1.69164	7.29304	17.152	-2.33901	7.92515	NaN	NaN	NaN	NaN	NaN	NaN
-60	49.2383	1.7572	7.13711	18.0211	-2.31717	7.96913	NaN	NaN	NaN	NaN	NaN	NaN
-54	48.3488	1.48864	7.16697	18.5315	-2.3933	7.94918	NaN	NaN	NaN	NaN	NaN	NaN
-48	48.0996	1.45402	7.46605	19.4718	-2.23242	8.22291	NaN	NaN	NaN	NaN	NaN	NaN
-42	47.1332	1.31167	7.82444	20.6422	-2.16017	8.63444	NaN	NaN	NaN	NaN	NaN	NaN
-36	46.668	1.24526	7.79191	20.9565	-2.38591	8.70313	NaN	NaN	NaN	NaN	NaN	NaN
-30	45.8347	1.18468	7.91977	21.8613	-2.15556	8.7872	NaN	NaN	NaN	NaN	NaN	NaN
-24	44.8431	1.24462	8.09387	23.7143	-2.20397	8.46726	NaN	NaN	NaN	NaN	NaN	NaN
-18	43.8167	1.03823	8.12161	24.7661	-2.1969	8.50108	NaN	NaN	NaN	NaN	NaN	NaN
-12	42.7374	0.84822	6.96986	28.606	-1.7992	6.88753	NaN	NaN	NaN	NaN	NaN	NaN
-6	41.8318	0.909837	6.81408	33.3066	-1.26247	6.92941	NaN	NaN	NaN	NaN	NaN	NaN
--------------------------
Embryo	number	31
-48	50.7137	-2.29161	9.15824	23.2883	-0.760567	8.87993	NaN	NaN	NaN	NaN	NaN	NaN
-42	50.2977	-2.09191	7.91925	24.7235	-0.921848	7.50423	NaN	NaN	NaN	NaN	NaN	NaN
-36	49.6396	-2.07366	7.42823	25.6238	-1.23399	7.32089	NaN	NaN	NaN	NaN	NaN	NaN
-30	48.7169	-2.04468	6.42778	26.4617	-0.923537	6.23919	NaN	NaN	NaN	NaN	NaN	NaN
-24	47.7263	-2.11665	4.46709	27.5782	-1.41552	4.19137	NaN	NaN	NaN	NaN	NaN	NaN
-18	46.8356	-1.82318	4.58146	30.0522	-1.55756	3.98791	NaN	NaN	NaN	NaN	NaN	NaN
-12	45.1619	-1.97679	4.97262	32.7347	-1.56769	3.99867	NaN	NaN	NaN	NaN	NaN	NaN
-6	44.3159	-1.96494	5.21638	33.6641	-2.13314	3.73928	NaN	NaN	NaN	NaN	NaN	NaN
--------------------------

## Sheet: zyg-12(ct350) goa-1gpa-16(RNAi)
time	male_x	male_y	male_z	female_x	female_y	female_z	centrosome1_x	centrosome1_y	centrosome1_z	centrosome2_x	centrosome2_y	centrosome2_z
--------------------------
Embryo	number	1
-216	57.4228	2.9586	10.4302	12.9546	7.24653	10.9389	NaN	NaN	NaN	59.0256	8.11107	10.6023
-204	57.5184	3.56665	9.5383	12.9435	7.3272	10.7685	NaN	NaN	NaN	58.3173	8.53407	10.5575
-192	57.4517	3.53054	8.93351	13.1284	7.63355	10.285	NaN	NaN	NaN	57.8518	9.09497	10.5588
-180	57.3987	4.08963	8.34374	13.0608	8.15802	10.1078	NaN	NaN	NaN	57.3023	9.78687	10.4282
-168	57.3171	4.66413	7.95509	12.9789	8.58792	10.0939	NaN	NaN	NaN	56.8871	9.93307	10.423
-156	57.2228	5.06651	7.5602	13.2816	8.60789	9.89147	56.4046	10.033	10.2232	55.8558	10.5146	9.01772
-144	57.1197	5.23033	6.74898	13.6548	8.82412	9.30768	55.7955	10.0908	9.10749	55.1354	10.8806	7.76983
-132	56.9034	5.2296	5.62872	13.4987	9.1428	8.27194	55.2383	9.46457	8.70873	54.7711	10.3291	7.42919
-120	56.751	5.27958	4.64569	13.7967	9.41194	7.62558	54.7987	9.31487	8.36384	54.3706	10.1814	7.33815
-108	56.5487	5.60226	3.81687	13.7927	9.21451	7.24175	54.2537	9.26077	7.62811	53.6279	10.2341	6.36133
-96	56.4641	5.84376	3.45207	13.6372	9.433	6.96647	53.6052	9.22087	7.57919	52.9712	10.7329	6.26594
-84	56.436	5.74224	3.57103	13.5605	9.49092	6.99123	53.2186	9.37217	7.79987	52.4891	10.8522	6.23948
-72	56.4128	5.69741	3.62044	13.9319	9.70744	6.98125	52.5293	8.60827	7.57095	51.7845	10.3156	6.18223
-60	56.14	5.65587	3.72762	13.9788	9.89845	7.1223	51.5911	8.20707	7.53074	50.8446	10.0339	6.20771
-48	56.1877	6.28077	4.00009	14.2233	10.0243	7.23533	50.8659	7.66187	7.54598	49.9718	9.62227	6.20267
-36	56.1205	6.7244	4.04403	14.314	10.2738	7.40759	49.9659	7.54437	7.46638	49.1719	9.52327	6.29343
-24	55.975	6.94246	3.93318	14.265	10.2947	7.32122	49.1289	7.15107	7.43902	48.3712	9.27267	6.05946
-12	55.8976	6.97377	3.91234	14.0648	9.99385	7.37267	48.0965	6.64477	7.54416	47.4029	8.81377	6.34963
0	55.6628	6.93368	8.03755	13.7912	9.90801	11.3261	46.7304	5.33707	12.0137	46.3394	7.77907	10.8206
12	55.5982	6.36892	8.01489	12.6044	9.46646	11.4978	45.1582	5.05067	12.1445	44.9008	7.66397	10.6551
24	55.415	6.41103	8.36369	12.0944	9.06491	11.4518	42.9835	4.74707	11.9549	42.6498	7.33177	10.6359
36	55.4113	6.56114	8.61741	11.4978	8.2482	11.5421	40.5974	3.97717	12.1681	40.3929	6.93987	11.7442
48	55.0473	6.78333	8.6915	11.204	7.64259	11.5214	39.1492	3.88087	12.3046	38.9059	7.05497	11.908
60	54.9244	6.69832	9.11811	11.8948	7.5386	12.0127	37.4502	3.55987	12.2955	37.6834	6.87617	11.7587
72	54.5881	6.56444	9.40444	12.0153	7.30224	11.9176	37.1598	3.71607	12.3806	37.4839	7.21837	11.8749
84	54.3088	6.70892	9.75201	12.0144	7.10038	12.3466	36.6671	3.24777	12.1848	37.3069	7.04277	11.9646
96	54.1308	6.75387	9.89257	12.1248	6.91349	12.2948	36.5476	2.89297	12.5479	37.3673	7.01027	11.8797
108	53.9702	6.18597	10.1778	12.3838	6.69774	12.3721	36.0301	2.64837	12.3516	37.1737	6.86747	11.9223
120	53.8499	6.09532	10.5462	12.4621	6.85262	12.2085	34.9612	2.23197	13.0169	36.5076	6.96807	12.0849
132	53.6576	5.78077	10.5542	12.6243	6.88249	12.375	34.4637	2.13597	13.2149	36.3982	7.28707	12.1602
144	53.555	5.39293	10.561	12.8253	6.85903	12.5879	34.2058	1.97027	13.2738	36.8858	7.67307	12.4707
156	53.3246	5.27584	10.7621	12.9113	6.85841	12.6573	33.5335	1.71577	13.3036	36.7146	7.76857	12.6663
168	53.4657	4.87669	10.7809	13.0756	6.88732	12.7702	33.1583	1.65107	13.2465	37.5194	7.72267	12.6197
180	53.2675	4.86815	10.9665	12.9543	6.73361	12.8683	32.8616	1.72947	12.8259	38.6797	8.41697	12.7769
192	53.2647	4.88748	10.9124	13.2406	6.78617	12.8815	31.9635	1.76527	12.5785	38.8576	8.32907	13.1147
204	53.2162	4.75368	11.1184	13.3256	6.6912	13.0186	31.545	1.52657	13.1965	39.2171	8.58267	13.196
216	53.2641	4.54432	11.173	13.3356	6.52196	13.0878	30.8741	1.50097	13.3024	39.5857	8.43177	13.4652
228	53.3715	4.24279	11.2903	13.4949	6.47483	13.0891	30.2716	1.29147	13.314	40.8304	8.17117	13.5272
240	53.327	4.19098	11.2211	13.5015	6.49415	13.1854	30.1166	1.25367	13.2345	41.3132	8.30427	13.3962
252	53.3912	4.06531	11.3881	13.4274	6.34789	13.3283	29.7318	1.16187	13.4713	41.7751	8.48247	13.5116
264	53.5139	4.05946	11.5614	13.2676	6.09698	13.4758	29.5868	1.49437	13.5948	42.321	8.28587	13.6306
276	NaN	NaN	NaN	NaN	NaN	NaN	29.1547	1.46937	13.8037	42.7242	8.30757	13.7562
288	NaN	NaN	NaN	NaN	NaN	NaN	28.9975	1.12987	13.7508	42.639	8.50647	14.1563
300	NaN	NaN	NaN	NaN	NaN	NaN	28.1431	1.71357	13.7278	43.227	8.31647	14.0735
312	NaN	NaN	NaN	NaN	NaN	NaN	27.2191	1.56657	13.8767	43.959	8.30787	14.7307
324	NaN	NaN	NaN	NaN	NaN	NaN	27.1105	1.91647	11.5546	44.1442	8.19567	12.4577
336	NaN	NaN	NaN	NaN	NaN	NaN	27.2761	1.86997	12.0254	44.9457	7.75447	12.1743
--------------------------
Embryo	number	2
-516	57.5437	-0.311769	9.62417	NaN	NaN	NaN	NaN	NaN	NaN	56.8756	-1.54458	8.59621
-504	57.373	-0.739166	9.86453	NaN	NaN	NaN	NaN	NaN	NaN	56.9167	-2.21898	9.10634
-492	57.3514	-0.195692	10.7639	NaN	NaN	NaN	NaN	NaN	NaN	57.3471	-1.51218	9.17658
-480	57.3724	0.462585	12.0187	NaN	NaN	NaN	NaN	NaN	NaN	57.2371	-1.09068	9.09451
-468	57.2246	0.453907	12.0374	6.47529	0.0648141	12.1234	NaN	NaN	NaN	57.7716	-0.43678	9.38182
-456	56.9637	1.38347	12.1224	6.79994	-0.169716	11.8745	NaN	NaN	NaN	58.0879	0.25062	9.93718
-444	56.688	2.02165	13.3067	6.64265	-0.239349	11.7979	NaN	NaN	NaN	58.186	1.22822	10.406
-432	56.3886	2.04753	13.3704	6.22529	0.0875342	11.529	NaN	NaN	NaN	58.0428	1.40622	10.6787
-420	56.1557	2.09345	13.1583	6.26616	0.227082	11.5883	NaN	NaN	NaN	58.2121	2.19062	10.7949
-408	55.9467	2.22738	13.4613	6.16388	0.142185	11.4721	NaN	NaN	NaN	58.2147	2.23792	12.034
-396	55.7118	2.11011	13.8618	6.01044	0.0675456	11.0216	NaN	NaN	NaN	58.1435	2.48082	12.169
-384	55.3571	1.89033	14.4655	5.87217	0.239158	11.2661	NaN	NaN	NaN	57.9769	2.02942	13.2736
-372	55.2263	1.79026	14.9235	5.52326	0.167534	10.9827	NaN	NaN	NaN	57.9521	1.96422	13.313
-360	54.7466	1.57274	14.7892	5.47376	-0.223244	11.046	NaN	NaN	NaN	57.6787	2.12702	13.8403
-348	54.3398	1.06522	15.1692	5.30329	-0.275121	11.2852	NaN	NaN	NaN	57.4896	1.05422	14.7503
-336	53.9466	1.00667	10.8936	5.17889	-0.449561	7.01691	NaN	NaN	NaN	57.2228	1.21172	10.2897
-324	53.797	0.915551	11.1949	4.96006	-0.611659	6.83182	NaN	NaN	NaN	56.9966	0.81722	10.2513
-312	53.3423	0.811405	11.0725	4.7978	-0.448693	6.87538	NaN	NaN	NaN	56.634	1.29282	10.5986
-300	53.1492	0.439762	11.0424	4.73608	-0.278617	6.93506	NaN	NaN	NaN	56.504	1.17882	10.6225
-288	52.8303	0.0856435	11.1381	4.84826	-0.437847	6.83516	NaN	NaN	NaN	56.2396	1.20762	10.7432
-276	52.4919	-0.249215	11.0138	4.9969	-0.634689	6.81905	56.2762	0.67102	11.3801	NaN	NaN	NaN
-264	52.3058	-0.219804	11.1752	4.9528	-0.752352	6.71813	55.9184	1.07892	11.8787	55.7701	1.66422	10.7443
-252	51.9119	-0.313723	11.4915	4.94158	-0.860057	6.88452	55.6876	0.96702	11.8471	55.2632	1.39212	10.7102
-240	51.3991	-0.677532	11.3652	4.97483	-0.808036	6.999	55.4257	0.18852	12.0287	55.1893	0.86382	10.957
-228	51.609	-1.09699	11.4248	4.8693	-0.84893	6.94765	55.3845	-0.11758	11.9524	55.0534	0.66672	10.5691
-216	51.3161	-1.19664	11.3789	4.89589	-0.738197	7.04352	55.1594	0.40912	11.1093	NaN	NaN	NaN
-204	50.8871	-1.25331	11.5353	4.84798	-0.798657	7.3562	54.8751	-0.0407797	11.8193	54.5515	0.85492	10.2706
-192	50.9991	-1.46294	11.5367	4.89079	-0.601548	7.18686	NaN	NaN	NaN	54.5355	0.34772	10.7339
-180	50.8357	-1.35143	11.6035	4.9916	-0.705995	7.28489	NaN	NaN	NaN	54.491	0.49762	10.7087
-168	50.6863	-1.45331	11.8934	4.97646	-0.817589	7.29522	54.4809	0.57862	11.8147	54.1319	1.45422	10.3085
-156	50.4027	-1.44134	11.6753	5.14677	-0.725181	7.25771	NaN	NaN	NaN	53.8359	1.46652	10.2754
-144	49.8999	-1.90836	11.7355	5.2725	-0.742273	7.33448	53.8651	0.58302	11.9135	53.5061	1.37602	10.3881
-132	49.9577	-2.12752	12.1046	5.08847	-0.928019	7.46898	53.8035	0.83322	11.8928	53.5464	1.40612	10.651
-120	49.8087	-2.1948	11.8745	5.31477	-0.775401	7.5899	53.6723	0.70182	11.675	53.4804	1.40762	10.5164
-108	49.8796	-2.06675	12.0146	5.41556	-0.642386	7.62767	53.4917	0.75962	11.5472	53.4199	1.42992	10.4971
-96	49.7018	-2.16661	12.1929	5.40999	-0.67142	7.59698	53.2754	0.99532	11.8394	52.6661	2.15472	10.3771
-84	49.5377	-2.19118	12.2621	5.42381	-0.688712	7.64415	52.6401	1.53442	10.6583	52.2183	2.34542	9.26923
-72	49.3677	-2.17086	12.2364	5.70451	-0.72542	7.62763	52.2801	1.99602	10.6823	51.755	2.78172	9.24105
-60	49.5773	-2.18582	12.2165	5.86554	-0.698535	7.71773	51.545	2.04202	10.4337	51.149	2.83262	8.93578
-48	49.354	-2.44716	12.3029	5.97694	-0.686748	7.75448	50.7669	2.29252	10.376	50.4754	2.98732	8.88276
-36	49.1695	-2.70886	12.1538	5.91554	-0.569272	7.88058	49.9018	2.44602	10.2582	49.6191	3.21942	8.94471
-24	49.1906	-2.84252	12.311	5.95963	-0.674482	7.83255	48.5399	2.47922	9.31317	48.0805	3.48772	8.09841
-12	48.991	-2.92643	12.2657	6.3866	-0.74632	7.88603	47.1466	2.59402	9.13236	46.676	3.48722	7.73443
0	48.7596	-2.62287	12.2526	6.41719	-0.803139	8.09768	45.579	2.77532	9.10813	44.9422	3.69502	7.70749
12	48.5334	-2.59748	12.194	6.57361	-0.546813	8.02112	43.3931	2.44512	9.34895	42.866	3.39972	7.86125
24	48.2978	-2.84205	12.2137	6.8204	-0.489229	8.02796	41.2307	2.22442	9.93021	40.6048	3.18772	8.26886
36	48.0273	-2.70909	12.3119	6.94932	-0.614354	8.01646	39.6866	2.07202	9.92895	38.8652	3.26762	8.01052
48	47.7795	-2.9684	12.316	7.1256	-0.801334	8.24873	39.2118	2.16452	10.002	38.3687	3.30472	8.075
60	47.9581	-2.95939	12.3637	7.37698	-0.8388	8.27867	38.3753	1.86512	10.3869	37.3381	3.04152	8.64665
72	47.9595	-3.21132	12.3598	7.92536	-0.730586	8.21642	38.2173	1.85782	10.2677	37.2819	3.04702	8.56748
84	47.9572	-3.62679	12.2013	8.2994	-0.610367	8.22383	38.252	1.57952	10.2525	37.0954	3.04932	8.50533
96	48.0075	-3.50834	12.5077	8.67182	-0.958797	8.40513	37.595	1.52242	10.2843	36.308	2.99592	8.67754
108	47.9235	-3.4592	12.4288	8.89994	-0.787667	8.63054	36.7994	1.60792	10.3987	35.5675	3.14972	7.95923
120	47.874	-3.46821	12.7272	9.21147	-0.633097	8.71351	36.8463	1.28792	10.5246	35.397	3.22652	8.46458
132	47.8736	-3.3211	12.5964	9.48965	-0.876188	8.77154	37.0314	1.21822	10.4813	35.1805	3.22232	8.627
144	48.1957	-3.31193	12.8142	9.77925	-0.84626	8.78292	36.86	1.32232	10.503	34.9669	3.60312	8.43611
156	47.9168	-3.39488	12.685	9.94742	-1.0877	8.77051	36.9852	1.15072	10.5356	34.858	3.55492	8.46445
168	48.0164	-3.51575	12.7845	9.97365	-1.36943	8.68383	37.1935	1.11782	10.4974	34.5382	3.65852	8.51685
180	48.2021	-3.36222	13.0126	10.0665	-1.45256	8.81375	37.2345	0.68082	10.5506	34.3492	3.51852	8.64366
192	NaN	NaN	NaN	NaN	NaN	NaN	37.5621	0.70342	10.5262	34.2933	3.76472	8.45954
--------------------------
Embryo	number	3
-528	58.6655	9.03985	10.0365	NaN	NaN	NaN	60.4303	10.4186	11.8499	NaN	NaN	NaN
-516	NaN	NaN	NaN	NaN	NaN	NaN	61.2746	10.5695	10.7727	NaN	NaN	NaN
-504	59.5868	9.06474	9.13705	8.48686	4.50345	12.248	61.5045	10.6717	10.6111	NaN	NaN	NaN
-492	59.7321	8.8977	9.52515	8.42442	4.30444	11.9789	61.7955	9.99306	11.9688	NaN	NaN	NaN
-480	60.1106	8.28282	9.76717	8.13027	4.27359	12.0182	62.0186	9.29796	12.2024	NaN	NaN	NaN
-468	60.2487	8.14241	9.90779	8.19473	4.19353	11.8287	61.8115	9.25476	13.24	NaN	NaN	NaN
-456	60.4328	7.95931	10.1078	8.01018	4.05744	11.7712	62.0688	9.19546	13.3332	NaN	NaN	NaN
-444	60.2804	8.27791	9.88153	7.82062	4.44746	11.6794	62.0062	9.62306	13.6061	NaN	NaN	NaN
-432	59.9533	8.53918	9.92935	7.67943	4.17591	11.8425	61.8281	9.99876	13.2304	NaN	NaN	NaN
-420	59.7117	8.93902	9.7396	7.09637	4.33359	11.4938	61.975	9.73206	13.1831	NaN	NaN	NaN
-408	59.8454	8.31728	9.76903	6.94304	4.49807	11.3964	62.037	8.76466	13.3937	NaN	NaN	NaN
-396	59.8701	8.19963	9.68988	6.73529	4.33252	11.4701	62.2148	8.88946	13.0393	NaN	NaN	NaN
-384	59.7646	7.93971	9.69096	6.68882	4.3004	11.7685	62.1781	8.67066	12.9115	NaN	NaN	NaN
-372	59.5874	8.09084	9.69757	6.52971	4.25406	11.5964	NaN	NaN	NaN	61.8854	8.37816	13.2411
-360	59.3627	8.27983	9.69543	6.53031	4.22882	11.5037	62.3489	9.04176	12.3674	61.8744	8.66996	13.0429
-348	59.2714	8.38664	9.71713	6.55547	4.22185	11.5002	62.3393	8.95016	12.3726	61.9457	8.63076	13.2534
-336	59.3207	8.44087	9.72047	6.42923	3.99401	11.2832	NaN	NaN	NaN	62.6079	8.86746	12.1485
-324	59.1264	8.74038	9.60452	6.46922	4.0435	11.1196	NaN	NaN	NaN	62.2117	9.36196	12.0545
-312	58.8267	9.22397	9.59434	6.56583	3.99152	11.0498	NaN	NaN	NaN	61.9103	9.68996	12.3302
-300	58.6716	9.61058	9.74781	6.59214	3.86775	11.097	NaN	NaN	NaN	61.8013	9.65206	12.2516
-288	58.4511	10.0962	9.82743	6.44767	4.02955	11.0513	60.9189	9.35686	13.2769	61.6277	9.83356	12.3782
-276	58.4292	10.3769	9.93272	6.27526	3.79879	10.8572	60.4219	9.21256	13.4878	61.3747	10.1703	13.1569
-264	58.1358	10.764	10.0079	5.93701	3.76176	10.8319	60.1469	9.43376	13.4072	61.003	10.2108	13.3638
-252	57.8438	10.9965	10.0236	5.94365	3.68614	10.7089	59.8684	9.08326	13.3189	60.8047	9.97946	13.0113
-240	57.9363	10.9436	10.0116	6.0518	3.86348	10.5993	59.8156	8.80786	13.1699	60.4495	9.33916	12.9277
-228	57.8681	10.9392	10.0366	6.19296	3.8497	10.6906	59.1717	8.38046	13.2389	60.2672	9.47626	13.142
-216	57.6215	10.9688	10.1591	6.13563	3.72424	10.6196	58.9205	8.14656	13.2775	59.8967	9.03686	13.1475
-204	57.9697	10.8607	10.2218	6.12869	3.68976	10.5266	58.9269	7.67126	13.3322	59.6741	8.44246	13.3235
-192	57.7912	10.8752	10.2755	6.31694	3.60851	10.5639	58.2339	7.49266	12.2677	59.2691	8.36986	13.287
-180	57.4852	10.9689	10.2159	6.22435	3.74615	10.5258	57.6355	7.53396	12.183	58.7041	8.47046	13.2722
-168	57.078	11.649	10.2781	6.35705	3.98848	10.7031	57.1299	7.92856	13.1369	58.0987	9.05556	13.4779
-156	57.0863	11.9006	10.3073	6.59494	4.02733	10.6147	56.806	7.67336	12.9799	57.7371	8.83406	13.3557
-144	56.9739	12.0491	10.278	6.62553	4.27132	10.6369	56.1244	7.55126	12.4642	57.2643	8.58356	12.877
-132	56.4466	12.5445	10.2813	6.67745	4.30935	10.6071	55.49	7.56176	12.9212	56.5612	8.70496	13.0288
-120	56.1458	12.7554	10.1482	6.69453	4.32313	10.706	54.826	7.78426	13.0672	55.865	9.01766	13.0197
-108	56.0935	12.7113	10.3065	6.59327	4.26633	10.5874	54.3589	7.36946	12.9485	55.5719	8.65886	13.2199
-96	56.0331	12.892	10.3331	6.65172	4.16127	10.7767	54.1284	7.06106	12.5044	55.223	8.55616	13.1367
-84	55.9044	13.0194	10.3091	6.70434	4.18383	10.7442	53.8199	6.94626	13.2625	54.6599	8.47246	13.135
-72	55.7851	13.1395	7.94753	6.51616	4.13501	8.62315	52.8127	7.35096	10.5035	53.8685	8.71486	10.6021
-60	55.6833	13.176	7.92515	6.58663	4.165	8.81846	52.0312	7.36396	10.4624	53.1552	8.86896	10.5126
-48	55.567	13.3945	7.98855	6.70267	4.25974	8.80131	51.5407	7.40856	10.4924	52.5182	8.88686	10.6387
-36	55.5137	13.3717	8.1503	6.80171	4.26914	8.90106	50.7501	7.51226	10.6256	51.9549	9.09876	10.7971
-24	55.6027	13.2389	8.10715	6.86578	4.25003	9.01799	50.2474	7.21546	10.5913	51.3954	8.74736	11.3083
-12	55.6671	13.1663	8.47221	7.03078	4.24272	9.01007	49.6448	7.28586	10.5024	50.8741	8.87186	10.7736
0	55.7372	13.0885	8.36661	7.24013	4.20342	9.07175	48.6108	7.15566	10.6858	49.9622	8.87946	10.7767
12	55.6644	13.0627	8.54569	7.33543	4.16705	9.07868	47.5571	6.49706	10.9182	49.1151	8.20396	11.6986
24	55.7563	12.9146	8.70694	7.4682	4.02495	9.19923	46.4972	6.53896	11.0942	48.133	8.19756	11.5308
36	55.7097	12.7763	8.78305	7.63677	3.93939	9.3651	44.9939	6.06966	11.4012	46.482	8.11496	11.8094
48	55.7475	12.5867	8.70426	7.66932	4.00951	9.45811	43.3876	5.44906	11.5406	44.9898	7.68716	11.6905
60	55.8821	12.4873	8.89915	7.63656	3.81287	9.57349	42.0748	5.25546	11.804	43.8572	7.67076	11.8685
72	55.8852	12.2199	8.91954	7.72443	3.70552	9.67189	41.0005	4.72906	11.912	43.0727	7.17846	11.8043
84	55.8951	12.0642	8.93048	7.78351	3.56187	9.76861	39.5548	4.89596	11.9726	41.8024	7.49826	12.0166
96	55.673	11.8787	8.95033	7.78138	3.38968	9.84768	38.7306	4.59856	11.9885	41.1199	7.29776	12.1258
108	55.7392	11.7323	9.06192	8.00576	3.16698	9.86459	37.8333	4.67286	12.0563	40.4413	7.45006	12.0772
120	55.5975	11.2413	9.1777	8.29405	3.23836	9.94539	37.1592	4.35766	12.0639	40.0667	7.24466	12.1557
132	55.465	11.2058	9.31617	8.35537	3.24128	10.1071	36.9154	4.27666	12.2714	39.955	7.36906	12.4845
144	55.3161	10.964	9.36588	8.46767	3.29589	10.2149	36.4569	4.09716	11.997	39.966	7.38466	12.2336
156	55.2298	10.7582	9.39705	8.4691	3.35352	10.3173	36.3199	3.90566	12.1139	40.1844	7.20126	12.2642
168	55.2389	10.5825	9.53069	8.82354	3.62485	10.3388	35.394	4.29026	12.1341	39.852	7.52736	12.2911
180	NaN	NaN	NaN	NaN	NaN	NaN	34.1228	4.10326	12.2106	39.4687	7.51156	12.5538
--------------------------
Embryo	number	4
-360	47.3324	-4.38594	10.1484	13.9897	-4.94243	7.85049	50.0915	-3.18311	9.11344	NaN	NaN	NaN
-348	47.2077	-4.06476	10.2463	14.0039	-4.62173	8.06363	49.9695	-3.13921	9.25602	49.904	-3.87771	8.97091
-336	46.9402	-4.11601	10.5488	14.4438	-4.25268	8.82654	49.7028	-3.93931	9.15585	NaN	NaN	NaN
-324	46.4812	-4.40836	10.848	14.4833	-4.09474	8.95067	49.454	-4.76541	9.25177	49.7171	-3.73511	10.4568
-312	46.3503	-4.76563	10.8916	14.8557	-3.95327	9.05804	49.4276	-4.70301	9.28413	49.6484	-3.90151	10.3169
-300	46.2715	-5.00476	10.6622	15.2668	-3.94209	9.31848	49.26	-4.87941	9.16554	49.4562	-3.96321	10.0273
-288	45.8559	-5.30422	10.5807	15.4207	-3.87332	9.771	48.9208	-4.92761	8.90365	49.2145	-4.34221	9.3514
-276	45.5515	-5.46302	10.0048	15.6663	-4.00667	9.91139	NaN	NaN	NaN	48.9262	-4.97241	9.24946
-264	44.9939	-5.96764	10.0874	15.566	-3.99358	10.2113	47.8869	-6.61201	8.84688	48.4698	-5.74181	8.99294
-252	44.5801	-6.25708	10.1221	15.8098	-4.35044	10.4994	47.6073	-6.62951	7.82383	48.2618	-5.64091	8.98207
-240	44.684	-6.09282	10.231	16.2289	-4.67663	10.5771	47.6181	-6.61351	7.7558	48.2145	-5.45261	8.91005
-228	44.5038	-6.15743	10.4535	16.1955	-4.99723	10.727	47.657	-6.54971	8.69645	48.1593	-5.68861	9.16877
-216	44.1229	-6.72515	10.5698	16.3991	-5.13855	11.2628	46.8842	-7.36951	8.50411	47.5148	-6.43851	9.18989
-204	43.4519	-7.2652	10.6905	16.4436	-5.2278	11.5787	46.5528	-7.59511	8.41171	47.3416	-6.70941	9.1406
-192	43.7904	-7.0758	10.6548	17.2432	-5.22957	11.8538	46.9255	-7.17001	8.43444	47.7983	-6.33581	9.17647
-180	43.565	-7.07868	10.7601	17.1019	-5.0667	12.13	46.5562	-7.82831	8.71426	47.7839	-6.59631	9.08136
-168	43.3307	-6.96139	10.766	16.8496	-4.98367	12.2626	46.4376	-7.60741	8.57543	47.6471	-6.25021	9.39663
-156	43.0727	-7.09769	11.3241	17.2782	-4.82008	12.5408	46.1447	-7.57641	8.79927	47.4506	-6.32761	9.46538
-144	42.9547	-7.19272	11.7065	17.3629	-4.6999	12.794	46.4622	-7.76821	8.94275	47.4669	-6.52451	10.4817
-132	42.2756	-7.56619	11.8213	17.6879	-4.17373	13.2854	45.4934	-8.56341	8.94528	46.6475	-7.44281	10.4004
-120	42.1532	-7.82257	11.8467	17.5372	-4.04865	13.664	45.1708	-8.50021	8.97866	46.2896	-7.36331	10.1781
-108	42.0666	-7.66079	12.3135	17.9706	-4.11573	14.0686	44.7906	-8.77451	9.02617	45.9506	-7.84601	10.3281
-96	41.8118	-7.74974	12.9621	18.2399	-3.91586	14.4884	44.561	-8.97171	9.3301	45.8253	-7.77681	10.3658
-84	41.967	-7.41132	13.0794	18.4824	-3.78558	14.7298	44.8718	-8.42801	9.36268	45.7863	-7.34961	10.3622
-72	42.165	-7.24736	13.6404	18.8965	-3.47242	15.0271	44.5834	-8.21421	10.3849	45.6367	-6.95621	10.536
-60	41.9421	-7.0405	14.1771	19.0347	-3.3733	15.22	44.1168	-8.17211	10.5064	45.0378	-6.44421	11.0198
-48	41.9346	-6.79661	11.6272	19.6013	-3.63398	12.1928	43.6805	-7.93341	7.58586	44.5537	-5.97891	7.72777
-36	42.2159	-6.50898	11.9655	20.1486	-3.90813	12.3513	43.1515	-7.57881	7.44428	44.0315	-5.23181	7.63146
-24	41.9633	-6.43386	12.3883	20.8467	-3.83198	12.6122	41.9489	-6.70221	7.60638	42.6565	-3.53441	8.81786
-12	41.8357	-5.76574	12.966	20.8429	-3.59708	13.1047	40.0609	-5.82061	8.61681	40.6032	-2.37091	9.08811
0	41.2636	-5.62436	13.0352	20.6238	-3.74272	13.4264	37.4654	-4.77601	9.04668	38.1528	-1.06081	10.3527
12	40.5349	-5.20445	13.2138	20.6392	-3.85944	13.2266	35.1298	-3.82921	10.2188	35.8932	-0.35321	10.7426
24	40.0471	-4.92422	13.2828	20.8141	-4.4428	13.1654	33.2894	-2.81741	10.2757	34.074	0.80599	11.0833
36	39.2113	-4.84194	13.4556	20.7255	-4.70449	13.2663	32.0399	-2.25801	10.4138	32.4821	1.46069	11.6678
48	39.2071	-4.74687	13.8365	21.0014	-4.61037	13.4858	31.1189	-1.85301	10.5062	31.836	1.64529	11.7877
60	38.923	-5.00012	13.7761	21.0699	-4.31052	13.737	30.8316	-1.20501	10.6759	31.5891	2.56849	12.0152
72	38.5199	-4.8599	13.9686	21.3034	-4.28189	13.7972	29.9257	-0.88541	10.8444	30.8783	3.24369	12.0358
84	38.2998	-4.96972	14.1657	21.1372	-3.91237	14.0874	29.5163	-1.15221	11.2657	30.8276	3.01219	12.3462
96	38.0916	-4.84503	14.4654	20.761	-3.99227	13.9926	28.8047	-0.75361	11.5437	30.3353	3.71999	12.3102
108	37.7625	-4.85072	14.4782	20.4665	-3.79961	14.1018	28.2315	-0.46551	11.5071	29.7657	4.48489	13.0177
120	37.4916	-5.09741	14.2611	20.3317	-3.9108	14.1697	28.0885	-0.0365102	11.6349	30.0341	4.62489	13.12
132	37.3308	-5.13511	14.4366	20.1337	-3.88318	14.1845	27.7439	-0.17201	11.6919	29.976	4.74789	13.3773
144	37.3373	-5.13405	14.201	20.1883	-3.81742	14.3562	27.3197	-0.38821	11.4642	29.9845	4.93539	13.1402
156	37.2251	-4.98957	14.5655	19.929	-4.08683	14.3341	26.7145	-0.50341	11.2734	30.095	4.93429	13.3577
168	36.9581	-5.03682	14.6162	19.608	-4.1372	14.2649	26.468	-0.13491	11.657	30.2792	5.22349	13.3393
180	36.8837	-5.04492	14.6584	19.2399	-4.03314	14.5077	25.7373	0.00728984	11.5896	30.5896	5.73939	13.4672
192	36.6076	-4.86551	14.9114	18.9356	-3.83953	14.5048	25.5586	-0.23361	11.851	30.7375	5.66799	13.4989
204	36.5431	-4.97419	14.9013	18.8343	-3.8712	14.451	25.6641	-0.27711	12.1721	31.2111	5.77789	13.4435
216	36.5588	-5.1382	14.6972	18.766	-3.68643	14.4502	25.3748	-0.17441	12.0141	31.5572	6.13049	13.5926
228	NaN	NaN	NaN	NaN	NaN	NaN	24.8935	-0.0584102	12.0046	31.4181	6.55699	13.6165
240	NaN	NaN	NaN	NaN	NaN	NaN	24.5568	-0.12521	12.3367	31.8566	6.38849	13.5886
252	NaN	NaN	NaN	NaN	NaN	NaN	24.5107	-0.11051	12.2267	32.1797	6.61449	13.7688
264	NaN	NaN	NaN	NaN	NaN	NaN	23.7639	-0.21941	12.2815	32.0478	6.42349	13.7792
276	NaN	NaN	NaN	NaN	NaN	NaN	23.5198	-0.35761	12.8579	32.6917	6.26449	13.8713
288	NaN	NaN	NaN	NaN	NaN	NaN	23.677	0.0635898	12.8491	32.7548	6.03429	13.835
300	NaN	NaN	NaN	NaN	NaN	NaN	24.1538	0.30209	13.1805	32.7997	5.95799	13.4434
312	NaN	NaN	NaN	NaN	NaN	NaN	24.1797	0.37269	13.1688	32.6026	5.88799	13.5706
324	NaN	NaN	NaN	NaN	NaN	NaN	24.4841	0.65109	12.6952	32.4517	5.80719	13.2682
336	NaN	NaN	NaN	NaN	NaN	NaN	23.9244	0.63329	13.665	32.7144	5.71889	13.6108
348	NaN	NaN	NaN	NaN	NaN	NaN	23.0385	0.43499	13.9587	33.1086	5.51889	13.5581
--------------------------
Embryo	number	5
-480	52.1519	-2.75572	10.8652	NaN	NaN	NaN	NaN	NaN	NaN	NaN	NaN	NaN
-468	51.8235	-2.90369	10.3176	NaN	NaN	NaN	NaN	NaN	NaN	NaN	NaN	NaN
-456	51.8631	-1.03359	9.92484	NaN	NaN	NaN	NaN	NaN	NaN	53.9087	0.226188	9.11159
-444	50.7229	-0.965905	9.29789	NaN	NaN	NaN	NaN	NaN	NaN	52.7777	-0.363511	7.71695
-432	50.6515	-0.623603	9.80984	NaN	NaN	NaN	NaN	NaN	NaN	52.5692	0.274989	7.58118
-420	50.5929	-0.151927	9.74815	6.58388	0.458912	12.4878	NaN	NaN	NaN	52.5592	0.0762885	7.57775
-408	51.0273	0.542525	10.4364	NaN	NaN	NaN	NaN	NaN	NaN	53.1465	2.72639	8.61596
-396	51.0609	1.00501	10.5223	6.67273	0.621132	12.8363	NaN	NaN	NaN	NaN	NaN	NaN
-384	51.2522	0.467125	10.8157	6.77672	-0.229426	12.6889	NaN	NaN	NaN	53.599	2.21809	8.74354
-372	51.3265	1.07024	11.0819	7.12337	-0.856619	12.5472	NaN	NaN	NaN	53.6078	2.39909	8.84395
-360	51.805	0.65005	9.1078	7.13094	-0.715518	10.0278	NaN	NaN	NaN	54.4109	2.26399	7.51735
-348	51.6639	0.399237	9.23617	7.02354	-1.0862	10.6262	NaN	NaN	NaN	54.2944	2.19639	7.49128
-336	51.6821	0.111879	9.35518	7.14831	-0.694107	10.3737	NaN	NaN	NaN	54.2163	2.61319	7.49721
-324	51.6857	0.0668346	9.56325	7.17533	-0.264937	10.4547	NaN	NaN	NaN	54.2737	2.69499	7.69963
-312	51.7269	0.541383	9.74235	7.06252	-0.395877	10.9829	53.7649	3.64099	7.42495	NaN	NaN	NaN
-300	51.6496	0.151955	10.29	6.9565	-0.246508	11.3168	54.5292	2.88619	8.91038	55.0776	2.40299	9.27398
-288	51.9629	-0.345277	10.3869	7.2012	-0.903297	11.2079	55.3013	2.25749	9.19272	NaN	NaN	NaN
-276	51.9608	-0.140617	10.4088	7.46872	-1.37287	11.29	55.3734	2.74079	10.3765	NaN	NaN	NaN
-264	52.1773	-0.350485	10.6922	7.45667	-1.12108	11.2949	55.0692	3.27339	10.5814	55.6469	2.49059	11.9338
-252	51.9073	-0.16901	10.6125	7.55797	-1.16076	11.4339	55.0964	3.45439	10.4825	55.6091	2.68689	11.8725
-240	51.9914	-0.403976	10.4523	7.77543	-1.01561	11.3866	54.9265	3.50889	10.6436	55.6439	2.60259	11.8631
-228	51.7556	-0.503426	10.7705	7.63691	-1.08716	11.645	54.8576	3.46779	10.6438	55.2659	2.38079	11.8118
-216	51.4644	-0.617769	10.728	7.71756	-1.14442	11.7556	54.5615	3.65279	10.5243	55.368	2.60329	11.9224
-204	51.4856	-0.55518	10.7194	7.83027	-1.33146	11.6663	54.4995	3.88439	10.3896	55.1519	2.91889	11.1596
-192	51.5949	-0.731784	10.7352	7.8339	-1.17591	11.8707	54.4941	3.50579	10.3656	55.4417	2.46339	11.1246
-180	51.1514	-1.03935	10.5683	8.02315	-1.29464	11.8465	53.6615	3.30779	9.18334	54.9498	2.27009	10.2765
-168	51.1032	-1.19632	10.6688	8.02481	-0.943346	12.0263	53.3884	3.28749	9.75165	54.5311	2.24209	10.4608
-156	51.0016	-1.15807	10.9273	8.15021	-1.06877	12.0534	53.395	3.64999	10.412	54.7289	2.45549	11.4058
-144	50.8429	-1.39872	11.1962	8.17294	-1.26191	12.1335	53.4515	3.53229	10.5548	54.6711	2.43849	11.6958
-132	50.9187	-1.64589	11.3285	8.29209	-1.54214	12.1465	53.5292	3.27699	11.009	54.7099	1.96409	11.9833
-120	50.7569	-1.80107	11.2407	8.22119	-1.37934	12.4613	53.2957	3.37519	10.867	54.5962	1.98559	12.0172
-108	50.6823	-1.76271	11.6292	8.11084	-1.30445	12.888	53.0029	3.53639	11.8712	54.2385	2.11509	12.1575
-96	50.5364	-1.99648	11.5949	8.33953	-1.34872	12.8713	51.9779	3.35499	11.9974	53.7354	1.93849	13.1762
-84	50.2698	-2.25139	11.8048	8.27137	-1.35463	13.2922	51.3804	3.37399	12.3253	53.2391	1.98249	13.4266
-72	50.259	-2.20234	12.0601	8.24473	-1.25507	13.4696	51.0229	3.41739	13.1954	53.1172	1.89379	13.5752
-60	50.0714	-2.59915	12.3007	8.29882	-1.13909	13.6389	50.4812	3.20159	13.493	52.9565	1.59579	13.8592
-48	49.8285	-2.99985	12.445	8.55096	-1.01397	13.5578	49.5428	2.82589	13.6095	52.2951	1.63189	14.4705
-36	49.2518	-3.71259	12.572	8.75575	-1.03085	13.6785	47.2059	1.83119	14.6439	50.7488	1.17789	14.9015
-24	48.9766	-3.50017	12.522	8.95786	-0.830172	13.7013	44.8726	1.71749	14.841	49.697	1.36479	15.1538
-12	48.6717	-3.14309	12.5351	9.11057	-0.983436	14.1027	41.9834	1.44169	15.0088	48.0932	1.57539	16.0302
0	48.0979	-2.94149	12.6484	9.51695	-0.71159	14.4117	39.9051	1.50369	15.2509	46.5319	1.70729	16.4645
12	47.5535	-2.75163	12.7639	10.3703	-0.683566	14.6318	38.1706	1.81309	16.2514	44.9827	1.41589	17.0686
24	47.2025	-2.36169	12.8898	11.48	-0.495139	14.8433	36.7411	1.71279	16.2195	43.9039	1.50089	17.8826
36	46.7001	-2.04416	12.7913	12.1942	-0.270129	14.9752	35.8166	1.97489	16.3948	43.2402	1.45679	17.8269
48	46.6789	-2.00156	12.8973	12.6886	-0.145813	15.0721	34.8722	1.94619	16.385	42.8134	1.54959	17.9327
60	46.9786	-2.10999	13.0094	13.0248	-0.0700512	15.4403	34.1839	2.01319	16.4384	42.2672	1.58579	17.8724
72	46.7983	-2.07727	13.1103	13.3705	-0.0803346	15.6072	33.0252	2.17849	16.2762	42.1077	1.57619	18.0179
84	46.9473	-2.04765	13.1947	13.5012	-0.120079	15.6228	32.1062	2.19869	16.5224	41.6375	1.56059	17.9774
96	46.8641	-2.07048	13.3271	13.7231	-0.0834474	15.8196	30.6497	1.99109	16.5069	41.6568	1.46549	18.0082
108	46.9919	-2.10298	13.453	14.1791	0.330945	15.7957	29.7837	2.16269	16.4403	41.6354	1.28649	18.1116
120	47.0178	-2.04328	13.3216	14.3049	0.344287	16.0548	28.9777	2.38489	16.6334	41.2227	1.49209	17.9885
132	47.0667	-1.895	13.6796	14.636	0.56654	15.9682	28.3114	2.14679	16.7963	41.2891	1.53419	18.113
144	47.1979	-1.89597	13.8122	14.4939	0.387754	16.0495	27.7299	2.45459	17.3344	41.1367	1.41399	18.1753
156	47.1307	-1.84481	13.7977	14.6413	0.56717	16.2351	27.251	2.04459	17.4219	41.2858	1.81889	18.5665
168	47.184	-1.79356	13.9439	14.7525	0.567968	16.4907	26.6462	1.86619	17.6496	NaN	NaN	NaN
180	47.247	-1.84613	14.0796	15.1404	0.517902	16.4659	25.9891	2.29249	17.8675	41.075	1.52109	18.6173
192	NaN	NaN	NaN	NaN	NaN	NaN	25.441	2.31329	17.7183	40.9104	1.29519	18.3984
204	NaN	NaN	NaN	NaN	NaN	NaN	25.4662	2.24409	17.7988	41.1035	1.52439	18.2399
216	NaN	NaN	NaN	NaN	NaN	NaN	25.6242	2.23669	18.0222	41.6433	1.36689	19.5
228	NaN	NaN	NaN	NaN	NaN	NaN	25.234	2.09589	18.042	41.8347	1.26429	18.6094
--------------------------
Embryo	number	6
-348	45.3257	-6.62593	11.2425	13.8093	0.91443	12.3835	NaN	NaN	NaN	48.167	-8.01651	11.8717
-336	44.5429	-6.91686	10.4719	13.8506	0.800678	11.501	47.6192	-8.51231	12.1121	48.1717	-8.39081	10.5663
-324	44.4347	-7.80781	9.90436	13.8595	0.41629	11.2338	47.3793	-10.2191	10.3816	47.8381	-10.0729	9.17768
-312	43.964	-8.2788	9.47457	13.6402	0.482509	11.1175	46.8878	-10.8348	10.2683	47.3476	-10.642	9.15676
-300	43.6339	-8.42111	9.40606	13.7791	0.356821	11.0499	47.3838	-10.5232	8.84577	NaN	NaN	NaN
-288	43.7432	-8.07367	9.4558	13.3185	0.579497	11.2126	47.6646	-9.46061	8.63581	NaN	NaN	NaN
-276	44.0366	-7.74756	9.45224	13.3131	0.767247	10.7831	47.7889	-9.58301	9.31743	48.1917	-8.64721	7.58844
-264	44.0111	-7.56527	9.26329	12.7871	1.30088	10.7309	47.7289	-9.59571	9.04767	48.1784	-8.53761	7.92351
-252	43.6725	-7.98909	9.20763	12.8505	1.90145	10.333	47.3048	-9.55361	10.3172	47.7697	-8.54021	8.85933
-240	43.3559	-7.87502	9.678	13.1926	2.34382	10.3186	47.1364	-9.20351	10.6327	47.6181	-8.38681	10.1724
-228	43.438	-7.69007	9.30908	13.2149	2.79875	10.1655	47.0784	-9.51391	10.4892	47.8191	-8.42661	9.18999
-216	42.7886	-8.19032	9.26753	12.8159	3.05442	10.0887	46.6277	-10.2553	10.5272	47.3899	-9.06981	9.13266
-204	42.7584	-8.19955	9.13487	12.4707	2.88701	9.71741	46.3874	-10.4147	10.4328	47.151	-9.49321	8.92607
-192	42.6839	-8.14699	9.18727	12.7379	3.37254	9.65205	47.1762	-9.25371	8.74908	46.9639	-9.72841	9.29595
-180	42.8898	-8.03085	9.11705	12.5545	3.79931	9.41625	47.6033	-8.59461	7.62256	47.1395	-9.78341	8.98286
-168	42.9787	-7.78569	8.71413	12.5261	3.8113	9.47763	47.6318	-8.12891	7.43181	47.3493	-9.18141	8.95876
-156	42.8755	-7.70109	8.88924	12.4692	3.99149	9.55457	47.5652	-7.59311	7.57195	47.262	-8.93211	9.05171
-144	42.9781	-7.26928	8.8997	12.4261	3.9593	9.41219	47.8865	-7.08981	7.63868	47.5467	-8.18661	9.05971
-132	43.1332	-7.0582	8.89508	12.2155	4.17528	9.14453	47.8383	-6.95641	7.36007	47.651	-8.47891	8.71651
-120	42.7736	-7.2004	8.98239	11.9859	4.61534	8.91224	47.5856	-6.67151	7.65493	47.4516	-7.94761	8.96376
-108	42.9227	-6.88337	9.02036	11.9518	5.02187	8.75019	47.1828	-5.71141	7.38717	47.6166	-7.16951	8.96944
-96	42.8634	-6.60557	8.97654	12.2948	4.96663	8.56258	46.9923	-5.10271	7.44724	47.5089	-6.75261	8.98117
-84	42.4377	-6.71659	9.02662	11.8936	5.33574	8.54234	46.322	-4.66231	7.42377	47.1723	-6.58841	9.0256
-72	42.2396	-6.72594	9.19001	11.8814	5.6572	8.8239	45.4865	-3.87491	7.45739	46.7204	-5.68261	9.00421
-60	42.0726	-6.48136	9.17859	12.3926	6.31668	8.30954	44.0733	-2.80931	6.2474	46.1206	-4.60841	8.84827
-48	41.9593	-6.5118	9.03148	12.5478	6.40997	8.22025	41.8171	-2.04461	5.9506	45.2161	-3.72571	7.72659
-36	41.8802	-6.45543	8.69667	12.7824	6.31234	8.17444	39.9038	-1.57531	5.94879	44.0476	-2.86221	7.43559
-24	41.5685	-6.07954	8.32677	13.0512	6.49529	8.24251	36.3451	-1.04891	5.97364	41.9054	-1.76941	7.13359
-12	41.3378	-5.48498	8.63225	13.3063	6.63091	8.06601	33.8278	-0.918111	6.12487	40.0474	-0.831411	6.49451
0	41.0261	-4.92879	8.56676	13.5821	6.57885	7.51817	31.9503	-0.912011	5.75598	38.0932	-0.173311	6.41415
12	40.4628	-4.57308	8.02449	14.3359	6.44955	7.70797	30.4641	-1.17171	4.71471	36.6566	-0.623911	6.2566
24	39.9941	-4.50236	7.71263	15.1521	6.74197	7.59816	28.835	-0.891411	4.71869	35.6704	-0.0346109	6.12555
36	39.8415	-4.47182	7.5084	15.5161	6.95987	7.36383	27.8725	-0.990411	4.67561	34.9304	-0.146311	5.92587
48	39.5786	-4.43642	7.34803	15.988	7.33643	7.12083	27.3001	-0.757911	4.82058	34.4888	-0.555211	5.93835
60	39.5265	-4.56137	7.3209	16.3811	7.78543	7.05506	25.9132	-1.17021	4.69864	34.0397	-0.383211	5.72024
72	39.3937	-4.63227	7.29238	16.3941	8.15298	6.87306	25.0835	-0.735011	4.52015	33.5838	-0.339211	5.0718
84	39.4036	-4.8552	7.31523	16.6666	8.36429	6.82242	23.8821	-0.849811	4.72568	33.8255	-0.464311	5.6261
96	39.2387	-4.93361	7.10843	16.7802	8.44652	6.71145	22.8733	-1.22031	4.6343	33.61	0.376689	4.95779
108	39.1666	-5.13178	7.03735	16.9406	8.51891	6.67536	22.0795	-0.973111	4.79094	34.2777	0.345189	4.68494
120	39.1516	-5.02573	7.09795	17.1359	8.48824	6.65168	20.9777	-1.38221	4.47161	33.4916	0.489089	5.33496
132	NaN	NaN	NaN	NaN	NaN	NaN	20.8449	-1.24831	4.59806	33.4635	0.741489	4.97274
144	NaN	NaN	NaN	NaN	NaN	NaN	20.5499	-1.55301	4.75407	33.2592	0.913589	5.43019
156	NaN	NaN	NaN	NaN	NaN	NaN	19.8715	-1.50611	4.57121	33.2681	1.00269	5.37444
168	NaN	NaN	NaN	NaN	NaN	NaN	20.016	-1.30861	4.72127	33.7406	0.909289	5.56081
180	NaN	NaN	NaN	NaN	NaN	NaN	19.6245	-1.53621	4.60597	34.0527	1.06149	5.46511
192	NaN	NaN	NaN	NaN	NaN	NaN	19.5258	-2.04571	8.53994	34.8698	1.03339	9.01249
204	NaN	NaN	NaN	NaN	NaN	NaN	19.6569	-2.06651	7.79282	34.8175	1.28589	8.99572
216	NaN	NaN	NaN	NaN	NaN	NaN	19.1426	-1.42591	8.57852	34.8137	0.797089	8.91859
228	NaN	NaN	NaN	NaN	NaN	NaN	19.2086	-1.17701	8.7005	34.423	1.10939	9.14271
240	NaN	NaN	NaN	NaN	NaN	NaN	19.4828	-1.46311	8.66985	34.7121	1.18529	9.08158
252	NaN	NaN	NaN	NaN	NaN	NaN	19.5214	-1.52321	8.4671	34.7471	1.15029	9.04609
264	NaN	NaN	NaN	NaN	NaN	NaN	19.03	-1.45821	8.90683	35.1555	1.17749	8.86749
276	NaN	NaN	NaN	NaN	NaN	NaN	19.3913	-1.21841	8.98117	35.1586	1.28439	9.00734
288	NaN	NaN	NaN	NaN	NaN	NaN	18.6554	-1.52311	9.06143	35.1068	1.11329	9.08609
300	NaN	NaN	NaN	NaN	NaN	NaN	18.8534	-1.72091	9.21124	35.0999	0.448189	9.24287
312	NaN	NaN	NaN	NaN	NaN	NaN	18.7906	-1.33751	8.97535	35.474	0.117089	10.1087
324	NaN	NaN	NaN	NaN	NaN	NaN	18.6322	-1.39131	8.93778	35.2964	-0.300211	9.36456
336	NaN	NaN	NaN	NaN	NaN	NaN	18.7683	-1.13061	8.86552	35.8152	-0.593711	9.94494
348	NaN	NaN	NaN	NaN	NaN	NaN	18.4613	-0.594611	8.82776	35.8131	-0.771511	9.58104
360	NaN	NaN	NaN	NaN	NaN	NaN	18.4574	-0.748311	8.79804	36.0022	-0.742411	9.45846
--------------------------
Embryo	number	7
-396	51.1743	11.9753	9.68387	NaN	NaN	NaN	NaN	NaN	NaN	52.8295	11.6421	7.45043
-384	51.2283	11.0763	10.4774	24.0198	6.02278	11.8301	NaN	NaN	NaN	53.4147	11.3513	7.64912
-372	51.7244	10.8378	10.944	23.8599	6.30603	12.0487	NaN	NaN	NaN	54.0219	10.3441	8.9044
-360	51.7485	10.6228	11.381	23.9485	6.468	12.0406	NaN	NaN	NaN	54.37	10.0041	8.91057
-348	51.4579	11.0549	11.5847	23.2514	7.25931	12.4026	53.9564	9.56019	10.4719	54.0221	10.5251	9.00299
-336	51.3119	11.1767	11.7601	23.4486	7.19341	11.9861	NaN	NaN	NaN	54.115	10.6952	9.08383
-324	51.2717	10.8744	12.2853	23.4745	7.65315	11.7861	54.2683	9.69679	10.4064	54.2766	10.3149	9.21325
-312	51.6521	10.6091	11.765	23.0361	7.93491	11.7104	54.4795	8.92819	10.1034	54.6603	9.48579	9.22481
-300	51.5119	10.5198	12.52	23.193	8.12313	11.734	54.2424	9.13069	10.428	NaN	NaN	NaN
-288	51.0672	10.6321	12.8921	22.9536	8.44957	11.829	53.9536	9.92969	10.5083	NaN	NaN	NaN
-276	50.6903	10.9064	12.9554	22.7214	8.43403	11.9008	53.92	10.2205	10.684	53.7767	9.38289	11.8738
-264	50.6577	10.6567	13.1089	22.5244	8.71884	11.8595	NaN	NaN	NaN	53.822	8.84379	11.9328
-252	50.5926	10.5285	13.5033	22.6602	8.49333	11.8937	NaN	NaN	NaN	53.6679	8.61039	12.0067
-240	50.5706	10.3775	13.3109	22.3466	9.02964	12.0035	53.8292	8.76429	11.8027	53.5046	7.98499	12.0795
-228	50.589	9.99486	13.5285	22.3203	9.05953	11.8023	53.8245	7.97989	11.8161	53.5677	7.23959	12.1274
-216	50.4513	10.1469	13.8173	22.2678	9.35985	11.8132	53.5596	7.76609	11.9409	53.2238	6.87519	12.9409
-204	50.3832	9.94888	13.7113	21.9793	9.62556	11.9223	53.516	7.32479	12.0279	NaN	NaN	NaN
-192	50.2564	10.2014	13.3794	21.7977	9.82277	11.871	53.4414	7.62499	11.9111	52.6873	6.65339	12.1613
-180	50.1399	10.6903	13.3975	21.8012	9.73429	11.9126	53.2509	7.88469	11.9126	52.8041	6.96769	12.2709
-168	50.2601	10.5028	13.306	21.594	10.0336	11.7124	53.0916	7.34449	11.9246	52.5311	6.44879	12.6044
-156	50.2638	10.3193	13.3504	21.3785	10.0294	11.7602	52.9453	7.03979	11.9832	52.4771	6.12839	13.3092
-144	50.1368	10.4345	13.3524	20.0587	9.7147	4.89234	52.8225	6.80139	11.9614	52.3896	5.93989	13.0979
-132	50.3226	10.0902	13.3693	20.1967	10.1546	5.43678	52.6889	6.21509	12.0774	52.0396	5.31269	13.4555
-120	50.0796	10.1053	13.3864	20.2037	9.92461	5.30146	52.1735	5.97259	12.0575	51.745	4.95779	13.4216
-108	50.1754	10.2432	13.2596	20.2314	9.7081	5.33631	51.8504	5.57689	12.3312	51.4835	4.78619	13.5114
-96	50.0908	10.2927	13.436	19.7749	10.1124	5.69391	51.4755	5.45109	12.4966	50.8113	4.43099	14.01
-84	49.8911	10.4668	13.5498	19.9206	9.79614	5.5531	50.8	5.61629	13.1647	50.2565	4.39459	13.6778
-72	49.8984	10.735	13.4581	20.4523	9.34849	5.42158	50.4492	5.47359	13.2276	49.8315	4.26499	14.3669
-60	49.8011	10.961	10.1777	20.2972	10.2723	9.0557	49.8905	5.00199	9.65828	49.0829	3.89859	10.606
-48	49.822	10.8725	10.4338	20.0049	10.2116	9.33531	49.0858	4.54559	10.2281	48.2261	3.16889	10.6639
-36	49.7765	10.9101	10.4212	19.7257	10.238	9.40542	48.033	4.51369	10.351	47.1997	3.39539	11.3935
-24	49.7297	10.8036	10.4929	19.4675	10.0446	9.63889	46.7321	4.53069	10.3999	45.7122	3.17679	11.1926
-12	49.7993	10.6791	10.4089	19.4345	9.83646	9.69004	45.4941	4.22149	10.4858	44.3864	2.75419	11.8025
0	49.6642	10.712	10.206	19.1809	9.67721	9.74584	44.5097	3.67649	10.2814	43.2587	2.26079	10.7865
12	49.5716	10.502	10.3855	19.1552	9.74057	9.78132	43.2902	3.54579	10.3116	41.9006	1.99999	10.8878
24	49.3952	10.3012	10.3319	18.8429	9.72823	9.89745	41.7901	3.79029	10.4425	40.4076	2.13229	11.3609
36	49.259	10.455	10.5137	18.7251	9.6741	10.0259	40.8613	3.59019	10.4513	39.4054	1.97349	11.0839
48	49.0559	10.5101	10.6695	18.494	9.36754	10.034	39.5595	3.21579	10.5365	38.1443	1.37699	11.5917
60	48.8649	10.5202	10.845	18.9742	9.20928	10.1733	38.91	3.34239	10.5563	37.3232	1.41539	11.7821
72	48.7263	10.3574	10.8399	18.9573	9.00329	10.6358	38.1752	3.36029	10.4251	36.4521	1.19739	11.4367
84	48.6987	10.1248	10.8129	19.1642	9.0572	10.7265	37.7873	2.88619	10.5287	35.8073	0.624486	11.6435
96	48.5553	10.2769	10.8872	19.0186	8.93429	10.7245	37.7613	3.05089	10.7661	35.5379	0.477586	11.7539
108	48.3953	10.4055	10.9037	19.0644	8.69135	10.786	37.7661	2.89319	10.6564	35.282	0.261386	11.8138
120	48.5262	10.2375	10.8751	19.076	8.83821	10.7646	37.7496	3.14949	10.653	34.8432	0.458486	11.8337
132	48.4742	10.2108	11.0135	18.9742	8.97969	10.8542	37.3105	3.31879	11.025	34.1417	0.0127859	12.0223
144	48.6358	10.1326	10.9378	18.8643	8.89095	10.9576	36.9211	3.05669	11.6367	33.7953	-0.247214	12.0776
156	48.5925	10.0624	10.9557	19.0173	8.74551	10.9756	36.8706	3.37359	11.5286	33.4744	-0.227514	12.0969
168	48.5825	10.0603	11.1527	18.9875	8.98348	10.8407	36.8582	3.31379	11.7717	33.1239	-0.617414	12.0966
180	48.7255	10.0234	11.0458	18.8057	8.99062	10.8149	37.4842	3.59299	11.7495	32.5718	-0.637214	12.0489
192	48.8552	9.95985	10.9998	18.6517	8.99575	11.0986	37.9459	3.74989	11.7642	32.0605	-1.05051	12.0164
204	48.899	9.90245	11.0245	18.5998	8.98698	11.018	38.4713	3.61699	11.8878	31.4168	-1.19531	12.1667
216	48.9029	9.72248	11.1271	18.7213	9.13785	11.0737	38.5733	3.45919	11.7321	30.6958	-1.38871	12.215
228	48.858	9.71632	11.133	18.9498	9.26076	11.1547	39.1133	3.67889	11.8664	30.5984	-1.48741	12.117
240	48.8953	9.81787	11.142	18.9375	9.23967	11.0647	39.0226	3.68629	11.9746	30.0842	-1.73411	12.1972
252	48.9328	9.66747	11.3481	19.1507	9.22857	11.1156	39.5571	3.70029	11.8846	29.6303	-2.29071	12.1142
264	49.044	9.56481	11.5082	19.3603	9.25953	11.2564	39.869	3.52359	12.0291	29.5595	-2.31041	12.469
276	49.1909	9.70428	11.5937	19.5601	9.19671	11.4661	40.1167	3.74539	12.0388	28.9714	-2.39571	12.1698
288	NaN	NaN	NaN	NaN	NaN	NaN	40.4923	3.73099	12.2719	28.9364	-2.51171	12.8163
300	NaN	NaN	NaN	NaN	NaN	NaN	40.8776	3.63069	12.1275	28.5747	-2.23751	12.4775
312	NaN	NaN	NaN	NaN	NaN	NaN	40.9982	3.75389	12.4147	28.5731	-2.06901	12.5432
--------------------------
Embryo	number	8
-312	64.9582	7.01743	10.5057	NaN	NaN	NaN	66.9438	9.86456	10.4227	67.1979	8.91526	8.8467
-300	65.0066	6.03356	10.6466	NaN	NaN	NaN	67.0483	8.96596	10.4214	67.3306	7.92166	8.89267
-288	64.8148	5.4049	9.00965	NaN	NaN	NaN	67.0456	8.58746	8.21106	67.1566	7.55786	6.25215
-276	64.6505	5.2258	9.35434	NaN	NaN	NaN	67.0372	8.22226	8.84523	67.2075	7.41026	7.237
-264	64.6493	4.80688	9.68413	NaN	NaN	NaN	67.013	8.11256	8.81144	67.0155	7.09746	7.01327
-252	64.4649	4.54551	9.21323	NaN	NaN	NaN	66.8075	7.87846	7.47895	66.7807	6.86986	6.0282
-240	63.7858	4.47639	8.7297	NaN	NaN	NaN	66.8282	7.91106	7.53813	66.5561	6.72666	5.9469
-228	64.3463	3.81674	8.85036	NaN	NaN	NaN	66.671	7.69686	7.35371	66.2595	6.61876	5.65812
-216	64.1198	3.63217	8.98981	NaN	NaN	NaN	66.461	7.95296	7.50997	66.0548	6.91596	5.89247
-204	63.9178	3.58304	9.42776	NaN	NaN	NaN	66.4053	7.73106	7.92971	65.8404	6.71616	5.95469
-192	63.7895	3.09129	9.39695	NaN	NaN	NaN	66.2826	7.69426	7.62603	65.5528	6.81566	5.97213
-180	63.7871	3.11275	9.65156	NaN	NaN	NaN	65.8957	7.42956	7.89564	65.6669	6.80366	6.15206
-168	63.669	2.83013	10.1739	NaN	NaN	NaN	65.7969	7.59486	8.93981	65.5547	6.82696	7.39304
-156	63.8009	3.04715	10.3592	NaN	NaN	NaN	65.2438	8.19386	9.07205	65.0357	7.15716	7.2317
-144	63.7762	2.96638	10.4189	4.15661	1.11776	6.4348	64.9614	7.79776	9.04691	64.6617	6.68186	7.25852
-132	63.4928	3.03001	10.8944	4.14611	1.05147	6.28619	64.4191	7.78006	8.93825	64.1756	6.21186	7.38177
-120	63.4653	3.27771	11.0537	4.4905	2.17662	6.56199	63.733	8.20506	8.95016	63.5289	6.45856	7.33743
-108	63.3462	3.37505	11.1853	4.51672	2.45729	6.79856	63.0047	8.22966	9.09951	62.8089	6.64276	7.35405
-96	63.204	3.47912	11.0717	4.73393	2.79094	6.60077	62.3312	8.06996	9.00499	61.858	6.47546	7.06115
-84	63.1019	3.34327	11.0443	5.05572	3.13488	6.82446	61.39	7.90706	9.14953	61.1583	6.31046	7.41151
-72	63.0381	3.16519	11.1408	5.1368	3.21974	6.75864	61.0961	7.89566	9.02603	60.4334	5.98966	7.4394
-60	62.8588	3.18227	11.5479	5.43296	3.69258	6.6015	59.83	7.62666	9.16334	59.2244	5.45956	7.5124
-48	62.7401	3.26713	11.6572	5.99237	4.26537	6.92017	58.5971	7.30796	9.14439	58.0254	5.01886	7.48419
-36	62.5721	3.08276	11.8945	6.64094	4.76424	7.30068	57.9113	7.01176	10.2989	57.1034	4.99486	7.5633
-24	62.6586	3.40268	11.9191	6.96351	5.01694	7.43798	56.8258	6.85036	10.6507	56.0739	4.72286	7.82307
-12	62.5643	3.50872	11.9734	7.30647	4.78914	7.78405	54.9683	6.75566	10.6051	54.227	4.99306	7.74179
0	62.5204	3.3327	12.001	7.67777	4.98565	8.06735	53.8896	6.81506	11.6289	52.1267	5.04796	8.86069
12	62.4125	3.63073	12.2058	7.96074	5.01581	8.37746	51.9462	6.76666	11.7766	50.6163	4.79696	8.95336
24	62.1352	3.90772	12.0955	8.08907	4.84017	8.30077	50.1874	6.28326	12.0837	47.9672	4.84256	9.14821
36	62.0668	4.201	12.0572	8.34451	4.813	8.33405	47.5921	6.28856	13.1169	45.2143	4.63536	9.99095
48	61.3172	4.36934	11.9388	8.55376	4.72186	8.72544	46.85	6.51376	13.3201	43.8242	4.99316	10.3115
60	60.5368	4.05871	12.1352	8.95748	4.73593	8.86535	45.4419	6.66356	13.3257	42.4023	4.57566	10.4444
72	59.9366	4.02425	12.3849	9.14651	4.70547	9.17055	45.3131	6.60946	13.305	41.5111	5.14216	10.507
84	59.3799	4.11408	12.2531	9.38762	4.73997	9.28197	45.5409	6.88346	13.1258	41.0198	4.83146	10.5945
96	59.1553	3.72849	12.1002	9.57032	4.80265	9.33244	45.2813	6.52446	13.4552	39.795	4.84846	10.9567
108	58.6491	3.65349	12.0257	9.77409	4.68752	9.4453	45.3388	6.48706	13.2819	38.7774	4.76506	11.4179
120	57.9013	3.68465	12.1358	9.97885	4.54983	9.80494	45.3913	6.47486	13.5562	37.9456	5.12116	10.9248
132	57.6651	3.97227	12.4506	10.0046	4.47777	9.77829	45.4138	6.20236	13.7933	36.706	4.84896	11.6274
144	57.5096	3.90892	12.3447	10.0832	4.01499	9.91102	45.7946	6.48216	13.7327	35.5016	5.00696	11.6886
156	57.2769	3.79624	12.4614	10.3059	4.04083	10.3213	46.1622	6.66276	13.7902	34.3878	4.83246	11.9349
168	57.1875	3.36436	12.4288	10.9017	4.09154	10.4322	46.8255	6.38266	13.4485	33.4846	4.59266	11.9056
180	57.1022	3.62003	12.5311	11.246	3.99021	10.3983	46.9613	6.46176	13.6048	32.5407	4.93006	11.9513
192	56.8435	3.38366	12.6413	11.1156	4.49507	10.3659	47.2728	6.58196	13.7401	31.7052	5.20096	11.8105
204	56.9033	3.28409	12.9471	11.2477	4.57143	10.5781	47.7636	6.68126	13.8784	30.9394	5.03856	12.1027
216	56.8538	2.88034	12.9974	11.5051	4.48164	10.9181	47.702	7.14456	13.6563	30.4868	5.13586	12.1701
228	56.9541	2.91922	12.9615	11.4875	4.31272	11.175	48.2811	6.72196	13.6381	29.6904	5.34676	12.1012
240	57.1405	2.90652	13.0471	11.5692	4.45292	11.1948	48.2634	7.06276	13.702	29.564	5.70256	12.8428
252	57.1204	2.65697	13.275	11.462	4.69249	11.4493	48.3063	6.77756	14.0492	29.1588	5.30176	12.7573
264	NaN	NaN	NaN	NaN	NaN	NaN	48.6676	6.38096	14.1001	28.8567	5.90526	12.6647
276	NaN	NaN	NaN	NaN	NaN	NaN	49.1218	6.65116	14.2386	28.2416	5.70806	13.2933
288	NaN	NaN	NaN	NaN	NaN	NaN	49.4268	6.49446	14.6794	27.9508	5.36146	13.0583
300	NaN	NaN	NaN	NaN	NaN	NaN	49.8485	6.22796	14.7939	27.642	5.63796	13.1786
312	NaN	NaN	NaN	NaN	NaN	NaN	49.9855	6.36106	14.9688	27.4917	5.40716	13.0657
324	NaN	NaN	NaN	NaN	NaN	NaN	50.4332	6.29006	15.8352	27.2366	5.38226	13.3319
336	NaN	NaN	NaN	NaN	NaN	NaN	50.7022	6.39456	15.1535	27.1925	5.79466	13.2242
348	NaN	NaN	NaN	NaN	NaN	NaN	50.7846	6.04246	15.2389	27.1588	5.73496	13.5686
--------------------------

## Sheet: top-2(it7) goa1gpa16(RNAi)
time	male_x	male_y	male_z	female_x	female_y	female_z	centrosome1_x	centrosome1_y	centrosome1_z	centrosome2_x	centrosome2_y	centrosome2_z
--------------------------
Embryo	number	1
-336	NaN	NaN	NaN	11.2555	-2.51614	-2.42465	NaN	NaN	NaN	NaN	NaN	NaN
-330	NaN	NaN	NaN	11.1371	-3.16481	0.50524	NaN	NaN	NaN	NaN	NaN	NaN
-324	NaN	NaN	NaN	11.1314	-3.06192	0.857899	NaN	NaN	NaN	NaN	NaN	NaN
-318	NaN	NaN	NaN	11.46	-3.01944	0.972309	NaN	NaN	NaN	NaN	NaN	NaN
-312	NaN	NaN	NaN	12.0657	-1.73143	0.648733	NaN	NaN	NaN	NaN	NaN	NaN
-306	NaN	NaN	NaN	NaN	NaN	NaN	NaN	NaN	NaN	NaN	NaN	NaN
-300	NaN	NaN	NaN	12.8861	-1.62171	-0.244305	NaN	NaN	NaN	NaN	NaN	NaN
-294	NaN	NaN	NaN	13.0738	-1.20912	-0.0326741	NaN	NaN	NaN	NaN	NaN	NaN
-288	NaN	NaN	NaN	NaN	NaN	NaN	NaN	NaN	NaN	NaN	NaN	NaN
-282	NaN	NaN	NaN	12.9432	-1.36005	2.46401	NaN	NaN	NaN	NaN	NaN	NaN
-276	NaN	NaN	NaN	12.7886	-0.916045	2.91263	NaN	NaN	NaN	NaN	NaN	NaN
-270	NaN	NaN	NaN	13.1188	-1.00987	2.26378	NaN	NaN	NaN	NaN	NaN	NaN
-264	NaN	NaN	NaN	13.7793	-1.22814	1.64609	NaN	NaN	NaN	42.4173	3.63396	8.93232
-258	NaN	NaN	NaN	13.5863	-1.29451	1.50981	NaN	NaN	NaN	42.6135	2.62386	7.4199
-252	NaN	NaN	NaN	13.3636	-1.09577	0.177874	NaN	NaN	NaN	42.4195	2.33966	7.09166
-246	NaN	NaN	NaN	13.5875	-0.689833	-0.226316	NaN	NaN	NaN	42.6058	3.29166	7.2099
-240	NaN	NaN	NaN	14.4177	-0.751354	-0.0510499	NaN	NaN	NaN	NaN	NaN	NaN
-234	NaN	NaN	NaN	14.6137	-1.32287	0.511535	NaN	NaN	NaN	42.221	2.47176	7.1988
-228	NaN	NaN	NaN	15.1325	-0.795095	0.781176	NaN	NaN	NaN	NaN	NaN	NaN
-222	NaN	NaN	NaN	14.8993	-0.381368	1.34538	NaN	NaN	NaN	43.3117	2.12716	7.25176
-216	NaN	NaN	NaN	15.0866	0.171081	1.90294	NaN	NaN	NaN	42.9785	2.28836	7.26693
-210	NaN	NaN	NaN	15.2724	0.121715	1.8196	NaN	NaN	NaN	43.066	2.40466	7.40705
-204	NaN	NaN	NaN	15.4885	-0.23693	1.66449	NaN	NaN	NaN	42.8402	2.21386	7.52086
-198	NaN	NaN	NaN	15.9069	-0.0612796	1.29965	NaN	NaN	NaN	42.7053	2.49556	7.26397
-192	NaN	NaN	NaN	16.1091	0.487212	1.33916	NaN	NaN	NaN	42.5692	3.00596	7.23785
-186	NaN	NaN	NaN	16.1039	0.630753	0.06992	NaN	NaN	NaN	42.5672	2.49176	7.22994
-180	NaN	NaN	NaN	15.9133	1.25924	-0.0617867	NaN	NaN	NaN	NaN	NaN	NaN
-174	NaN	NaN	NaN	16.3565	1.0915	-0.73817	NaN	NaN	NaN	41.9464	1.72186	6.16916
-168	NaN	NaN	NaN	15.9782	0.644985	-0.648082	NaN	NaN	NaN	41.9729	1.33806	6.18147
-162	NaN	NaN	NaN	NaN	NaN	NaN	NaN	NaN	NaN	42.0154	1.25806	6.22866
-156	NaN	NaN	NaN	15.6944	0.422201	-0.496698	NaN	NaN	NaN	41.9208	0.87346	7.09704
-150	NaN	NaN	NaN	17.0946	0.571533	-0.570461	NaN	NaN	NaN	41.8874	0.58756	7.32741
-144	NaN	NaN	NaN	17.4796	0.117025	-0.53404	NaN	NaN	NaN	41.9523	-0.28034	7.49368
-138	NaN	NaN	NaN	17.5251	0.231346	-0.513147	42.8045	0.59646	7.25306	41.8975	-0.52634	7.93814
-132	NaN	NaN	NaN	17.5222	0.0701502	-0.977727	42.9256	0.87536	6.54989	42.2358	-0.38264	7.48716
-126	NaN	NaN	NaN	17.7643	0.94947	-1.29495	42.3376	1.64536	6.30694	41.6876	-0.0457396	7.07316
-120	NaN	NaN	NaN	NaN	NaN	NaN	42.2853	1.71666	6.69693	41.6921	0.28066	7.376
-114	NaN	NaN	NaN	NaN	NaN	NaN	42.2654	1.39536	5.76295	41.5325	-0.23874	6.12499
-108	NaN	NaN	NaN	NaN	NaN	NaN	42.0825	1.41386	4.86179	41.218	-0.26554	5.76546
-102	NaN	NaN	NaN	NaN	NaN	NaN	41.9787	1.81566	4.61919	40.9647	0.45336	5.34463
-96	NaN	NaN	NaN	NaN	NaN	NaN	41.9666	2.25496	5.55772	40.8836	0.51356	5.90331
-90	NaN	NaN	NaN	NaN	NaN	NaN	42.0443	3.14046	5.62541	40.8194	1.64306	6.29076
-84	NaN	NaN	NaN	NaN	NaN	NaN	42.005	3.67626	4.86216	41.007	1.99606	6.10182
-78	NaN	NaN	NaN	NaN	NaN	NaN	41.7824	4.17156	4.63198	40.633	2.86106	7.48747
-72	NaN	NaN	NaN	18.9207	1.02677	-0.664449	41.4669	4.37376	6.21408	40.1483	2.44776	7.7141
-66	NaN	NaN	NaN	NaN	NaN	NaN	41.4005	4.05156	6.58606	39.8013	2.25716	7.66156
-60	NaN	NaN	NaN	NaN	NaN	NaN	41.0486	3.97346	6.01251	39.6209	2.13806	6.16035
-54	NaN	NaN	NaN	NaN	NaN	NaN	40.8813	4.42466	5.39919	39.3696	2.74806	5.84271
-48	NaN	NaN	NaN	NaN	NaN	NaN	40.6796	4.77376	5.86961	38.64	2.87856	6.40509
-42	NaN	NaN	NaN	NaN	NaN	NaN	39.048	4.59026	5.55295	37.6428	3.35786	6.96781
-36	NaN	NaN	NaN	22.3249	1.46912	-0.572011	37.6072	5.18126	5.43077	NaN	NaN	NaN
-30	NaN	NaN	NaN	22.7719	1.69898	-0.0960881	37.8724	4.61356	7.23963	36.5725	2.71066	7.76952
-24	NaN	NaN	NaN	22.9674	1.40302	-0.530754	37.021	4.33146	7.44284	NaN	NaN	NaN
-18	NaN	NaN	NaN	23.8515	1.7461	0.416141	35.5476	4.26966	7.24048	34.522	2.37526	7.73052
-12	NaN	NaN	NaN	24.2815	1.82486	0.114179	34.2243	4.21436	5.69938	32.8149	2.35576	6.0839
-6	NaN	NaN	NaN	25.4797	1.99442	-0.485346	33.4558	3.49966	5.54208	31.6836	1.90486	5.70386
0	NaN	NaN	NaN	NaN	NaN	NaN	32.6301	3.93696	4.68684	30.9128	1.94106	4.89916
6	NaN	NaN	NaN	NaN	NaN	NaN	32.0347	3.63496	4.41823	30.5269	1.44726	4.63316
12	NaN	NaN	NaN	NaN	NaN	NaN	31.7564	3.46606	4.17242	30.3265	1.04586	4.44098
18	NaN	NaN	NaN	NaN	NaN	NaN	32.1141	3.41456	5.43269	30.642	0.37966	5.81812
24	NaN	NaN	NaN	NaN	NaN	NaN	31.7547	3.10796	5.41876	30.0661	0.0337604	5.6288
30	NaN	NaN	NaN	NaN	NaN	NaN	31.4426	3.35346	4.5607	29.8285	-0.0941396	4.82294
36	NaN	NaN	NaN	NaN	NaN	NaN	31.4963	3.21156	4.38727	29.3013	-0.45774	4.38061
42	NaN	NaN	NaN	NaN	NaN	NaN	31.4696	3.10356	4.24282	29.3252	-0.82634	4.30362
48	NaN	NaN	NaN	NaN	NaN	NaN	31.4931	3.17186	4.56827	29.1994	-1.30814	4.62659
54	NaN	NaN	NaN	NaN	NaN	NaN	31.7915	3.33156	4.68018	28.9773	-1.52674	4.40471
60	NaN	NaN	NaN	NaN	NaN	NaN	31.8071	3.32546	4.32551	28.9305	-2.12654	4.5824
66	NaN	NaN	NaN	NaN	NaN	NaN	32.0849	3.33946	4.33901	28.3217	-2.25994	4.25039
72	NaN	NaN	NaN	NaN	NaN	NaN	31.9941	3.78426	4.2197	27.8823	-2.17154	3.42539
78	NaN	NaN	NaN	NaN	NaN	NaN	32.2742	3.89226	3.20206	27.894	-2.46834	3.18028
84	NaN	NaN	NaN	NaN	NaN	NaN	32.6154	3.87486	2.96996	27.5495	-2.61124	3.151
90	NaN	NaN	NaN	NaN	NaN	NaN	32.5085	3.85586	3.16865	27.1763	-2.95674	3.04144
96	NaN	NaN	NaN	NaN	NaN	NaN	32.462	3.63476	3.73364	26.2577	-3.05024	2.90224
102	NaN	NaN	NaN	NaN	NaN	NaN	32.7285	3.51676	4.7384	25.6544	-2.72974	4.34059
108	NaN	NaN	NaN	NaN	NaN	NaN	32.6925	3.02436	5.981	24.8997	-2.65524	5.36788
114	NaN	NaN	NaN	NaN	NaN	NaN	32.6843	2.96256	5.96099	24.3039	-2.35614	5.5246
120	NaN	NaN	NaN	NaN	NaN	NaN	32.7573	2.84926	5.97467	23.9749	-2.48244	5.66102
126	NaN	NaN	NaN	NaN	NaN	NaN	32.565	2.81676	6.03847	23.6805	-1.93904	5.74126
132	NaN	NaN	NaN	NaN	NaN	NaN	32.4102	2.83886	5.99068	23.2623	-2.07964	5.79158
138	NaN	NaN	NaN	NaN	NaN	NaN	32.2293	3.07326	5.94459	22.7495	-1.63024	5.52797
144	NaN	NaN	NaN	NaN	NaN	NaN	31.7132	2.71936	6.02142	22.0141	-1.37864	5.70001
150	NaN	NaN	NaN	NaN	NaN	NaN	31.6376	2.76836	6.04755	21.7018	-1.23024	4.89326
156	NaN	NaN	NaN	NaN	NaN	NaN	31.3727	2.98586	5.96946	21.7002	-1.03034	5.59102
162	NaN	NaN	NaN	NaN	NaN	NaN	31.2605	2.71026	6.05587	21.3429	-0.94484	5.87273
168	NaN	NaN	NaN	NaN	NaN	NaN	31.133	2.64146	6.01014	20.8133	-0.82974	5.53482
174	NaN	NaN	NaN	NaN	NaN	NaN	30.9348	2.60056	6.07012	20.4795	-0.42764	5.79168
180	NaN	NaN	NaN	NaN	NaN	NaN	30.8153	2.69916	6.38887	20.1817	-0.40234	6.12866
186	NaN	NaN	NaN	NaN	NaN	NaN	30.5991	2.56846	6.23165	19.8747	-0.0502396	6.228
192	NaN	NaN	NaN	NaN	NaN	NaN	30.6391	2.20086	6.49053	20.0217	-0.18174	6.30549
198	NaN	NaN	NaN	NaN	NaN	NaN	30.6238	2.32176	6.37054	19.8735	-0.23864	6.73218
204	NaN	NaN	NaN	NaN	NaN	NaN	30.94	2.18116	6.84877	19.8074	0.00646036	6.90125
210	NaN	NaN	NaN	NaN	NaN	NaN	31.0008	2.18096	7.11788	19.7434	-0.0108396	6.89081
216	NaN	NaN	NaN	NaN	NaN	NaN	30.8135	2.02126	6.6963	19.6786	0.24456	7.14974
222	NaN	NaN	NaN	NaN	NaN	NaN	31.0424	2.01216	7.16063	19.7886	0.22536	7.44579
228	NaN	NaN	NaN	NaN	NaN	NaN	30.8847	2.32386	7.22847	19.4824	0.33446	7.2327
234	NaN	NaN	NaN	NaN	NaN	NaN	30.939	2.28206	7.38561	19.3988	0.36596	7.11764
240	NaN	NaN	NaN	NaN	NaN	NaN	30.5941	2.10416	7.15843	19.1194	0.32926	7.38549
246	NaN	NaN	NaN	NaN	NaN	NaN	30.9357	1.94936	7.2296	19.3167	0.21856	7.23372
252	NaN	NaN	NaN	NaN	NaN	NaN	30.9022	1.99726	7.4049	19.2003	0.17666	7.41241
258	NaN	NaN	NaN	NaN	NaN	NaN	30.574	2.17416	7.33834	19.0247	0.0395604	7.27573
264	NaN	NaN	NaN	NaN	NaN	NaN	30.8716	2.13496	7.07237	19.478	0.10076	7.37617
--------------------------
Embryo	number	2
-600	NaN	NaN	NaN	NaN	NaN	NaN	56.1823	3.20806	7.26475	NaN	NaN	NaN
-594	NaN	NaN	NaN	NaN	NaN	NaN	56.0677	2.69676	7.24408	NaN	NaN	NaN
-588	NaN	NaN	NaN	13.4323	-2.78723	12.4475	56.2161	2.76336	6.04827	NaN	NaN	NaN
-582	NaN	NaN	NaN	13.7749	-2.77479	11.6632	55.9321	2.77086	4.80732	NaN	NaN	NaN
-576	NaN	NaN	NaN	13.7919	-2.67753	12.3969	56.0885	2.84876	5.90751	NaN	NaN	NaN
-570	NaN	NaN	NaN	13.5894	-2.23941	12.2924	56.1401	2.91116	5.91228	NaN	NaN	NaN
-564	NaN	NaN	NaN	13.171	-2.6723	12.5093	55.743	2.86226	5.92293	NaN	NaN	NaN
-558	NaN	NaN	NaN	13.2365	-2.76922	11.2706	55.7886	2.96666	4.58203	NaN	NaN	NaN
-552	NaN	NaN	NaN	13.3701	-2.81912	12.058	56.0717	2.29326	4.51638	NaN	NaN	NaN
-546	NaN	NaN	NaN	13.2275	-2.29857	12.2158	55.7048	2.76226	4.54924	NaN	NaN	NaN
-540	NaN	NaN	NaN	14.1434	-2.9008	12.1807	55.7738	2.81246	4.5077	NaN	NaN	NaN
-534	NaN	NaN	NaN	NaN	NaN	NaN	55.4738	2.75346	4.52058	NaN	NaN	NaN
-528	NaN	NaN	NaN	NaN	NaN	NaN	55.5453	2.95576	4.41351	NaN	NaN	NaN
-522	NaN	NaN	NaN	13.7912	-2.4277	12.1377	55.4325	3.02596	4.51989	NaN	NaN	NaN
-516	NaN	NaN	NaN	NaN	NaN	NaN	55.2662	3.13966	5.79666	NaN	NaN	NaN
-510	NaN	NaN	NaN	NaN	NaN	NaN	55.3183	2.85416	5.88924	NaN	NaN	NaN
-504	NaN	NaN	NaN	NaN	NaN	NaN	NaN	NaN	NaN	NaN	NaN	NaN
-498	NaN	NaN	NaN	NaN	NaN	NaN	55.3453	3.34296	4.54178	NaN	NaN	NaN
-492	NaN	NaN	NaN	NaN	NaN	NaN	55.0391	3.42886	4.45327	NaN	NaN	NaN
-486	NaN	NaN	NaN	NaN	NaN	NaN	55.0249	3.86926	4.45314	NaN	NaN	NaN
-480	NaN	NaN	NaN	NaN	NaN	NaN	55.0876	3.77786	4.45474	NaN	NaN	NaN
-474	NaN	NaN	NaN	NaN	NaN	NaN	54.9092	4.12206	4.41062	NaN	NaN	NaN
-468	NaN	NaN	NaN	NaN	NaN	NaN	54.9732	4.08996	4.56466	NaN	NaN	NaN
-462	NaN	NaN	NaN	NaN	NaN	NaN	54.5717	4.25816	5.9261	55.2856	3.83816	6.08517
-456	NaN	NaN	NaN	NaN	NaN	NaN	54.8411	4.43106	5.96896	NaN	NaN	NaN
-450	NaN	NaN	NaN	NaN	NaN	NaN	54.7136	4.48426	5.98666	NaN	NaN	NaN
-444	NaN	NaN	NaN	NaN	NaN	NaN	54.7777	4.23446	6.0038	55.5361	3.79316	6.15137
-438	NaN	NaN	NaN	NaN	NaN	NaN	54.5847	4.42926	5.98326	55.6766	3.80536	6.08527
-432	NaN	NaN	NaN	NaN	NaN	NaN	54.4903	5.02246	5.9821	55.6153	4.18396	6.12464
-426	NaN	NaN	NaN	NaN	NaN	NaN	54.4754	5.05116	4.483	55.4304	4.33506	4.58344
-420	NaN	NaN	NaN	NaN	NaN	NaN	54.4343	5.22816	4.42252	55.342	4.29026	4.50584
-414	NaN	NaN	NaN	14.4076	-1.48676	12.0689	54.3988	5.38116	4.27229	55.3348	4.42876	4.58145
-408	NaN	NaN	NaN	14.796	-1.56574	12.0305	54.1562	5.47936	4.40808	55.3668	4.53326	4.59866
-402	NaN	NaN	NaN	14.8045	-1.86623	12.038	53.8053	5.76176	4.45561	55.1133	5.00286	4.67197
-396	NaN	NaN	NaN	NaN	NaN	NaN	53.8487	5.84926	4.51468	55.1254	4.83986	4.65562
-390	NaN	NaN	NaN	NaN	NaN	NaN	53.7431	6.25696	4.47143	55	5.21086	4.64729
-384	NaN	NaN	NaN	14.8548	-1.51681	11.3001	53.4646	6.41866	4.55396	54.7431	5.62766	4.76056
-378	NaN	NaN	NaN	NaN	NaN	NaN	53.1099	6.36656	4.62837	54.4423	5.66336	4.76644
-372	NaN	NaN	NaN	NaN	NaN	NaN	53.3615	6.13416	4.56213	54.4558	5.32936	5.64044
-366	NaN	NaN	NaN	16.1136	-1.23998	10.9887	53.5029	5.82656	4.43299	54.479	4.81716	4.5729
-360	NaN	NaN	NaN	16.5386	-1.88682	6.01139	53.3649	5.57676	4.51953	54.2002	4.64426	4.56256
-354	NaN	NaN	NaN	15.6545	-1.11159	11.7214	53.2803	5.63896	4.43819	54.1934	4.49766	4.59414
-348	NaN	NaN	NaN	16.204	-1.2026	12.2471	53.4874	5.55346	4.46437	54.2751	4.44856	4.57064
-342	NaN	NaN	NaN	16.3231	-1.33627	12.0294	53.5539	5.39746	4.41676	54.4247	4.23526	4.64097
-336	NaN	NaN	NaN	16.728	-0.886002	12.0898	53.4303	5.39796	4.45472	54.3824	4.27426	4.62159
-330	NaN	NaN	NaN	16.4934	-0.769301	12.0067	53.5792	5.33706	4.42621	54.5311	4.13386	4.51187
-324	NaN	NaN	NaN	NaN	NaN	NaN	53.6456	5.46056	4.59895	54.7563	4.21096	4.61316
-318	NaN	NaN	NaN	17.0885	-0.214476	12.1416	53.7685	5.72976	4.46854	54.9106	4.56096	4.553
-312	NaN	NaN	NaN	16.9147	-1.05878	11.7286	53.557	6.21736	4.90689	54.9194	5.02116	4.96837
-306	NaN	NaN	NaN	16.9362	-0.356993	12.0181	53.7743	6.14256	5.33186	55.0144	4.80456	5.82896
-300	NaN	NaN	NaN	16.6218	-0.000271706	12.0438	53.5974	6.44136	5.76093	54.7601	5.07116	5.91598
-294	NaN	NaN	NaN	16.1913	-1.44478	6.65821	53.5049	6.42626	5.81722	54.5727	5.26146	5.95807
-288	NaN	NaN	NaN	16.2742	0.0545325	12.0011	53.6748	6.45636	6.00023	54.6349	5.23256	5.98683
-282	NaN	NaN	NaN	16.6041	-0.129433	12.0549	53.8133	6.39206	5.97853	54.6865	5.18126	5.9124
-276	NaN	NaN	NaN	16.6718	-0.16295	12.0051	53.6695	6.31086	6.01855	54.7954	4.95946	6.04714
-270	NaN	NaN	NaN	16.2871	-0.649757	12.0571	53.5501	6.22876	6.05626	54.6706	4.76376	6.0868
-264	NaN	NaN	NaN	16.4935	-1.05644	12.0268	53.3348	6.40086	6.00761	54.7006	5.13936	6.07127
-258	NaN	NaN	NaN	16.6123	-1.40131	12.0292	53.1642	6.35586	5.95904	54.5644	5.00876	6.05614
-252	NaN	NaN	NaN	16.4388	-0.950268	12.0038	53.2569	6.31286	6.03859	54.6572	5.00076	5.95337
-246	NaN	NaN	NaN	16.2904	-0.727083	12.1633	53.3934	6.12026	5.97536	54.6113	4.60246	5.9615
-240	NaN	NaN	NaN	15.9074	0.188722	-0.549122	53.4845	6.37626	6.03468	54.7575	4.42196	5.99324
-234	NaN	NaN	NaN	16.4677	-0.846254	12.0383	53.4769	6.26636	5.97543	55.089	4.64026	5.95291
-228	NaN	NaN	NaN	16.2302	-0.833415	12.1903	53.5576	6.10166	6.01024	55.0756	4.40526	6.02335
-222	NaN	NaN	NaN	16.386	-0.535404	12.0442	53.8177	5.95746	5.99883	55.0438	4.03716	6.09871
-216	NaN	NaN	NaN	16.6455	-0.525481	11.9395	53.8088	5.35386	6.07048	55.1225	3.72446	6.05865
-210	NaN	NaN	NaN	16.8002	-0.206924	12.0861	53.2681	5.48046	6.72498	54.7785	3.68376	6.1673
-204	NaN	NaN	NaN	16.7794	0.564178	-0.78606	53.1043	5.83856	7.10066	54.6289	4.08356	6.52036
-198	NaN	NaN	NaN	16.7016	0.732962	-1.0552	53.3214	5.95266	6.8015	54.6817	4.05096	6.80336
-192	NaN	NaN	NaN	17.2406	-0.396619	-1.14966	53.1597	5.92506	6.91779	54.6696	4.34446	6.33464
-186	NaN	NaN	NaN	17.9579	-0.406614	12.0071	53.1763	5.68176	7.27945	54.6614	4.26216	6.99273
-180	NaN	NaN	NaN	18.0067	-0.353292	12.0326	53.5033	5.92376	7.4902	54.7751	4.39676	7.29175
-174	NaN	NaN	NaN	17.8037	0.125223	11.7479	53.7376	6.00946	6.1134	54.9611	4.55556	5.97425
-168	NaN	NaN	NaN	17.8057	-0.109596	11.6848	53.5632	5.70656	6.04332	54.8512	4.27366	5.83043
-162	NaN	NaN	NaN	18.0387	-0.145761	11.6473	53.2583	5.54146	5.90861	54.5076	4.01926	5.98268
-156	NaN	NaN	NaN	18.3068	0.0752447	12.0325	53.0903	5.54486	5.99079	54.568	4.12976	6.01421
-150	NaN	NaN	NaN	18.3942	-0.0456602	12.0103	53.0618	5.80716	5.9889	54.3004	4.19546	5.95206
-144	NaN	NaN	NaN	18.3655	-0.311076	11.6599	52.6535	6.01416	6.03524	54.0723	4.09906	5.90811
-138	NaN	NaN	NaN	18.5988	-0.638774	11.3397	52.357	6.13926	6.02303	53.7467	4.03336	5.84572
-132	NaN	NaN	NaN	18.744	-1.04741	11.3721	52.3727	5.92216	5.99247	53.6714	3.71676	6.0148
-126	NaN	NaN	NaN	19.4308	-1.03509	10.8955	52.0989	6.02596	6.04736	53.4041	4.05696	6.03344
-120	NaN	NaN	NaN	19.3318	-1.1662	10.6489	52.2324	5.64186	6.15912	53.2096	3.75046	5.93173
-114	NaN	NaN	NaN	19.6173	-1.31062	11.3031	51.918	5.60866	6.2221	52.9892	3.79636	6.20039
-108	NaN	NaN	NaN	19.7359	-1.43267	9.87891	51.4507	5.35416	4.54716	52.7279	3.62506	4.56146
-102	NaN	NaN	NaN	20.2226	-0.877023	9.8579	51.3143	5.34526	4.52215	52.6384	3.29886	4.44821
-96	NaN	NaN	NaN	20.6138	-1.00019	9.68859	50.4329	5.42976	5.0444	52.4634	3.51456	4.61305
-90	NaN	NaN	NaN	21.0232	-0.887956	9.86458	49.6919	4.90956	5.82239	51.8566	2.76996	5.76164
-84	NaN	NaN	NaN	21.2379	-1.27165	9.73526	49.0193	4.92656	5.88833	51.4097	3.04876	5.72975
-78	NaN	NaN	NaN	21.3396	-1.41986	9.78129	49.2323	4.97676	5.89084	51.3176	2.87976	5.86594
-72	NaN	NaN	NaN	21.3785	-0.88054	9.86903	48.8309	4.72466	5.97203	50.8784	2.80446	5.69611
-66	NaN	NaN	NaN	21.9131	-0.912716	9.93661	47.9668	4.59716	6.72398	50.2852	3.14636	5.91171
-60	NaN	NaN	NaN	22.1132	-0.791991	9.56913	47.4823	4.23216	7.15942	49.8533	2.66346	6.03766
-54	NaN	NaN	NaN	22.4841	-0.744288	9.27509	47.2118	3.51786	7.39116	49.9732	2.12206	6.10656
-48	NaN	NaN	NaN	23.0742	-0.611773	9.25943	46.9272	3.87116	7.3963	49.743	2.28706	6.21113
-42	NaN	NaN	NaN	22.9281	-0.349929	9.6777	46.1505	3.20346	7.54751	49.3206	1.93126	7.17836
-36	NaN	NaN	NaN	23.2323	-0.401221	9.40428	45.6036	3.18256	7.70587	48.9195	1.79936	7.29558
-30	NaN	NaN	NaN	23.5256	-0.500265	9.70303	44.8669	2.80086	7.665	48.4441	1.47186	7.24973
-24	NaN	NaN	NaN	24.7478	-0.333047	9.41359	44.0383	2.34426	7.84345	47.8281	1.06886	7.4907
-18	NaN	NaN	NaN	25.9868	-0.190461	9.22987	43.3935	2.52436	8.94646	47.2993	0.776164	7.88742
-12	NaN	NaN	NaN	28.206	-0.181606	8.84982	40.0996	2.05146	9.29249	45.4738	0.754064	8.85782
-6	NaN	NaN	NaN	30.939	0.200071	9.39629	39.0269	1.96116	9.5162	44.8515	0.288064	9.1174
0	NaN	NaN	NaN	NaN	NaN	NaN	38.5595	2.25496	8.81447	44.082	0.276464	9.03178
6	NaN	NaN	NaN	NaN	NaN	NaN	39.0246	2.10926	9.0127	43.9377	-0.788736	9.02092
12	NaN	NaN	NaN	NaN	NaN	NaN	38.8541	2.21766	9.40793	43.9752	-0.781736	9.36217
18	NaN	NaN	NaN	NaN	NaN	NaN	39.1199	3.12326	9.03376	42.3407	-1.55434	9.16337
24	NaN	NaN	NaN	NaN	NaN	NaN	39.4559	3.77466	9.25172	41.4603	-2.04694	10.5
30	NaN	NaN	NaN	NaN	NaN	NaN	39.4915	4.19096	8.81521	41.0718	-2.58154	9.05216
36	NaN	NaN	NaN	NaN	NaN	NaN	39.5906	4.59016	7.78664	41.1244	-2.79674	8.41787
42	NaN	NaN	NaN	NaN	NaN	NaN	39.4187	5.04676	7.47876	41.3859	-3.12484	7.59462
48	NaN	NaN	NaN	NaN	NaN	NaN	39.6082	4.81486	7.80629	40.9472	-3.55164	7.71243
54	NaN	NaN	NaN	NaN	NaN	NaN	39.6613	4.71086	7.03377	41.0597	-3.87144	7.4358
60	NaN	NaN	NaN	NaN	NaN	NaN	39.0993	4.94906	6.18161	40.9836	-3.32664	6.26549
66	NaN	NaN	NaN	NaN	NaN	NaN	39.2718	4.92206	6.08125	41.2187	-3.81044	7.09301
72	NaN	NaN	NaN	NaN	NaN	NaN	39.2081	4.70506	6.13932	41.1313	-3.80774	6.33874
78	NaN	NaN	NaN	NaN	NaN	NaN	39.1578	4.64066	6.0658	40.7918	-4.01354	6.5512
84	NaN	NaN	NaN	NaN	NaN	NaN	39.2216	4.41796	6.18149	40.5972	-4.23184	6.5528
90	NaN	NaN	NaN	NaN	NaN	NaN	38.8987	4.82126	6.09853	40.9302	-3.63704	6.14306
96	NaN	NaN	NaN	NaN	NaN	NaN	39.0358	5.01956	6.28069	40.6081	-3.71444	6.38976
102	NaN	NaN	NaN	NaN	NaN	NaN	38.6837	5.09856	6.40862	40.5427	-3.91044	6.31808
108	NaN	NaN	NaN	NaN	NaN	NaN	38.583	5.02166	6.39825	40.8651	-3.87864	6.25913
114	NaN	NaN	NaN	NaN	NaN	NaN	38.4384	5.25466	6.41864	41.1518	-3.71884	6.41686
120	NaN	NaN	NaN	NaN	NaN	NaN	38.4228	5.29196	6.52714	41.36	-3.72404	6.30032
126	NaN	NaN	NaN	NaN	NaN	NaN	38.3589	4.93546	6.42767	41.0634	-3.76194	6.31342
132	NaN	NaN	NaN	NaN	NaN	NaN	38.5416	4.87046	6.48535	40.9048	-4.48034	6.29303
138	NaN	NaN	NaN	NaN	NaN	NaN	38.4647	4.96016	6.49564	41	-4.39764	6.36325
144	NaN	NaN	NaN	NaN	NaN	NaN	37.9825	4.89996	6.29308	41.1729	-4.33264	6.41788
150	NaN	NaN	NaN	NaN	NaN	NaN	38.27	4.88316	6.78157	41.5161	-4.58974	6.4563
156	NaN	NaN	NaN	NaN	NaN	NaN	39.0208	4.53316	6.35551	41.6172	-5.12444	6.96168
162	NaN	NaN	NaN	NaN	NaN	NaN	39.1697	4.79686	6.31898	41.3166	-4.82194	6.60712
168	NaN	NaN	NaN	NaN	NaN	NaN	38.8073	4.82966	6.45934	41.629	-4.57344	6.60469
--------------------------
Embryo	number	3
-414	NaN	NaN	NaN	6.22074	0.489619	-0.982878	NaN	NaN	NaN	NaN	NaN	NaN
-408	NaN	NaN	NaN	5.9982	0.388931	1.12657	NaN	NaN	NaN	NaN	NaN	NaN
-402	NaN	NaN	NaN	5.77536	-0.223787	0.867881	NaN	NaN	NaN	NaN	NaN	NaN
-396	NaN	NaN	NaN	6.12837	-1.38838	1.23978	NaN	NaN	NaN	NaN	NaN	NaN
-390	NaN	NaN	NaN	6.19253	-1.2263	0.614869	NaN	NaN	NaN	NaN	NaN	NaN
-384	NaN	NaN	NaN	NaN	NaN	NaN	NaN	NaN	NaN	NaN	NaN	NaN
-378	NaN	NaN	NaN	NaN	NaN	NaN	NaN	NaN	NaN	NaN	NaN	NaN
-372	NaN	NaN	NaN	NaN	NaN	NaN	NaN	NaN	NaN	NaN	NaN	NaN
-366	NaN	NaN	NaN	NaN	NaN	NaN	NaN	NaN	NaN	NaN	NaN	NaN
-360	NaN	NaN	NaN	NaN	NaN	NaN	NaN	NaN	NaN	NaN	NaN	NaN
-354	NaN	NaN	NaN	NaN	NaN	NaN	NaN	NaN	NaN	NaN	NaN	NaN
-348	NaN	NaN	NaN	NaN	NaN	NaN	NaN	NaN	NaN	NaN	NaN	NaN
-342	NaN	NaN	NaN	NaN	NaN	NaN	57.715	-1.89409	5.94118	NaN	NaN	NaN
-336	NaN	NaN	NaN	NaN	NaN	NaN	57.3692	-3.37669	5.91484	NaN	NaN	NaN
-330	NaN	NaN	NaN	5.87298	-1.603	0.650967	57.8757	-3.08039	4.6946	NaN	NaN	NaN
-324	NaN	NaN	NaN	5.32974	-1.79316	0.532733	57.9924	-2.38169	4.52549	NaN	NaN	NaN
-318	NaN	NaN	NaN	5.46435	-1.97736	0.569098	57.2992	-3.91139	5.55198	57.8516	-2.66429	4.40223
-312	NaN	NaN	NaN	5.56253	-2.01601	0.824075	57.0367	-4.40958	7.35101	57.7438	-3.02779	6.19135
-306	NaN	NaN	NaN	5.68338	-1.84675	1.50514	56.7511	-4.82519	7.25869	57.4818	-3.40049	6.57429
-300	NaN	NaN	NaN	5.71312	-2.36756	1.23543	56.5488	-4.83779	7.39789	NaN	NaN	NaN
-294	NaN	NaN	NaN	5.93901	-2.72099	1.16132	56.4558	-4.66418	8.1987	57.2467	-3.29879	7.41258
-288	NaN	NaN	NaN	5.79509	-2.69323	1.16851	56.5859	-4.55699	7.94885	57.2431	-3.11858	7.33978
-282	NaN	NaN	NaN	6.11372	-2.5692	0.452204	56.5655	-4.60208	7.41155	57.1397	-3.05328	6.0776
-276	NaN	NaN	NaN	5.9054	-2.45204	0.324429	56.4107	-4.76138	7.49397	57.188	-2.63478	7.27376
-270	NaN	NaN	NaN	6.22932	-2.22055	0.402284	56.1547	-4.74038	7.49039	57.0461	-2.62289	7.35069
-264	NaN	NaN	NaN	6.27518	-2.42843	0.442682	55.9126	-4.44308	7.84959	57.0146	-3.03619	6.21008
-258	NaN	NaN	NaN	6.43693	-2.57222	0.564503	55.7149	-4.71448	8.01528	56.9302	-3.11339	6.45856
-252	NaN	NaN	NaN	NaN	NaN	NaN	55.8662	-5.18609	6.54833	57.0906	-3.68639	4.69135
-246	NaN	NaN	NaN	NaN	NaN	NaN	56.1074	-5.46458	6.01191	56.954	-4.02379	4.57241
-240	NaN	NaN	NaN	6.72594	-2.50215	-0.0811764	56.281	-5.39639	5.88871	57.0382	-4.11249	4.2719
-234	NaN	NaN	NaN	6.02139	-2.45712	0.0225268	56.0929	-5.10288	5.78303	56.9656	-3.96859	4.36388
-228	NaN	NaN	NaN	5.90612	-2.02934	-0.168541	56.2963	-4.81119	5.78867	56.9507	-3.53639	4.36028
-222	NaN	NaN	NaN	6.61809	-2.20775	0.877947	55.9606	-4.82358	6.06416	56.6015	-3.49199	5.42928
-216	NaN	NaN	NaN	6.91395	-2.40962	0.640224	55.2362	-5.26459	4.70279	56.2569	-3.84969	4.11025
-210	NaN	NaN	NaN	7.29092	-2.42235	0.762723	55.473	-5.50289	4.599	56.3734	-3.98198	4.1404
-204	NaN	NaN	NaN	7.00969	-2.08815	0.763408	55.41	-5.55778	4.48443	56.4549	-4.04748	3.99107
-198	NaN	NaN	NaN	7.70975	-1.60113	0.405335	55.3964	-5.60769	4.2208	56.431	-3.99519	3.48085
-192	NaN	NaN	NaN	8.37212	-1.27325	0.165685	55.3473	-6.11048	3.70273	56.5394	-4.44348	3.88524
-186	NaN	NaN	NaN	8.28861	-1.45745	0.310489	55.1976	-6.45559	4.29525	56.3792	-4.75589	3.51228
-180	NaN	NaN	NaN	8.44489	-1.20065	0.540419	54.9314	-6.79809	4.38283	56.3338	-5.05338	4.45451
-174	NaN	NaN	NaN	8.51432	-0.986466	0.348376	54.8863	-6.74289	4.02555	56.2348	-5.07559	3.99929
-168	NaN	NaN	NaN	8.55909	-0.896948	0.396696	53.8586	-7.18408	2.8319	55.4878	-5.68009	3.05249
-162	NaN	NaN	NaN	8.61797	-0.527069	0.311426	53.6529	-7.70279	3.02364	55.2242	-6.26769	3.21838
-156	NaN	NaN	NaN	9.18051	-0.0659959	0.572286	53.5913	-8.05138	2.65671	55.3746	-6.26128	2.97643
-150	NaN	NaN	NaN	9.70573	0.439109	1.53596	53.515	-8.22929	3.28406	55.4948	-6.50319	3.9095
-144	NaN	NaN	NaN	10.2671	0.76875	2.53748	53.4237	-8.09728	4.37791	55.3297	-6.54568	4.50814
-138	NaN	NaN	NaN	10.456	0.917671	2.49316	53.2124	-8.32709	4.24536	55.2214	-6.83178	4.40483
-132	NaN	NaN	NaN	10.9415	0.777976	2.77262	53.0979	-7.75739	3.17287	55.2448	-6.51379	3.88479
-126	NaN	NaN	NaN	11.3058	1.00262	3.05299	52.7434	-7.71779	3.09832	55.1173	-6.84509	3.27804
-120	NaN	NaN	NaN	11.8487	1.06628	2.9835	52.4781	-7.27559	2.97494	55.023	-6.65548	3.06512
-114	NaN	NaN	NaN	12.4795	0.625522	3.30597	52.2418	-7.32599	3.32316	54.7839	-6.77309	3.57132
-108	NaN	NaN	NaN	13.0075	0.573978	3.70555	52.1057	-6.96209	3.22145	54.8759	-6.36819	3.03309
-102	NaN	NaN	NaN	13.4394	0.311694	3.88707	52.1334	-6.30448	3.56137	54.8827	-5.89428	2.96417
-96	NaN	NaN	NaN	13.5799	-0.0932775	4.37787	51.4796	-6.29038	3.2609	54.4328	-5.53169	3.54792
-90	NaN	NaN	NaN	14.0477	0.1335	4.26867	50.7763	-6.26149	3.35456	53.9042	-5.58359	3.27855
-84	NaN	NaN	NaN	14.5494	0.292912	5.72698	50.4376	-5.72579	5.66575	53.6174	-4.99078	5.47986
-78	NaN	NaN	NaN	15.0897	0.163066	5.57501	49.2975	-5.82158	5.60743	52.7095	-5.41758	5.0587
-72	NaN	NaN	NaN	15.5718	0.0524969	5.51784	48.5488	-5.18978	5.64789	51.9062	-5.06259	5.57313
-66	NaN	NaN	NaN	16.3794	-0.0837201	5.73865	47.7574	-4.79988	5.07261	51.2072	-4.71378	5.61602
-60	NaN	NaN	NaN	17.3804	-0.535273	4.72016	47.3975	-4.61158	4.38838	51.0244	-4.22009	4.35571
-54	NaN	NaN	NaN	18.2197	-1.15424	4.74482	46.3615	-4.41859	5.47383	50.4027	-3.84619	4.45731
-48	NaN	NaN	NaN	19.0794	-1.13352	4.65394	45.6997	-4.40208	5.26802	49.8906	-3.02289	4.68244
-42	NaN	NaN	NaN	20.327	-1.14032	4.8868	44.7889	-3.81289	4.93135	49.541	-3.20599	4.74543
-36	NaN	NaN	NaN	20.8477	-1.12385	5.01031	44.0519	-3.89968	5.8235	49.0909	-3.28619	4.84644
-30	NaN	NaN	NaN	21.8514	-0.983376	4.35327	42.4456	-3.61518	4.94365	47.799	-3.25958	4.31451
-24	NaN	NaN	NaN	22.7344	-1.3517	4.42504	41.2055	-3.06868	5.49373	46.7921	-2.53299	4.44615
-18	NaN	NaN	NaN	24.8911	-1.66186	4.17311	40.0528	-2.80118	5.49851	46.2623	-2.32149	4.59037
-12	NaN	NaN	NaN	27.3169	-1.46745	4.93477	37.9827	-2.39698	5.78087	44.9417	-2.36989	4.87112
-6	NaN	NaN	NaN	30.0345	-1.47759	4.92035	37.037	-1.33329	5.7809	44.1264	-2.05369	5.44134
0	NaN	NaN	NaN	NaN	NaN	NaN	37.0279	-1.09529	6.0472	43.897	-1.97148	5.8906
6	NaN	NaN	NaN	NaN	NaN	NaN	36.6907	-1.13599	7.34357	42.7886	-1.68369	4.58997
12	NaN	NaN	NaN	NaN	NaN	NaN	36.3662	-1.02879	7.44229	41.6604	-1.96479	5.35404
18	NaN	NaN	NaN	NaN	NaN	NaN	36.3728	-0.670485	8.20404	40.4946	-1.88129	4.61578
24	NaN	NaN	NaN	NaN	NaN	NaN	36.6838	-0.143685	8.66211	39.9422	-2.14758	4.47842
30	NaN	NaN	NaN	NaN	NaN	NaN	36.6198	-0.104385	8.91173	40.2778	-2.11628	4.57032
36	NaN	NaN	NaN	NaN	NaN	NaN	36.0981	-0.143785	8.75502	39.9949	-1.86319	4.28102
42	NaN	NaN	NaN	NaN	NaN	NaN	36.0685	0.231015	8.96784	39.9207	-2.19288	4.1606
48	NaN	NaN	NaN	NaN	NaN	NaN	35.8092	0.351315	8.08823	39.7435	-2.06019	2.92924
54	NaN	NaN	NaN	NaN	NaN	NaN	34.8041	0.170915	8.0343	39.7673	-2.12079	3.00146
60	NaN	NaN	NaN	NaN	NaN	NaN	34.2674	0.143715	7.74968	39.6499	-2.51148	3.13695
66	NaN	NaN	NaN	NaN	NaN	NaN	34.0561	-0.0806853	7.74131	39.8553	-2.56119	3.17392
72	NaN	NaN	NaN	NaN	NaN	NaN	33.0454	-0.393385	7.47515	39.7455	-2.46209	3.11451
78	NaN	NaN	NaN	NaN	NaN	NaN	32.0893	-0.164185	7.37148	39.6685	-2.39718	3.62871
84	NaN	NaN	NaN	NaN	NaN	NaN	31.3987	-0.243385	7.20441	39.3605	-2.36529	3.89516
90	NaN	NaN	NaN	NaN	NaN	NaN	30.7552	-0.536985	6.59932	39.3567	-2.44419	4.07176
96	NaN	NaN	NaN	NaN	NaN	NaN	30.1817	-0.461585	6.42855	39.3069	-2.50249	4.25981
102	NaN	NaN	NaN	NaN	NaN	NaN	29.3964	-0.433485	6.12134	38.9359	-2.26539	4.08998
108	NaN	NaN	NaN	NaN	NaN	NaN	28.9922	-0.545485	6.02986	38.6138	-2.45559	4.19938
114	NaN	NaN	NaN	NaN	NaN	NaN	28.433	-0.602885	5.87993	38.2247	-2.71039	4.14244
120	NaN	NaN	NaN	NaN	NaN	NaN	28.0598	-0.768085	5.72567	38.1155	-2.41329	3.96733
126	NaN	NaN	NaN	NaN	NaN	NaN	27.7597	-1.02039	5.69552	38.2893	-2.42448	4.04265
132	NaN	NaN	NaN	NaN	NaN	NaN	27.3745	-0.985985	5.78686	38.1446	-2.39629	4.13061
138	NaN	NaN	NaN	NaN	NaN	NaN	27.0804	-1.44019	5.38062	38.2618	-2.23759	4.36223
144	NaN	NaN	NaN	NaN	NaN	NaN	27.1288	-1.35749	5.48652	38.3976	-2.38639	4.3593
150	NaN	NaN	NaN	NaN	NaN	NaN	26.8293	-1.63969	5.24475	37.9857	-2.22778	4.34104
156	NaN	NaN	NaN	NaN	NaN	NaN	26.3635	-1.53028	5.25327	38.2869	-2.21808	4.67079
162	NaN	NaN	NaN	NaN	NaN	NaN	26.4937	-1.64339	5.55174	37.7556	-2.10629	4.61659
168	NaN	NaN	NaN	NaN	NaN	NaN	26.6854	-1.69968	5.66672	37.7225	-1.98318	4.73918
174	NaN	NaN	NaN	NaN	NaN	NaN	26.3563	-1.23439	5.66021	37.826	-1.99728	4.49385
180	NaN	NaN	NaN	NaN	NaN	NaN	26.2625	-1.51738	5.62	37.7536	-2.00238	4.73011
186	NaN	NaN	NaN	NaN	NaN	NaN	26.0992	-1.63718	5.69566	37.5262	-1.72918	5.00346
192	NaN	NaN	NaN	NaN	NaN	NaN	25.873	-1.56509	5.64878	37.649	-2.14249	5.56445
198	NaN	NaN	NaN	NaN	NaN	NaN	25.6852	-1.70819	5.71534	37.4368	-2.18689	5.50817
204	NaN	NaN	NaN	NaN	NaN	NaN	25.3291	-1.43068	5.53995	37.197	-2.04088	5.57275
210	NaN	NaN	NaN	NaN	NaN	NaN	25.4906	-1.44659	5.71985	37.1416	-2.21618	5.38619
--------------------------
Embryo	number	4
-330	NaN	NaN	NaN	5.75168	-10.228	6.50579	NaN	NaN	NaN	NaN	NaN	NaN
-324	NaN	NaN	NaN	6.88463	-9.84968	6.55893	NaN	NaN	NaN	NaN	NaN	NaN
-318	NaN	NaN	NaN	7.02953	-9.00391	5.61394	NaN	NaN	NaN	NaN	NaN	NaN
-312	NaN	NaN	NaN	7.04479	-8.79106	3.6479	NaN	NaN	NaN	NaN	NaN	NaN
-306	NaN	NaN	NaN	7.46019	-7.91343	3.58589	NaN	NaN	NaN	NaN	NaN	NaN
-300	NaN	NaN	NaN	8.01023	-8.2247	3.42168	NaN	NaN	NaN	NaN	NaN	NaN
-294	NaN	NaN	NaN	8.68698	-8.48356	3.75583	NaN	NaN	NaN	NaN	NaN	NaN
-288	NaN	NaN	NaN	8.93768	-8.75317	3.16403	NaN	NaN	NaN	NaN	NaN	NaN
-282	NaN	NaN	NaN	9.02479	-8.41588	3.07562	NaN	NaN	NaN	NaN	NaN	NaN
-276	NaN	NaN	NaN	9.67995	-8.3309	2.48896	NaN	NaN	NaN	NaN	NaN	NaN
-270	NaN	NaN	NaN	9.99541	-7.97054	1.95132	46.0877	-8.54528	8.8889	NaN	NaN	NaN
-264	NaN	NaN	NaN	10.3474	-7.40917	1.89275	46.7788	-8.09508	7.52054	NaN	NaN	NaN
-258	NaN	NaN	NaN	10.1682	-6.87545	2.06766	46.9226	-7.45868	7.86064	NaN	NaN	NaN
-252	NaN	NaN	NaN	10.2582	-6.69645	2.0453	46.7396	-6.88548	8.62544	NaN	NaN	NaN
-246	NaN	NaN	NaN	10.3187	-6.84173	2.62378	47.3267	-5.69228	7.3876	46.7135	-6.86738	8.725
-240	NaN	NaN	NaN	11.0161	-6.78087	1.48291	NaN	NaN	NaN	47.0745	-6.28538	7.06544
-234	NaN	NaN	NaN	10.5407	-6.85126	1.91951	NaN	NaN	NaN	47.2116	-5.73688	6.99728
-228	NaN	NaN	NaN	10.7793	-7.17138	1.84824	47.2853	-4.67228	5.83124	46.9188	-5.82638	7.38392
-222	NaN	NaN	NaN	11.3383	-7.23342	1.58775	NaN	NaN	NaN	46.6306	-5.98068	7.63987
-216	NaN	NaN	NaN	10.9865	-6.63215	1.93632	47.1166	-4.63908	6.35859	46.7104	-5.86578	7.53135
-210	NaN	NaN	NaN	11.5643	-6.54284	2.15487	47.1447	-4.89498	6.60937	46.8816	-5.94848	7.44569
-204	NaN	NaN	NaN	11.5774	-6.60603	1.90471	47.243	-5.11588	6.16388	46.7731	-6.31748	7.41214
-198	NaN	NaN	NaN	11.9214	-6.1311	1.71774	NaN	NaN	NaN	46.1544	-6.28258	7.51067
-192	NaN	NaN	NaN	12.3489	-5.87526	1.96521	46.2232	-4.99498	7.516	45.8384	-6.53568	7.69928
-186	NaN	NaN	NaN	12.3685	-5.92174	1.84561	46.5591	-5.11108	7.60175	45.8588	-6.60408	8.59051
-180	NaN	NaN	NaN	12.7858	-6.22063	1.85321	46.1529	-5.32288	7.78429	45.5467	-6.58288	8.57968
-174	NaN	NaN	NaN	12.9237	-6.17404	1.71213	46.3809	-5.11208	7.53203	46.0958	-6.51548	7.59747
-168	NaN	NaN	NaN	13.4486	-6.24451	1.70723	46.2157	-4.95718	7.62584	45.9075	-6.42328	8.07785
-162	NaN	NaN	NaN	13.7691	-5.85808	1.90397	46.0306	-4.55578	8.07776	45.8932	-6.34228	7.98008
-156	NaN	NaN	NaN	13.9352	-5.90312	1.42196	46.2147	-4.33078	7.35276	46.1728	-6.01838	7.37378
-150	NaN	NaN	NaN	14.0052	-5.87671	1.37759	46.1164	-4.01758	7.14255	46.0187	-5.86898	7.2574
-144	NaN	NaN	NaN	13.8665	-5.40016	1.15578	45.9702	-4.31648	7.40402	45.8513	-6.27688	7.1091
-138	NaN	NaN	NaN	13.3858	-5.60965	0.99723	45.5587	-4.28678	7.42323	45.4234	-6.16328	7.40434
-132	NaN	NaN	NaN	13.3243	-5.50011	1.13385	45.3066	-4.50488	7.4481	45.3969	-6.53548	7.38748
-126	NaN	NaN	NaN	13.7447	-5.79189	1.27054	45.1279	-4.60368	7.29765	45.2415	-6.75888	7.20595
-120	NaN	NaN	NaN	14.0821	-5.52537	0.683663	44.8532	-4.68518	7.17036	44.8244	-6.76148	6.66654
-114	NaN	NaN	NaN	14.5577	-5.56489	1.39578	44.6773	-4.70588	7.22638	44.6802	-6.82838	7.16307
-108	NaN	NaN	NaN	14.8701	-5.43635	1.3662	44.1982	-3.98508	7.26518	44.1912	-6.25758	7.05203
-102	NaN	NaN	NaN	14.6827	-5.49745	1.55123	43.8361	-3.88918	7.08616	44.1508	-6.37948	6.14722
-96	NaN	NaN	NaN	14.3776	-5.43945	1.60787	43.5692	-4.38878	6.23706	43.6357	-6.79298	6.00077
-90	NaN	NaN	NaN	15.2422	-5.33588	1.54679	43.265	-4.44018	6.23597	43.1654	-6.82888	5.65064
-84	NaN	NaN	NaN	15.6256	-4.84395	1.24775	42.7861	-4.04288	6.13071	43.2327	-6.71008	5.59557
-78	NaN	NaN	NaN	16.1583	-4.19975	1.74763	42.2796	-4.28768	6.38624	42.8884	-6.78598	5.63918
-72	NaN	NaN	NaN	16.6051	-4.56927	2.80309	41.7902	-4.37278	7.79002	42.4749	-6.99108	6.22761
-66	NaN	NaN	NaN	17.0683	-4.11107	2.46528	41.8341	-4.23328	7.23981	42.171	-6.91668	5.98421
[truncated: 534 more rows]

## Sheet: gpr-1-2(RNAi)
time	male_x	male_y	male_z	female_x	female_y	female_z	centrosome1_x	centrosome1_y	centrosome1_z	centrosome2_x	centrosome2_y	centrosome2_z
[truncated: 1,015 more rows]
